# Supplementary material for: Re-adenylation by TENT5A enhances efficacy of SARS-CoV-2 mRNA vaccines
Source: Nature. 2025 Apr 16;641(8064):984–92. doi: 10.1038/s41586-025-08842-1 (PMC12095053; doi:10.1038/s41586-025-08842-1)
Supplement: Supplementary file 4 — Differential expression of genes in hMDMs upon mRNA-1273 delivery [file 41586_2025_8842_MOESM4_ESM.xlsx]

## Sheet: LRT
gene	baseMean	log2FoldChange	lfcSE	stat	p. value	adjusted p. value	cluster	normalized expression values
								h_MM_0h_1	h_MM_0h_2	h_MM_12h_1	h_MM_12h_2	h_MM_24h_1	h_MM_24h_2	h_MM_48h_1	h_MM_48h_2	h_MM_72h_1	h_MM_72h_2	h_MM_96h_1
CHIT1	200.455	1.45214	0.225039	199.06	4.51293e-41	3.19515e-37	3	22.4824	66.5752	27.0098	50.6522	29.7967	63.269	66.808	167.992	112.443	487.8	1110.17
MT1G	35.9847	0.405434	0.3495	129.556	2.95594e-26	1.0464e-22	1	50.5854	97.7824	51.7045	82.4339	53.2084	42.7066	5.80939	3.73316	0.591806	1.7642	5.51229
IFI6	551.688	-0.797831	0.19962	107.97	1.09979e-21	2.59551e-18	4	179.859	128.99	256.979	197.643	456.882	325.835	1440.73	436.78	1200.77	653.634	790.462
MT1H	21.4739	0.876916	0.411234	101.388	2.69476e-20	4.76972e-17	1	32.5995	55.1326	20.8362	54.6249	22.7022	41.1249	4.35705	3.73316	0	0	1.10246
CIR1	80.1228	-0.0244948	0.279022	95.4088	4.89815e-19	6.93578e-16	3	31.4754	16.6438	34.7269	20.8568	31.2156	25.3076	45.0228	79.3297	117.178	172.009	307.586
SPON2	71.3028	2.07059	0.315193	93.8457	1.04449e-18	1.2325e-15	4	1.12412	29.1267	10.0322	23.8363	9.93223	26.8893	29.047	105.462	40.8346	225.817	282.229
GM2A	993.388	0.551645	0.142261	75.953	5.88419e-15	5.95143e-12	3	491.241	684.477	513.187	726.014	566.846	827.242	720.365	1285.14	1311.44	1734.2	2067.11
GAL	177.274	-0.154118	0.248815	67.232	3.85634e-13	3.03366e-10	3	84.309	44.7302	122.702	65.5498	110.673	83.8314	119.093	172.659	227.845	378.42	540.204
NMRK2	8.77607	0.114303	0.841002	67.2987	3.73513e-13	3.03366e-10	3	0	1.04024	0	0	0	0	4.35705	0.933291	14.7951	20.2882	55.1229
MX1	67.4929	-1.36081	0.304467	64.816	1.22369e-12	8.66373e-10	2	7.86884	1.04024	62.5085	39.7272	139.761	56.9421	174.282	29.8653	114.218	68.8036	47.4057
APOC1	864.097	-0.487617	0.16783	63.0739	2.81031e-12	1.80882e-09	4	678.969	408.814	780.198	388.333	606.575	487.171	1161.88	929.558	1243.98	1175.84	1643.76
CTSK	1114.48	2.35322	0.180807	62.8269	3.1616e-12	1.86535e-09	3	188.852	924.772	155.885	1174.93	263.913	1341.3	334.04	1988.84	783.551	2498.1	2605.11
FDX1	122.249	0.218759	0.204718	61.8308	5.08313e-12	2.76835e-09	3	48.3372	54.0924	80.2578	78.4612	83.005	86.9949	82.7839	145.593	199.438	213.468	272.307
MT1X	21.4184	-0.714063	0.384696	58.786	2.1651e-11	1.09492e-08	1	58.4543	30.1669	56.3348	30.7886	21.2833	14.2355	5.80939	3.73316	3.55083	3.52839	7.7172
SPARC	164.122	-0.148287	0.192813	57.7837	3.48586e-11	1.64533e-08	3	112.412	84.2593	117.3	78.4612	114.221	102.812	146.687	175.459	233.171	246.987	393.577
HSP90B1	232.006	-0.0424139	0.1678	55.5799	9.91738e-11	4.38844e-08	1	288.899	264.22	342.639	370.456	329.182	281.547	142.33	121.328	125.463	148.192	137.807
CD52	664.105	0.763062	0.158787	54.2245	1.88454e-10	7.84854e-08	4	348.477	576.292	299.423	423.094	283.068	621.618	620.153	867.027	609.56	1193.48	1462.96
SLC39A8	98.6992	-0.151174	0.219501	53.1473	3.13704e-10	1.2339e-07	1	160.749	124.829	169.776	156.922	144.727	85.4132	52.2845	71.8634	42.61	46.7512	29.7663
CCL2	357.979	-1.17768	0.197751	52.3874	4.49261e-10	1.67409e-07	1	619.39	215.329	680.648	283.056	758.396	430.229	252.709	182.925	340.88	97.0307	77.172
HSPA5	268.658	-0.327733	0.216937	49.0526	2.16494e-09	7.66389e-07	1	346.229	285.025	545.599	504.535	402.255	164.499	165.568	118.528	124.871	174.655	123.475
MT2A	109.342	-0.391673	0.217398	48.8657	2.36403e-09	7.97017e-07	1	158.501	176.84	180.58	153.943	167.429	88.5766	81.3315	44.798	58.5888	50.2796	41.8934
DCSTAMP	89.6379	0.600609	0.232956	46.8311	6.15034e-09	1.97929e-06	3	31.4754	34.3279	54.7914	73.4953	56.7556	66.4325	45.0228	115.728	116.586	198.472	192.93
PTGDS	18.7315	-0.338984	0.462494	46.5113	7.14584e-09	2.19968e-06	4	8.99296	4.16095	5.40197	3.97272	8.51334	1.58173	17.4282	13.0661	18.346	35.2839	89.299
SAT1	270.853	0.21451	0.170552	46.4155	7.47418e-09	2.20488e-06	3	127.026	197.645	195.242	208.568	178.071	204.043	246.899	297.72	407.754	387.241	529.179
IFITM3	68.4164	-0.772538	0.252156	43.4701	2.96692e-08	8.40231e-06	2	30.3513	19.7645	33.9552	26.8158	107.126	55.3604	159.758	56.9307	109.484	84.6814	68.3523
MYL9	20.7992	2.08469	0.446097	42.5113	4.64133e-08	1.26387e-05	4	1.12412	10.4024	3.85855	17.8772	1.41889	7.90863	8.71409	23.3323	14.7951	59.9826	79.3769
ANO10	30.8043	0.467106	0.341448	41.1778	8.63783e-08	2.26503e-05	3	14.6136	12.4829	16.9776	14.8977	10.6417	20.5624	15.9758	22.399	24.8558	52.0438	133.397
TXNIP	105.083	-0.0860025	0.225536	40.9959	9.40081e-08	2.37706e-05	3	95.5502	55.1326	75.6275	60.5839	77.3295	77.5045	75.5221	79.3297	101.791	145.546	311.995
HLA-B	1006.39	-0.369969	0.139632	40.6525	1.10284e-07	2.69244e-05	3	899.296	663.672	939.942	670.396	940.014	673.815	1006.48	871.694	1520.35	1286.1	1598.56
IFI27	16.4632	-1.7949	0.578128	40.0734	1.44335e-07	3.40631e-05	4	0	1.04024	2.31513	2.97954	12.0606	4.74518	74.0698	10.2662	52.6707	8.82098	12.127
CCL4	50.3987	-1.20086	0.268316	39.9672	1.51627e-07	3.46296e-05	1	130.398	42.6498	74.8558	33.7681	104.998	55.3604	30.4993	21.4657	41.4264	12.3494	6.61474
HLA-A	678.784	0.182071	0.144249	39.7069	1.71102e-07	3.78563e-05	4	468.758	526.36	530.164	523.406	463.977	525.133	659.366	740.1	708.983	941.198	1379.17
SCD	473.275	1.11132	0.198643	39.3488	2.02029e-07	4.33445e-05	4	136.019	291.267	175.178	509.501	221.347	659.579	371.801	809.163	616.07	725.966	690.138
FCMR	25.3052	0.505665	0.356921	35.3428	1.28527e-06	0.000266097	3	13.4894	12.4829	11.5756	12.9113	7.09445	11.0721	17.4282	25.1989	28.4067	58.2184	80.4794
IFIT1	38.4607	-1.19291	0.335512	35.2443	1.34481e-06	0.000266097	2	5.6206	4.16095	35.4986	28.8022	85.8428	30.0528	110.378	22.399	54.4461	28.2271	17.6393
NUPR1	33.7027	-0.11354	0.34066	35.2311	1.35303e-06	0.000266097	4	7.86884	17.684	16.9776	12.9113	14.1889	23.7259	69.7127	35.4651	76.9347	55.5721	39.6885
COL6A1	55.0208	-0.0516803	0.24983	34.668	1.75249e-06	0.000330054	3	25.8548	21.845	47.0743	34.7613	44.695	42.7066	46.4752	53.1976	76.9347	88.2098	123.475
NR1H3	163.373	0.333498	0.201834	34.6446	1.77147e-06	0.000330054	4	56.206	111.305	119.615	124.147	97.9034	140.774	251.256	217.457	174.583	233.756	270.102
NCAPH	48.8383	1.22005	0.350649	33.9946	2.38694e-06	0.000433322	3	10.1171	20.8048	16.9776	20.8568	19.155	30.0528	10.1664	111.995	57.4051	112.908	126.783
LINC02244	53.6881	0.474066	0.313591	33.7756	2.63885e-06	0.000467077	3	19.11	18.7243	33.9552	30.7886	28.3778	20.5624	26.1423	94.2624	59.7724	111.144	147.729
HYOU1	36.3879	-0.705062	0.292327	32.1799	5.47336e-06	0.000945156	1	59.5784	22.8852	81.0295	59.5908	54.6272	36.3797	21.7852	12.1328	22.4886	17.642	12.127
TNFSF15	18.0071	0.632471	0.41346	31.9693	6.02508e-06	0.00101566	3	6.74472	11.4426	6.17368	8.93862	4.25667	11.0721	10.1664	19.5991	37.8756	38.8123	42.9958
SELENOP	336.417	0.579549	0.176958	31.8118	6.47347e-06	0.00106586	4	200.093	251.738	128.104	286.036	231.988	371.705	287.565	421.847	405.979	468.394	647.142
GCHFR	27.4576	0.999235	0.349161	31.4905	7.49384e-06	0.00120583	4	7.86884	23.9255	5.40197	12.9113	9.22278	25.3076	24.6899	28.932	36.1001	62.6289	65.045
TUBB	476.365	-0.224016	0.149377	31.3192	8.10143e-06	0.00127462	1	699.203	561.728	588.043	559.16	610.832	507.734	473.466	347.184	306.555	301.677	284.434
CCL22	110.931	-0.329396	0.254905	31.256	8.3377e-06	0.00128328	3	85.4332	56.1728	134.277	55.6181	76.62	47.4518	82.7839	105.462	129.014	177.302	270.102
HLA-DQA1	73.7823	-3.26108	0.31002	31.0295	9.2426e-06	0.00139229	3	179.859	7.28167	178.265	14.8977	182.327	23.7259	42.1181	6.53304	110.668	18.524	47.4057
ITGA3	45.087	1.02841	0.277705	30.9232	9.70006e-06	0.00143076	3	17.9859	40.5693	16.2059	36.7476	14.1889	28.4711	26.1423	68.1302	51.4871	75.8604	120.168
CXCL10	15.9951	-2.22482	0.554922	30.6139	1.11636e-05	0.00161302	2	3.37236	0	62.5085	12.9113	65.9784	3.16345	7.26174	4.66645	9.46889	4.41049	2.20491
ADRA2B	20.4148	1.66702	0.412822	29.5842	1.78047e-05	0.00248821	4	3.37236	15.6036	3.85855	12.9113	2.83778	9.49035	17.4282	37.3316	13.0197	45.8691	62.8401
FABP4	85.4813	1.35105	0.247813	29.5695	1.79235e-05	0.00248821	1	47.2131	162.277	59.4216	185.725	52.4989	181.898	40.6658	87.7293	40.8346	51.1617	30.8688
B2M	2636.35	0.112946	0.153683	28.9513	2.37036e-05	0.00322733	3	1830.07	1867.23	2120.66	2043.96	2322.72	2282.43	1909.84	3013.6	3746.72	3654.53	4208.08
GPX3	29.3827	0.171989	0.32897	28.5281	2.86916e-05	0.00383276	4	13.4894	15.6036	16.9776	14.8977	13.4795	14.2355	40.6658	34.5318	30.7739	54.6901	73.8646
SYNGR1	21.6066	1.12276	0.397114	28.295	3.1871e-05	0.00417865	3	4.49648	7.28167	8.4888	16.8841	8.51334	11.0721	7.26174	33.5985	20.1214	44.987	74.9671
LGALS3BP	38.2437	-1.02847	0.28728	27.9565	3.7119e-05	0.00477822	4	26.9789	14.5633	26.2381	14.8977	34.7628	20.5624	81.3315	33.5985	82.8528	35.2839	49.6106
FCN1	40.3034	-1.26013	0.28269	27.5029	4.55175e-05	0.00575471	1	69.6955	40.5693	84.888	34.7613	69.5256	28.4711	52.2845	17.7325	20.7132	7.05678	17.6393
HLA-C	523.939	-0.183736	0.148577	27.3438	4.88871e-05	0.00607229	3	432.786	379.687	470.743	382.374	483.841	379.614	496.703	528.243	736.798	654.516	818.023
APOE	1884.68	-0.439767	0.185406	27.171	5.28308e-05	0.006449	4	1694.05	1357.51	1822.78	977.289	1360.72	1260.63	2943.91	1434.47	2261.88	2532.5	3085.78
IFIT3	34.0334	-1.04753	0.307655	27.0422	5.59723e-05	0.00671667	2	10.1171	5.20119	54.7914	26.8158	77.3295	23.7259	40.6658	22.399	54.4461	33.5197	25.3565
LINC02574	10.0562	-1.59506	0.664448	26.8899	5.99293e-05	0.00707166	4	2.24824	2.08048	3.08684	2.97954	1.41889	1.58173	62.451	7.46633	17.1624	3.52839	6.61474
CST3	1892.64	1.44462	0.153813	26.847	6.10923e-05	0.00709071	4	745.292	2369.66	654.41	1985.37	700.222	2029.35	1340.52	2549.75	1104.9	3100.57	4238.95
TUBA1B	981.07	0.166042	0.15499	26.6098	6.79406e-05	0.00775837	1	1139.86	1183.79	953.061	1382.51	1138.66	1357.12	717.46	839.962	831.487	702.15	545.716
TM4SF19-DYNLT2B	42.0333	0.682017	0.279668	26.356	7.61103e-05	0.00855335	3	19.11	30.1669	15.4342	29.7954	24.1211	26.8893	30.4993	67.1969	52.6707	74.9783	91.5039
GRN	911.063	0.249334	0.143981	26.2011	8.15684e-05	0.0090235	4	589.039	836.351	659.812	808.448	625.73	778.209	939.669	970.623	1116.15	1191.71	1505.96
CALR	771.771	-0.0398906	0.140362	26.1394	8.3849e-05	0.00913309	1	865.573	818.667	953.061	1056.74	1006.7	885.766	612.891	573.041	588.255	591.887	536.897
CLEC5A	32.145	-0.909081	0.296121	25.7783	9.8518e-05	0.0105683	1	66.3231	30.1669	54.0197	33.7681	58.8839	30.0528	27.5946	16.7992	18.346	8.82098	8.81966
LY6E	105.927	-0.439123	0.433814	25.6232	0.000105573	0.0109691	4	40.4683	19.7645	22.3796	48.6658	85.8428	64.8507	273.042	87.7293	182.868	163.188	176.393
MFSD12	281.266	0.143638	0.1687	25.5952	0.000106902	0.0109691	4	187.728	226.772	209.133	214.527	184.456	227.768	418.276	346.251	298.862	389.887	390.27
SOD2	294.742	-0.964438	0.179473	25.6527	0.000104196	0.0109691	2	258.548	128.99	711.516	258.227	334.858	170.826	273.042	201.591	476.995	252.28	175.291
CXCR4	20.4053	0.503241	0.380301	25.5052	0.000111276	0.0112548	4	6.74472	13.5231	13.1191	9.93179	5.67556	9.49035	18.8805	32.6652	31.9575	44.987	37.4835
CLU	7.95318	0.958394	0.672342	25.1604	0.000129739	0.0125829	4	2.24824	4.16095	0.771709	1.98636	1.41889	0	5.80939	10.2662	5.91806	18.524	36.3811
COL8A2	29.3613	0.807099	0.345063	25.1653	0.000129457	0.0125829	3	10.1171	17.684	15.4342	10.925	9.93223	28.4711	17.4282	38.2649	34.9165	67.0394	72.7622
FBP1	329.437	0.549538	0.162004	25.1712	0.000129118	0.0125829	4	184.356	253.818	224.567	281.07	200.063	335.326	290.47	523.576	381.715	495.739	453.11
IFI44L	12.1248	-1.94385	0.557836	25.1228	0.000131931	0.0126226	2	1.12412	0	9.26051	1.98636	38.31	6.3269	31.9517	4.66645	20.1214	14.1136	5.51229
OAS3	34.3644	0.0365239	0.293319	24.997	0.000139519	0.0131706	2	11.2412	14.5633	32.4118	44.6931	62.4311	50.6152	21.7852	21.4657	49.1199	43.2228	26.459
QPCT	25.64	0.758793	0.364604	24.3309	0.000187516	0.0174686	3	14.6136	12.4829	10.8039	13.9045	10.6417	15.8173	10.1664	30.7986	23.6722	56.4542	82.6843
PDIA4	71.6069	-0.264212	0.225039	24.2743	0.000192279	0.0176797	1	112.412	72.8167	109.583	90.3793	109.254	77.5045	42.1181	45.7313	43.2018	44.987	39.6885
MANF	56.3142	-0.249931	0.246938	24.0121	0.000215957	0.0196022	1	75.3161	75.9374	94.9203	68.5294	86.5523	53.7787	40.6658	30.7986	30.7739	37.9302	24.2541
GPNMB	1734.29	0.367281	0.151711	23.9778	0.000219259	0.0196501	4	1188.2	1579.08	1095.06	1530.49	1290.48	1548.51	1440.73	2374.29	2524.64	2462.82	2042.85
PSAP	4124.16	-0.347329	0.135504	23.1987	0.000309288	0.027034	4	3687.12	3093.67	3781.38	3031.18	3440.81	3070.13	5889.27	3889.02	6083.17	4609.84	4790.18
STAT1	97.7391	-0.603624	0.214061	23.2224	0.000306063	0.027034	2	51.7095	36.4083	129.647	84.4203	180.908	91.7401	119.093	66.2637	111.851	104.97	98.1187
ADCY3	47.3719	0.420065	0.270152	22.7356	0.000379205	0.0326445	4	35.9719	36.4083	18.521	20.8568	25.54	56.9421	47.9275	54.1309	49.7117	71.4499	103.631
PDIA6	158.168	0.0288034	0.184957	22.7147	0.000382697	0.0326445	1	192.225	157.076	189.841	243.329	214.252	186.644	94.4027	114.795	123.687	124.376	99.2211
HS3ST2	64.7477	-0.274497	0.258441	22.0605	0.000509923	0.0429792	4	43.8407	58.2533	43.9874	36.7476	46.1139	42.7066	84.2362	77.4631	161.563	73.2141	44.0983
SLC5A3	28.2516	1.00174	0.366	21.9167	0.000543037	0.0452318	3	7.86884	16.6438	15.4342	17.8772	15.6078	17.399	10.1664	27.0654	19.5296	74.9783	88.1966
CTSS	727.538	0.355984	0.214576	21.8226	0.000565847	0.0465837	3	506.978	494.113	588.814	546.249	571.103	556.767	299.184	867.961	904.279	1268.46	1399.02
UCHL1	27.8311	1.03054	0.364104	21.6403	0.000612775	0.0498672	3	12.3653	11.4426	12.3474	20.8568	12.0606	18.9807	7.26174	36.3983	24.264	65.2752	84.8892
IL18BP	61.8932	-0.220533	0.226943	21.2252	0.00073442	0.0590874		78.6884	70.7362	95.692	73.4953	89.39	64.8507	56.6416	53.1976	35.5083	36.166	26.459
SCARB1	52.6072	-0.0497585	0.254477	21.1726	0.000751437	0.0597773		34.8477	35.3681	39.3572	41.7135	26.2495	36.3797	65.3557	59.7306	89.9544	62.6289	87.0941
RP4-644L1.2	8.70595	1.12128	0.668484	20.7114	0.000918299	0.0722395		2.24824	1.04024	2.31513	5.95908	2.12833	1.58173	2.9047	5.59975	4.73444	26.4629	40.7909
JAML	14.227	-0.0274257	0.447592	20.5901	0.000967948	0.0744899		11.2412	19.7645	3.85855	2.97954	6.385	4.74518	30.4993	17.7325	18.9378	23.8166	16.5369
PRXL2A	59.3584	0.684578	0.241438	20.6021	0.000962907	0.0744899		28.103	43.69	33.1835	37.7408	31.2156	61.6873	58.0939	95.1957	59.1806	106.734	98.1187
CCL8	22.5001	-1.79828	0.421094	20.4812	0.00101476	0.0772529		6.74472	1.04024	39.3572	6.95226	66.6878	11.0721	42.1181	13.0661	29.5903	22.0524	8.81966
FABP3	91.4307	0.592427	0.211096	20.2346	0.00112918	0.0850492		47.2131	83.219	69.4538	88.393	41.8572	71.1776	84.2362	100.795	89.9544	155.249	174.188
SLC29A3	69.5796	0.296128	0.230913	20.1645	0.00116395	0.0867451		46.0889	48.8912	47.0743	60.5839	30.5061	58.5238	85.6886	93.3291	94.6889	99.677	100.324
CD59	212.743	0.582671	0.172301	20.0315	0.00123281	0.0909199		118.033	213.249	134.277	206.581	117.058	196.134	204.781	274.388	258.027	321.084	296.561
CCND1	108.074	-0.0450304	0.219147	19.8613	0.00132687	0.0968481		94.4261	109.225	68.6821	58.5976	70.235	88.5766	212.043	124.128	107.117	127.904	127.885
MT1F	12.8248	-0.103079	0.454332	19.8242	0.00134827	0.0974055		20.2342	26.0059	14.6625	16.8841	22.7022	15.8173	8.71409	2.79987	3.55083	5.29259	4.40983
CSF1	152.05	1.0523	0.198287	19.7805	0.00137395	0.0982233		64.0749	149.794	71.769	118.188	87.2617	196.134	90.0456	265.055	162.747	255.808	211.672
EPHX1	43.2553	-0.0917124	0.269117	19.7121	0.00141508	0.0982233		39.3442	39.529	27.7815	17.8772	31.2156	25.3076	45.0228	48.5311	60.956	69.6857	70.5573
OAS1	44.3652	-0.281176	0.264465	19.7127	0.00141475	0.0982233		17.9859	15.6036	42.444	43.6999	68.1067	42.7066	50.8322	37.3316	62.1396	56.4542	50.713
RSAD2	14.9521	-1.58933	0.458446	19.7174	0.00141186	0.0982233		3.37236	1.04024	21.6079	9.93179	38.31	9.49035	42.1181	7.46633	18.346	10.5852	2.20491
C9orf16	97.262	0.450164	0.1998	19.293	0.00169489	0.116503		61.8266	92.5812	59.4216	91.3725	53.9178	69.5959	103.117	135.327	104.158	128.786	169.778
CHCHD6	11.21	-1.4357	0.523762	19.0806	0.00185679	0.125201		14.6136	5.20119	4.63026	0	6.385	4.74518	29.047	9.33291	28.4067	13.2315	7.7172
CHI3L1	1040	-0.990064	0.36797	19.0961	0.00184451	0.125201		928.524	286.065	1089.65	345.626	1043.59	389.104	849.624	963.156	2077.83	1660.99	1805.82
CMPK2	13.0113	-1.27832	0.475285	18.9231	0.00198658	0.132689		3.37236	0	13.8908	8.93862	29.0872	7.90863	24.6899	8.39962	25.4476	15.8778	5.51229
HEXB	226.88	-0.0669758	0.162825	18.8252	0.00207171	0.137081		179.859	184.122	162.831	170.827	195.807	194.552	284.66	246.389	328.452	285.8	262.385
BEX3	39.6231	1.41327	0.306727	18.7031	0.00218287	0.143099		19.11	30.1669	13.1191	33.7681	14.1889	30.0528	13.0711	56.9307	25.4476	86.4456	113.553
TUBA1C	224.086	-0.434715	0.166282	18.5111	0.00236956	0.153913		350.726	238.214	274.729	248.295	297.967	224.605	222.209	141.86	189.378	140.254	136.705
LAPTM5	1352.42	-0.0793215	0.176898	18.1027	0.00282042	0.181532		1079.16	1272.21	992.418	1076.61	962.007	1066.08	2567.75	1404.6	1454.66	1415.77	1585.33
TMEM114	10.7633	1.92124	0.594975	17.974	0.00297914	0.190021		1.12412	7.28167	0.771709	3.97272	1.41889	11.0721	11.6188	13.9994	4.73444	23.8166	38.586
HSPD1	102.98	-0.188912	0.200762	17.863	0.00312316	0.197428		140.515	124.829	154.342	125.141	112.802	85.4132	110.378	85.8628	62.7314	76.7425	54.0204
CRABP2	120.116	1.12344	0.262517	17.7543	0.00327062	0.199621		43.8407	82.1788	82.5729	92.3657	57.465	109.139	34.8564	201.591	102.382	242.577	272.307
FDFT1	61.3592	0.557282	0.244927	17.7556	0.00326886	0.199621		24.7307	54.0924	77.1709	105.277	61.0123	109.139	42.1181	60.6639	44.3854	42.3407	54.0204
IFITM10	37.6618	-0.065556	0.381984	17.7769	0.00323937	0.199621		16.8618	36.4083	7.71709	22.8431	21.9928	23.7259	111.831	41.9981	68.0576	30.8734	31.9713
SLC44A2	13.7174	0.327943	0.467209	17.7757	0.00324102	0.199621		7.86884	3.12071	6.94538	5.95908	6.385	11.0721	7.26174	15.8659	18.9378	29.9913	37.4835
FXYD6	21.0011	0.453342	0.380965	17.7079	0.00333574	0.201855		6.74472	9.36214	6.94538	18.8704	11.3511	22.1442	29.047	29.8653	38.4674	31.7555	26.459
NME1	48.618	-0.236468	0.245337	17.6152	0.00346943	0.206416		69.6955	62.4143	63.2802	61.5771	62.4311	52.1969	42.1181	37.3316	39.651	26.4629	17.6393
UPP1	49.4553	0.0143446	0.257168	17.6237	0.00345696	0.206416		37.096	39.529	36.2703	45.6863	26.2495	23.7259	81.3315	57.864	57.9969	68.8036	69.4548
ACTG1	1505.06	0.214647	0.140128	17.5939	0.00350083	0.206549		1687.3	1792.33	1381.36	1677.48	1641.66	1768.37	1270.8	1808.72	1293.69	1379.6	854.404
COX5B	365.365	0.533548	0.164442	17.4293	0.00375361	0.216062		238.314	343.279	218.394	353.572	268.88	297.364	329.683	438.647	296.495	539.844	694.548
GLA	100.955	0.356531	0.19697	17.4357	0.00374341	0.216062		59.5784	80.0983	79.4861	89.3862	65.9784	93.3218	90.0456	108.262	119.545	160.542	164.266
IFIT2	14.0042	-1.22237	0.569223	17.4669	0.00369443	0.216062		2.24824	0	29.325	13.9045	42.5667	1.58173	11.6188	8.39962	12.4279	17.642	14.3319
BCL2A1	122.586	0.576788	0.193668	17.3854	0.00382402	0.216988		58.4543	108.185	74.8558	110.243	79.4578	134.447	114.736	160.526	150.319	180.83	176.393
NME1-NME2	23.1416	-0.690522	0.37956	17.3811	0.003831	0.216988		22.4824	27.0462	18.521	12.9113	12.0606	11.0721	78.4268	23.3323	18.9378	8.82098	20.9467
GAPLINC	19.0774	0.0347133	0.380559	17.3455	0.00388911	0.218531		10.1171	4.16095	10.0322	10.925	13.4795	20.5624	24.6899	27.9987	30.7739	31.7555	25.3565
FCGR2B	19.4851	0.502867	0.401782	17.2026	0.00413113	0.230302		4.49648	10.4024	8.4888	8.93862	20.5739	22.1442	10.1664	34.5318	33.7329	29.9913	30.8688
PHLDA3	58.0772	0.780721	0.250026	17.1781	0.00417407	0.230878		25.8548	50.9717	33.1835	46.6794	22.7022	58.5238	60.9986	76.5299	53.2625	94.3844	115.758
CITED2	51.6475	1.12338	0.270152	17.1564	0.00421262	0.231204		31.4754	46.8107	23.923	38.734	23.4117	55.3604	17.4282	61.5972	34.3247	87.3277	147.729
COL6A2	32.068	-0.522401	0.341554	17.0864	0.00433881	0.236298		21.3583	21.845	33.1835	13.9045	16.3172	14.2355	68.2604	24.2656	37.2838	45.8691	56.2253
RPSA	398.622	-0.34448	0.188303	16.854	0.00478519	0.258619		514.847	400.492	435.244	470.767	438.437	406.503	688.413	312.652	268.088	226.699	222.696
PLSCR1	23.6177	-0.887663	0.370251	16.7374	0.00502573	0.269562		11.2412	5.20119	27.0098	23.8363	42.5667	11.0721	24.6899	10.2662	42.61	32.6376	28.6639
DNASE2B	8.909	0.677175	0.599705	16.6867	0.00513385	0.273291		5.6206	3.12071	3.08684	2.97954	2.12833	6.3269	1.45235	14.9327	21.305	23.8166	13.2295
SEC11C	37.9031	-0.0966102	0.280253	16.6277	0.00526284	0.278067		47.2131	33.2876	43.9874	59.5908	55.3367	58.5238	29.047	26.1321	25.4476	18.524	19.8442
ISG15	127.343	-1.23203	0.489099	16.5219	0.00550168	0.288532		26.9789	18.7243	89.5183	54.6249	197.226	75.9228	580.939	61.5972	134.932	99.677	60.6351
EPSTI1	20.7287	-0.777357	0.411268	16.3899	0.00581477	0.30271		6.74472	2.08048	16.2059	23.8363	53.2084	12.6538	27.5946	17.7325	29.5903	18.524	19.8442
OAS2	38.4663	-0.90823	0.354949	16.2662	0.00612375	0.316468		13.4894	8.3219	27.0098	38.734	79.4578	23.7259	78.4268	17.7325	62.1396	43.2228	30.8688
P2RY11	21.2947	-1.46989	0.422912	16.1301	0.00648221	0.332566		25.8548	19.7645	23.923	8.93862	33.3439	26.8893	52.2845	7.46633	31.3657	4.41049	0
IFI35	35.4012	-1.24332	0.307821	16.0877	0.00659814	0.333677		21.3583	11.4426	31.6401	18.8704	55.3367	18.9807	98.7597	26.1321	49.1199	24.6987	33.0737
PSME2	102.375	-0.602863	0.211329	16.1025	0.00655743	0.333677		78.6884	52.0119	102.637	74.4885	127.7	77.5045	212.043	98.9288	97.0561	88.2098	116.86
CXCL16	84.9608	0.272785	0.243607	16.0068	0.0068247	0.342687		59.5784	58.2533	61.7368	59.5908	59.5934	71.1776	47.9275	123.194	124.279	118.201	151.037
CD9	407.667	0.724201	0.167521	15.9704	0.00692909	0.343062		241.686	368.244	256.979	416.142	278.102	491.917	222.209	509.577	486.464	612.176	600.839
LINC01857	9.08451	1.17727	0.581586	15.9811	0.00689835	0.343062		3.37236	2.08048	3.08684	7.94544	2.83778	6.3269	1.45235	13.9994	15.3869	29.1092	14.3319
SPN	35.3759	1.13393	0.300115	15.9179	0.00708252	0.348224		11.2412	31.2071	22.3796	32.7749	12.0606	31.6345	18.8805	45.7313	31.9575	69.6857	81.5818
GBAP1	29.1515	-0.418327	0.363771	15.874	0.00721325	0.35046		24.7307	36.4083	16.9776	15.8909	18.4456	14.2355	94.4027	25.1989	21.8968	19.4061	33.0737
HLA-F	28.1378	-0.59571	0.3312	15.86	0.00725547	0.35046		24.7307	9.36214	22.3796	16.8841	32.6345	14.2355	27.5946	27.0654	42.0182	35.2839	57.3278
ITGA6	20.4331	-0.127821	0.364821	15.853	0.0072765	0.35046		10.1171	12.4829	15.4342	12.9113	14.1889	9.49035	20.3329	25.1989	36.6919	28.2271	39.6885
HMGCS1	62.3452	-0.00959473	0.291324	15.7783	0.00750653	0.359096		42.7166	49.9314	69.4538	112.229	65.2689	113.884	75.5221	43.8647	61.5478	28.2271	23.1516
TFRC	346.677	0.486902	0.158093	15.6695	0.00785372	0.373184		213.583	297.508	255.436	359.531	283.778	335.326	229.471	402.248	361.593	485.154	589.815
TYMS	14.5898	-0.182364	0.410788	15.6056	0.00806529	0.380682		28.103	19.7645	10.0322	4.9659	14.1889	18.9807	23.2376	18.6658	8.87708	11.4673	2.20491
PPIB	244.467	-0.0707314	0.159866	15.4768	0.00850814	0.398925		305.761	276.703	272.413	299.94	271.717	272.057	257.066	223.057	187.602	168.481	154.344
LILRB4	213.143	0.206757	0.163927	15.4418	0.0086322	0.402079		133.77	161.237	179.037	190.69	165.301	211.951	236.733	250.122	240.865	284.918	289.946
ODC1	24.7485	-0.553913	0.336729	15.3455	0.00898363	0.415713		39.3442	27.0462	47.0743	32.7749	40.4384	17.399	18.8805	11.1995	11.8361	14.1136	12.127
AFAP1L1	16.5386	0.684027	0.408767	15.3283	0.00904786	0.415966		5.6206	12.4829	4.63026	10.925	9.93223	15.8173	14.5235	16.7992	19.5296	26.4629	45.2007
TM4SF19	306.164	0.81659	0.184742	15.2453	0.00936421	0.427733		189.976	244.456	155.885	285.043	218.509	325.835	161.211	456.379	282.883	488.682	558.946
EPB41L1	16.8391	1.09894	0.413823	15.176	0.00963636	0.433174		2.24824	9.36214	9.26051	15.8909	9.22278	15.8173	7.26174	26.1321	21.8968	36.166	31.9713
GPC4	66.7034	0.410224	0.267681	15.1675	0.00967013	0.433174		37.096	57.2131	47.0743	51.6453	48.2422	28.4711	43.5705	102.662	71.0167	111.144	135.602
SLC6A12	8.1049	0.329992	0.618992	15.1589	0.00970448	0.433174		4.49648	5.20119	3.08684	0.993179	2.83778	1.58173	7.26174	12.1328	5.91806	15.8778	29.7663
ZNF385A	80.7991	0.590936	0.221596	15.153	0.00972806	0.433174		44.9648	68.6557	57.1065	68.5294	51.7895	79.0863	46.4752	102.662	95.8725	127.022	146.627
KLHDC8B	18.7534	-0.738269	0.416039	15.051	0.0101466	0.448986		13.4894	10.4024	12.3474	13.9045	7.80389	7.90863	37.7611	9.33291	44.3854	20.2882	28.6639
CD37	53.1899	0.118432	0.256323	15.0052	0.0103402	0.454713		31.4754	42.6498	29.325	38.734	43.9856	61.6873	59.5463	41.9981	86.4036	77.6246	71.6597
ELOB	171.005	-0.291176	0.203505	14.9502	0.0105772	0.461832		175.363	139.392	148.168	117.195	113.511	123.375	306.446	151.193	175.766	191.415	239.233
SDF2L1	50.3679	-0.537353	0.267669	14.9375	0.0106326	0.461832		74.192	39.529	94.1486	67.5362	56.0461	47.4518	65.3557	27.0654	27.8149	31.7555	23.1516
ALCAM	109.271	-0.0745864	0.228952	14.9046	0.0107779	0.465291		115.784	149.794	107.268	136.066	90.0995	102.812	196.067	99.8621	85.8118	68.8036	49.6106
GGTA1	12.3873	-0.175378	0.459443	14.8483	0.0110308	0.473319		7.86884	7.28167	6.94538	5.95908	11.3511	6.3269	8.71409	8.39962	20.7132	22.9345	29.7663
JUP	14.097	-0.149616	0.449584	14.7634	0.0114226	0.487179		5.6206	7.28167	3.85855	6.95226	14.8983	14.2355	23.2376	8.39962	26.0394	24.6987	19.8442
APLP2	295.31	0.169533	0.15766	14.7425	0.0115213	0.488449		228.196	243.416	227.654	291.995	271.717	270.475	230.923	286.52	358.042	381.948	457.52
ITGB2	661.702	0.383758	0.146753	14.6812	0.0118152	0.494981		477.751	645.988	430.614	657.485	471.071	631.108	596.915	751.299	775.265	846.814	994.416
SEC24D	26.778	0.0905577	0.323312	14.694	0.011753	0.494981		33.7236	24.9657	33.1835	40.7204	38.31	33.2162	8.71409	11.1995	17.1624	24.6987	28.6639
TCN2	27.59	-0.236602	0.322642	14.641	0.0120116	0.500246		15.7377	18.7243	15.4342	16.8841	24.8306	15.8173	56.6416	32.6652	39.0592	37.9302	29.7663
HMGN2	175.441	-0.451763	0.192114	14.5252	0.0125958	0.512521		229.321	214.289	186.754	170.827	225.603	181.898	254.161	130.661	158.604	91.7381	85.9917
KCNJ5	22.704	-0.649517	0.391993	14.5525	0.0124556	0.512521		12.3653	15.6036	13.1191	7.94544	12.77	17.399	53.7369	15.8659	49.1199	22.0524	29.7663
TDRD3	115.929	1.46187	0.220959	14.5276	0.0125836	0.512521		55.0819	114.426	32.4118	145.997	43.9856	123.375	58.0939	184.792	97.6479	196.708	222.696
USP2	18.7522	0.391446	0.384011	14.5654	0.0123902	0.512521		5.6206	13.5231	9.26051	15.8909	10.6417	9.49035	29.047	26.1321	24.264	32.6376	29.7663
TSPAN17	23.8854	0.125719	0.355625	14.454	0.0129687	0.524678		20.2342	20.8048	10.0322	13.9045	12.0606	15.8173	42.1181	23.3323	21.305	33.5197	49.6106
RP11-327E2.5	6.68536	-0.218254	0.686272	14.3718	0.0134125	0.539547		1.12412	2.08048	0.771709	3.97272	4.25667	1.58173	15.9758	4.66645	12.4279	12.3494	14.3319
LIPA	1032.64	0.345628	0.171746	14.2961	0.0138343	0.553372		779.016	813.466	689.908	1036.88	944.271	1127.77	609.986	1160.08	1432.76	1346.08	1418.86
GALNT12	8.56079	-0.406995	0.565366	14.2625	0.0140253	0.55786		7.86884	3.12071	2.31513	3.97272	3.54722	3.16345	15.9758	8.39962	13.6115	12.3494	19.8442
DEXI	30.5953	0.658203	0.321547	14.2236	0.01425	0.560499		15.7377	22.8852	13.8908	27.809	18.4456	18.9807	17.4282	48.5311	39.0592	47.6333	66.1474
HSPA8	574.711	0.160227	0.172468	14.227	0.0142301	0.560499		613.77	740.649	742.384	719.062	704.479	533.041	360.182	475.045	397.693	594.534	440.983
THBD	10.3475	-0.904035	0.489784	14.0974	0.0150026	0.586841		24.7307	9.36214	15.4342	8.93862	24.1211	11.0721	4.35705	4.66645	6.50986	3.52839	1.10246
LRRC59	67.7779	-0.145387	0.232068	14.0254	0.015449	0.598164		71.9437	44.7302	108.811	94.352	90.8089	80.668	40.6658	56.9307	59.1806	55.5721	41.8934
SIGLEC1	63.7725	-1.06956	0.287244	14.0235	0.015461	0.598164		47.2131	40.5693	46.3026	21.8499	73.7823	58.5238	169.925	38.2649	102.974	37.0481	65.045
SERPINB6	73.4857	-0.113566	0.234389	13.9699	0.015802	0.604748		70.8196	49.9314	54.0197	46.6794	47.5328	71.1776	106.021	75.5966	77.5265	81.153	127.885
SMS	120.104	0.0735567	0.199776	13.9772	0.0157551	0.604748		96.6744	118.587	90.29	117.195	113.511	142.355	169.925	143.727	152.686	119.965	56.2253
EEF1B2	187.411	-0.160817	0.167815	13.8899	0.0163238	0.621359		246.182	214.289	229.198	203.602	202.192	215.115	194.615	159.593	155.053	131.433	110.246
SPINT2	16.664	-0.215042	0.409063	13.8402	0.0166573	0.63066		14.6136	8.3219	6.17368	7.94544	14.1889	9.49035	24.6899	15.8659	20.7132	28.2271	33.0737
TUBA1A	523.162	0.0941238	0.220316	13.812	0.0168488	0.634517		539.578	647.028	409.006	786.598	521.442	740.247	713.103	411.581	426.1	308.734	251.36
ENO1	827.179	-0.178579	0.150786	13.7853	0.0170322	0.634673		883.559	824.909	983.93	952.459	846.368	809.843	1209.81	788.631	661.639	630.7	507.13
TUBB4B	100.155	-0.280445	0.196812	13.7947	0.0169673	0.634673		145.012	115.466	145.853	104.284	110.673	90.1583	107.474	85.8628	69.2413	71.4499	56.2253
DNMT1	26.3878	-0.287643	0.314363	13.7332	0.017396	0.644836		47.2131	31.2071	41.6723	32.7749	32.6345	25.3076	13.0711	13.9994	19.5296	18.524	14.3319
HPGDS	15.6287	0.710373	0.437243	13.6361	0.018094	0.667216		7.86884	17.684	1.54342	9.93179	9.93223	11.0721	15.9758	16.7992	17.1624	22.0524	41.8934
ITGAX	283.606	-0.0842804	0.165874	13.6049	0.0183242	0.672204		240.562	199.726	270.87	224.459	279.521	238.84	243.995	299.586	348.573	359.014	414.524
CD164	227.463	0.441477	0.190349	13.5229	0.0189417	0.681393		151.756	193.484	172.863	206.581	183.037	200.879	124.902	290.253	256.844	315.791	405.704
LRPAP1	77.0608	0.308936	0.213641	13.5339	0.0188573	0.681393		46.0889	63.4545	56.3348	70.5157	58.8839	63.269	72.6174	83.0629	85.8118	116.437	131.192
MTCO1P12	52.0096	-0.363653	0.288587	13.5205	0.0189597	0.681393		51.7095	67.6155	39.3572	37.7408	31.925	28.4711	132.164	45.7313	48.5281	37.0481	51.8155
VSIR	34.322	0.506896	0.299506	13.5268	0.0189117	0.681393		22.4824	22.8852	16.2059	24.8295	17.0267	36.3797	40.6658	41.9981	31.3657	52.0438	71.6597
SLC15A3	214.501	-0.344322	0.168398	13.4866	0.0192213	0.687305		176.487	146.674	202.96	179.765	192.969	164.499	339.85	213.724	285.25	221.406	235.926
SLAMF7	90.7207	0.21524	0.22933	13.458	0.0194451	0.691815		33.7236	70.7362	101.094	78.4612	75.2011	72.7594	88.5933	113.861	107.709	123.494	132.295
CAPG	1062.92	-0.281061	0.183207	13.3927	0.0199642	0.699735		868.945	893.564	821.099	876.977	866.942	895.256	2117.52	1067.68	1423.29	940.316	920.552
CORO1A	48.825	-0.738432	0.288142	13.4128	0.0198027	0.699735		80.9367	59.2936	40.9006	27.809	63.85	63.269	88.5933	23.3323	35.5083	19.4061	34.1762
SLC28A3	20.0024	0.84143	0.400148	13.4038	0.0198748	0.699735		5.6206	15.6036	10.8039	8.93862	12.0606	12.6538	10.1664	34.5318	20.1214	43.2228	46.3032
FKBP4	30.4192	0.428464	0.329422	13.3784	0.0200795	0.700311		34.8477	45.7705	44.7591	47.6726	18.4456	34.798	20.3329	12.1328	11.2443	28.2271	36.3811
HSPE1	89.3059	0.223156	0.236162	13.3316	0.020462	0.710152		115.784	109.225	116.528	119.182	109.254	88.5766	30.4993	76.5299	61.5478	80.2709	74.9671
18S	1425.98	-0.209988	0.219301	13.305	0.0206825	0.714301		1537.8	2354.06	1690.04	1940.67	1921.18	756.065	1058.76	811.03	1319.13	1167.02	1130.02
EIF5A	244.092	0.0665219	0.168818	13.2885	0.0208198	0.715554		296.768	260.059	320.259	294.974	266.042	284.711	167.02	231.456	176.95	190.533	196.237
TEX2	22.3157	0.0119612	0.350823	13.276	0.0209251	0.715699		16.8618	14.5633	13.8908	8.93862	15.6078	23.7259	20.3329	21.4657	31.3657	33.5197	45.2007
CCL4L2	17.8591	-0.450068	0.387701	13.2115	0.0214753	0.730985		14.6136	17.684	30.8684	24.8295	36.1817	14.2355	14.5235	16.7992	16.5706	7.93888	2.20491
TNFRSF14	87.1565	0.00901161	0.226069	13.1604	0.021921	0.742588		59.5784	81.1386	57.8782	64.5567	59.5934	75.9228	139.425	86.7961	123.687	112.026	98.1187
MX2	26.58	-0.9904	0.359633	13.144	0.0220662	0.743947		12.3653	6.24143	27.0098	18.8704	52.4989	22.1442	52.2845	11.1995	37.2838	32.6376	19.8442
CD93	12.3394	-0.877404	0.492195	13.1212	0.0222687	0.747214		31.4754	10.4024	7.71709	11.9182	18.4456	14.2355	24.6899	6.53304	4.14264	1.7642	4.40983
HPGD	27.5533	1.05721	0.725978	13.0018	0.023362	0.780203		3.37236	6.24143	10.8039	3.97272	9.22278	17.399	2.9047	49.4644	34.3247	74.9783	90.4015
RNASE6	74.5142	0.202525	0.217491	12.9884	0.0234878	0.780722		66.3231	65.535	36.2703	52.6385	63.85	82.2497	94.4027	97.0623	72.7921	79.3888	109.143
ZNF710	12.6857	0.140356	0.436295	12.9576	0.0237789	0.786704		12.3653	16.6438	20.0644	14.8977	16.3172	20.5624	2.9047	3.73316	12.4279	14.1136	5.51229
DBI	609.611	0.259765	0.157628	12.9255	0.0240869	0.793187		442.904	582.533	415.951	560.153	486.679	588.402	563.511	756.899	857.526	740.08	711.085
NENF	91.3587	0.0346952	0.212295	12.899	0.0243434	0.797102		70.8196	71.7764	61.7368	78.4612	68.1067	80.668	153.949	110.128	92.3217	97.9128	119.065
TMEM140	12.5154	1.08793	0.487653	12.8901	0.024431	0.797102		2.24824	7.28167	6.94538	7.94544	3.54722	14.2355	5.80939	16.7992	14.2033	21.1703	37.4835
SDC3	24.6211	0.273901	0.352058	12.8672	0.0246558	0.800748		15.7377	22.8852	8.4888	14.8977	12.0606	25.3076	34.8564	27.9987	40.2428	30.8734	37.4835
AKR1B1	52.0218	0.0260382	0.246719	12.7974	0.0253534	0.819071		40.4683	40.5693	32.4118	43.6999	41.1478	36.3797	68.2604	58.7973	56.8133	59.9826	93.7089
PTMS	66.0489	0.285279	0.229596	12.7877	0.0254514	0.819071		50.5854	63.4545	31.6401	48.6658	48.2422	69.5959	74.0698	77.4631	88.179	86.4456	88.1966
MRPS6	56.3098	0.355043	0.258301	12.7708	0.0256236	0.820884		41.5925	43.69	35.4986	45.6863	43.2761	42.7066	49.3798	53.1976	44.9772	97.0307	122.373
28S	2931.98	-0.552541	0.354488	12.745	0.0258895	0.825664		2582.1	4007	8261.92	3109.64	3299.63	1407.74	1832.86	1255.28	2337.04	2056.17	2102.39
IFI44	24.8483	-1.37948	0.348505	12.7324	0.0260197	0.826097		14.6136	5.20119	26.2381	13.9045	51.7895	14.2355	46.4752	13.9994	44.9772	22.0524	19.8442
LYZ	1364.79	0.638082	0.206158	12.7094	0.02626	0.830005		954.378	985.105	1131.33	1220.62	961.298	1251.14	655.009	1671.52	942.154	2342.85	2897.26
LILRA2	18.2161	0.584034	0.384238	12.6358	0.0270421	0.843427		8.99296	14.5633	6.17368	13.9045	11.3511	15.8173	15.9758	16.7992	22.4886	33.5197	40.7909
LPL	206.833	0.214369	0.16233	12.6477	0.0269134	0.843427		154.005	176.84	156.657	187.711	172.395	191.389	232.376	288.387	240.865	267.276	207.262
ZFP36L1	53.6079	-0.1336	0.264469	12.6411	0.026984	0.843427		67.4472	37.4486	53.248	50.6522	59.5934	44.2883	21.7852	36.3983	59.1806	62.6289	97.0162
MICAL1	38.5616	-0.27956	0.285571	12.5445	0.028042	0.868515		34.8477	38.4888	30.8684	19.8636	24.8306	23.7259	60.9986	32.6652	57.9969	59.1005	40.7909
SULT1C2	7.27098	0.9793	0.63885	12.5401	0.0280918	0.868515		3.37236	3.12071	3.08684	3.97272	2.12833	3.16345	1.45235	8.39962	8.28528	22.0524	20.9467
CLCN7	66.9578	-0.00571767	0.263742	12.4927	0.0286265	0.881198		32.5995	47.8509	59.4216	56.6112	39.0195	66.4325	132.164	68.1302	88.7708	79.3888	66.1474
CD63	1488.91	0.240586	0.157475	12.44	0.0292314	0.892964		1092.65	1560.36	1040.26	1451.04	1023.02	1357.12	2036.19	1772.32	1678.95	1684.81	1681.25
EMILIN1	23.0857	-0.0766384	0.360384	12.4375	0.029261	0.892964		12.3653	10.4024	16.9776	11.9182	14.8983	26.8893	34.8564	19.5991	30.1821	36.166	39.6885
SNN	32.7001	-0.467714	0.296748	12.4099	0.0295825	0.898901		24.7307	18.7243	27.7815	14.8977	32.6345	31.6345	36.3087	29.8653	59.7724	37.0481	46.3032
FAM89B	49.5032	0.202142	0.262144	12.3878	0.0298435	0.902956		47.2131	35.3681	25.4664	43.6999	32.6345	37.9614	43.5705	58.7973	65.6904	67.0394	87.0941
IL1B	6.89439	-1.81259	0.675488	12.2829	0.0311104	0.937285		28.103	3.12071	13.1191	3.97272	16.3172	3.16345	1.45235	1.86658	2.95903	1.7642	0
AHCY	63.045	-0.484648	0.240619	12.2436	0.0315984	0.943951		103.419	64.4948	59.4216	62.5703	66.6878	55.3604	108.926	51.331	57.9969	42.3407	20.9467
MMAB	24.7674	-0.0949942	0.347032	12.2515	0.0314993	0.943951		21.3583	36.4083	24.6947	33.7681	26.9589	26.8893	40.6658	23.3323	22.4886	11.4673	4.40983
CCL3	137.396	-0.852977	0.209407	12.204	0.0320964	0.954801		201.218	132.11	196.014	102.297	188.003	159.754	185.901	82.1296	134.932	52.9259	76.0695
GLB1	60.5756	0.101346	0.231265	12.166	0.0325825	0.965205		44.9648	55.1326	38.5855	47.6726	48.2422	47.4518	66.808	60.6639	79.3019	83.7993	93.7089
SERINC2	23.2251	0.34201	0.351804	12.1023	0.0334123	0.985662		12.3653	24.9657	10.0322	16.8841	12.77	15.8173	30.4993	23.3323	27.2231	30.8734	50.713
ANO5	16.4484	0.955623	0.442914	12.0653	0.0339037	0.996008		5.6206	10.4024	4.63026	12.9113	4.96611	25.3076	13.0711	16.7992	19.5296	20.2882	47.4057
5_8S_rRNA	16.1949	-0.176615	0.406743	1.94326	0.856939	0.999925		10.1171	15.6036	19.2927	19.8636	17.7361	12.6538	20.3329	7.46633	15.3869	17.642	22.0491
5_ETS	51.8344	-0.324314	0.268445	7.25304	0.202491	0.999925		61.8266	38.4888	72.5407	34.7613	53.2084	56.9421	46.4752	38.2649	36.6919	44.987	85.9917
5.8S	147.649	-0.107008	0.197109	7.79893	0.16767	0.999925		131.522	156.036	135.821	147.984	147.565	109.139	174.282	112.928	127.83	138.489	242.541
A1BG	11.0353	-0.122801	0.478935	3.60671	0.607306	0.999925		15.7377	12.4829	7.71709	7.94544	10.6417	18.9807	7.26174	7.46633	12.4279	5.29259	15.4344
A2M	192.464	-0.419343	0.212891	9.95353	0.0765627	0.999925		211.335	163.317	138.908	157.916	144.017	134.447	393.586	157.726	260.394	187.887	167.573
AAAS	10.2531	0.0441106	0.483206	7.44218	0.189776	0.999925		11.2412	13.5231	15.4342	15.8909	10.6417	17.399	5.80939	5.59975	7.10167	3.52839	6.61474
AACS	7.16869	0.6189	0.554402	1.20646	0.944256	0.999925		5.6206	12.4829	5.40197	9.93179	4.96611	9.49035	5.80939	7.46633	7.10167	6.17468	4.40983
AAGAB	9.02708	-0.960674	0.535623	2.70016	0.746094	0.999925		14.6136	5.20119	12.3474	9.93179	7.80389	9.49035	18.8805	4.66645	7.10167	2.64629	6.61474
AAK1	13.3492	-0.332928	0.424909	0.989817	0.963383	0.999925		19.11	8.3219	16.9776	12.9113	15.6078	15.8173	13.0711	10.2662	10.0607	11.4673	13.2295
AAMDC	8.58767	-0.151484	0.551523	4.88506	0.430069	0.999925		4.49648	5.20119	5.40197	8.93862	7.09445	14.2355	20.3329	5.59975	13.0197	7.93888	2.20491
AAMP	29.7435	-0.398843	0.301828	1.41331	0.922852	0.999925		42.7166	27.0462	33.9552	22.8431	30.5061	18.9807	37.7611	30.7986	27.2231	29.9913	25.3565
AAR2	10.0175	-0.195391	0.463577	4.3476	0.50053	0.999925		10.1171	9.36214	12.3474	9.93179	12.77	14.2355	10.1664	8.39962	11.8361	8.82098	2.20491
AARS1	22.546	-0.50671	0.339396	4.50002	0.479881	0.999925		28.103	13.5231	35.4986	32.7749	25.54	17.399	21.7852	13.9994	21.8968	17.642	19.8442
AASDHPPT	13.4699	0.0131368	0.414028	0.473587	0.993059	0.999925		13.4894	15.6036	14.6625	9.93179	13.4795	17.399	13.0711	13.9994	11.8361	11.4673	13.2295
AATF	16.1271	-0.408988	0.394401	1.21112	0.943806	0.999925		15.7377	20.8048	22.3796	16.8841	17.7361	12.6538	21.7852	9.33291	15.3869	11.4673	13.2295
ABCA1	41.7724	0.700168	0.291225	7.99602	0.156455	0.999925		20.2342	23.9255	26.2381	51.6453	23.4117	66.4325	30.4993	51.331	50.8953	52.0438	62.8401
ABCB10	12.1263	0.219027	0.452964	3.31164	0.65206	0.999925		7.86884	5.20119	9.26051	13.9045	9.22278	20.5624	14.5235	10.2662	14.7951	16.7599	11.0246
ABCB7	7.92538	0.557423	0.531018	4.9237	0.425262	0.999925		7.86884	9.36214	6.17368	11.9182	5.67556	7.90863	2.9047	5.59975	11.2443	14.1136	4.40983
ABCB8	23.2648	0.102462	0.365522	2.8181	0.728004	0.999925		22.4824	32.2474	14.6625	27.809	13.4795	20.5624	42.1181	18.6658	24.8558	20.2882	18.7418
ABCC1	20.3273	-0.0869255	0.382334	2.37827	0.794705	0.999925		24.7307	14.5633	32.4118	18.8704	17.0267	12.6538	11.6188	26.1321	15.9788	22.0524	27.5614
ABCC10	7.29237	0.343955	0.538614	2.11721	0.8327	0.999925		5.6206	8.3219	6.94538	8.93862	7.09445	7.90863	7.26174	12.1328	6.50986	6.17468	3.30737
ABCC3	23.449	-0.204547	0.326021	0.677629	0.984174	0.999925		23.6065	18.7243	26.2381	22.8431	21.9928	26.8893	31.9517	22.399	24.264	20.2882	18.7418
ABCC5	19.1067	-0.0775323	0.382823	5.05584	0.409103	0.999925		15.7377	20.8048	12.3474	18.8704	10.6417	12.6538	31.9517	15.8659	23.6722	16.7599	30.8688
ABCD1	30.9609	0.159019	0.33249	6.36813	0.272028	0.999925		16.8618	31.2071	17.7493	27.809	24.1211	22.1442	59.5463	28.932	28.4067	39.6944	44.0983
ABCD3	9.25194	0.13898	0.50495	3.24169	0.66278	0.999925		10.1171	10.4024	10.0322	9.93179	12.0606	9.49035	1.45235	6.53304	11.2443	10.5852	9.92211
ABCD4	12.6481	-0.535186	0.444315	6.28367	0.279586	0.999925		11.2412	8.3219	13.1191	9.93179	9.22278	4.74518	24.6899	12.1328	12.4279	12.3494	20.9467
ABCE1	32.7819	0.0399208	0.283068	4.28522	0.509124	0.999925		30.3513	38.4888	43.2157	35.7545	39.0195	39.5431	29.047	31.7319	26.0394	26.4629	20.9467
ABCF1	20.5176	0.062468	0.34442	1.16696	0.948007	0.999925		15.7377	22.8852	24.6947	22.8431	16.3172	18.9807	24.6899	20.5324	21.305	21.1703	16.5369
ABCF2	13.5461	0.133448	0.418815	2.45233	0.783656	0.999925		16.8618	20.8048	10.8039	13.9045	15.6078	15.8173	8.71409	13.9994	12.4279	7.93888	12.127
ABCF3	12.4925	-0.271493	0.440941	1.0372	0.95951	0.999925		11.2412	14.5633	12.3474	13.9045	14.8983	7.90863	13.0711	6.53304	15.3869	13.2315	14.3319
ABHD10	17.3622	0.320359	0.391704	1.66194	0.893659	0.999925		20.2342	18.7243	21.6079	15.8909	12.77	26.8893	8.71409	18.6658	12.4279	14.1136	20.9467
ABHD11	8.701	-0.1047	0.51239	1.32432	0.93241	0.999925		8.99296	14.5633	7.71709	9.93179	7.80389	4.74518	10.1664	7.46633	10.6525	7.05678	6.61474
ABHD12	118.974	-0.150679	0.184831	0.325541	0.997135	0.999925		125.902	110.265	124.245	108.257	119.187	124.956	126.354	106.395	134.932	119.083	109.143
ABHD13	7.78184	-0.140314	0.550718	2.88197	0.718176	0.999925		6.74472	10.4024	11.5756	7.94544	12.0606	3.16345	5.80939	6.53304	7.69347	11.4673	2.20491
ABHD14B	15.7405	0.142431	0.388179	1.52701	0.909932	0.999925		15.7377	18.7243	11.5756	17.8772	13.4795	12.6538	23.2376	17.7325	13.0197	15.8778	13.2295
ABHD15	7.26669	0.670371	0.567218	1.4145	0.92272	0.999925		2.24824	10.4024	6.94538	12.9113	5.67556	9.49035	8.71409	6.53304	5.32625	6.17468	5.51229
ABHD16A	18.5456	-0.202969	0.357209	4.8572	0.433555	0.999925		22.4824	21.845	27.7815	16.8841	19.155	17.399	20.3329	20.5324	15.9788	14.9957	6.61474
ABHD17A	66.0046	0.177804	0.235145	2.2075	0.819752	0.999925		48.3372	81.1386	47.846	63.5635	57.465	60.1056	85.6886	69.9968	69.2413	68.8036	73.8646
ABHD2	59.6627	-0.640215	0.233389	1.04742	0.958651	0.999925		61.8266	44.7302	77.1709	37.7408	73.0728	55.3604	78.4268	54.1309	79.8938	47.6333	46.3032
ABHD3	14.991	0.156162	0.406163	2.43342	0.786487	0.999925		10.1171	12.4829	14.6625	18.8704	14.1889	7.90863	14.5235	14.9327	15.9788	24.6987	16.5369
ABHD4	11.4691	0.81538	0.45822	4.91288	0.426604	0.999925		5.6206	12.4829	9.26051	15.8909	8.51334	12.6538	4.35705	7.46633	12.4279	22.0524	15.4344
ABHD5	7.81235	0.0527485	0.535247	1.31199	0.933693	0.999925		5.6206	5.20119	9.26051	9.93179	7.80389	4.74518	7.26174	10.2662	7.10167	8.82098	9.92211
ABHD6	12.7294	-0.248953	0.443576	3.86527	0.568972	0.999925		16.8618	6.24143	8.4888	6.95226	14.1889	12.6538	10.1664	13.9994	18.9378	19.4061	12.127
ABHD8	12.1492	0.491764	0.445121	1.72644	0.885552	0.999925		4.49648	11.4426	11.5756	13.9045	9.93223	12.6538	10.1664	18.6658	13.0197	12.3494	15.4344
ABI1	52.5754	-0.159921	0.246597	0.573338	0.989191	0.999925		56.206	52.0119	54.0197	48.6658	61.0123	50.6152	42.1181	55.0642	68.6494	45.8691	44.0983
ABI3	26.3944	-0.186908	0.324932	6.56423	0.255117	0.999925		33.7236	32.2474	25.4664	30.7886	28.3778	33.2162	31.9517	18.6658	17.7542	10.5852	27.5614
ABL1	9.47692	0.444753	0.488697	2.85951	0.721635	0.999925		4.49648	6.24143	9.26051	11.9182	7.80389	12.6538	8.71409	8.39962	10.0607	15.8778	8.81966
ABL2	13.7011	-0.259434	0.427909	1.48076	0.915279	0.999925		13.4894	11.4426	13.8908	16.8841	18.4456	9.49035	21.7852	11.1995	8.28528	11.4673	14.3319
ABR	77.8886	0.240585	0.209502	2.20161	0.820603	0.999925		59.5784	78.0178	73.3124	85.4134	63.1406	71.1776	68.2604	87.7293	84.0364	89.0919	97.0162
ABRACL	83.4876	-0.0024844	0.205426	1.47979	0.91539	0.999925		83.1849	71.7764	77.9427	89.3862	85.1334	75.9228	95.855	97.9955	81.0774	87.3277	72.7622
ABRAXAS2	12.8799	-0.199261	0.430817	0.906045	0.969782	0.999925		13.4894	16.6438	18.521	11.9182	16.3172	7.90863	10.1664	13.9994	12.4279	11.4673	8.81966
ABT1	10.6221	-0.125255	0.483179	1.28966	0.935992	0.999925		12.3653	6.24143	16.9776	8.93862	7.80389	12.6538	7.26174	9.33291	9.46889	11.4673	14.3319
ABTB1	10.2922	0.62065	0.49998	2.84431	0.723974	0.999925		5.6206	11.4426	6.17368	7.94544	3.54722	12.6538	13.0711	9.33291	9.46889	14.1136	19.8442
AC007192.4	1341.63	-0.0775491	0.132307	0.459007	0.993547	0.999925		1384.92	1294.06	1345.09	1350.72	1297.57	1282.78	1395.71	1296.34	1502.59	1333.73	1274.44
AC016747.3	7.68753	-1.37004	0.560371	1.39726	0.924613	0.999925		11.2412	6.24143	10.8039	3.97272	14.1889	3.16345	15.9758	4.66645	7.69347	4.41049	2.20491
AC093627.10	9.0732	-0.388048	0.531411	1.68917	0.890261	0.999925		11.2412	6.24143	12.3474	8.93862	9.22278	4.74518	2.9047	10.2662	13.6115	7.05678	13.2295
AC093673.5	9.6527	0.701443	0.497816	2.17751	0.824077	0.999925		6.74472	8.3219	5.40197	9.93179	7.09445	12.6538	7.26174	18.6658	6.50986	7.05678	16.5369
ACAA1	45.0835	0.499009	0.270503	1.91796	0.860377	0.999925		22.4824	52.0119	37.0421	41.7135	30.5061	56.9421	47.9275	51.331	44.3854	52.0438	59.5327
ACAA2	40.6623	0.0695679	0.262103	1.21859	0.943081	0.999925		35.9719	33.2876	40.1289	40.7204	48.2422	44.2883	34.8564	41.0648	37.8756	46.7512	44.0983
ACACA	7.50263	0.0420835	0.559135	4.35818	0.49908	0.999925		8.99296	8.3219	4.63026	2.97954	7.09445	12.6538	7.26174	13.9994	8.87708	4.41049	3.30737
ACAD9	15.9171	-0.156045	0.390199	1.03346	0.959822	0.999925		15.7377	16.6438	10.0322	14.8977	19.155	12.6538	21.7852	16.7992	18.9378	14.1136	14.3319
ACADM	23.0742	0.385763	0.339255	0.762542	0.979361	0.999925		17.9859	23.9255	20.0644	29.7954	24.8306	28.4711	13.0711	28.932	23.0804	19.4061	24.2541
ACADS	11.7998	-0.102042	0.446284	3.31084	0.652182	0.999925		10.1171	9.36214	10.8039	8.93862	8.51334	12.6538	24.6899	13.9994	10.6525	12.3494	7.7172
ACADSB	8.62842	-0.200517	0.541961	7.04472	0.217336	0.999925		3.37236	4.16095	4.63026	4.9659	9.22278	7.90863	18.8805	7.46633	8.28528	10.5852	15.4344
ACADVL	61.0792	0.247132	0.234564	2.08015	0.837948	0.999925		68.5714	79.0581	55.5631	57.6044	40.4384	68.0142	59.5463	54.1309	52.6707	67.9215	68.3523
ACAP2	26.7699	-0.118067	0.317231	2.5619	0.767146	0.999925		26.9789	22.8852	30.0967	19.8636	25.54	28.4711	18.8805	25.1989	30.1821	25.5808	40.7909
ACAP3	9.53293	-0.499916	0.544129	3.2343	0.663914	0.999925		7.86884	11.4426	4.63026	8.93862	6.385	4.74518	26.1423	6.53304	15.3869	6.17468	6.61474
ACAT1	35.3514	0.106143	0.284401	2.53404	0.771359	0.999925		31.4754	34.3279	21.6079	34.7613	33.3439	34.798	43.5705	45.7313	38.4674	29.9913	40.7909
ACAT2	88.8838	0.503007	0.212353	11.4772	0.0426973	0.999925		51.7095	62.4143	66.367	88.393	60.3028	101.23	63.9033	117.595	101.199	119.083	145.524
ACBD3	20.7723	0.07624	0.367701	2.56439	0.766768	0.999925		29.2271	14.5633	25.4664	27.809	19.155	20.5624	8.71409	19.5991	17.7542	20.2882	25.3565
ACBD5	13.0675	0.0945395	0.42481	1.84307	0.870405	0.999925		6.74472	11.4426	14.6625	16.8841	18.4456	12.6538	13.0711	12.1328	11.2443	13.2315	13.2295
ACBD6	9.85394	0.0217318	0.48435	1.80285	0.875696	0.999925		6.74472	7.28167	14.6625	8.93862	12.0606	12.6538	7.26174	12.1328	7.69347	7.93888	11.0246
ACE	13.3952	-0.0681287	0.501755	1.19674	0.945189	0.999925		8.99296	14.5633	3.85855	15.8909	12.0606	12.6538	26.1423	6.53304	19.5296	10.5852	16.5369
ACER3	26.9444	-0.233864	0.307446	0.871647	0.97224	0.999925		26.9789	30.1669	27.0098	22.8431	27.6683	20.5624	34.8564	28.932	30.1821	22.9345	24.2541
ACIN1	15.0904	0.0532954	0.405439	1.33556	0.931231	0.999925		15.7377	12.4829	16.9776	17.8772	15.6078	17.399	7.26174	16.7992	20.7132	14.1136	11.0246
ACLY	47.1567	-0.127112	0.255682	6.136	0.293209	0.999925		49.4613	38.4888	55.5631	69.5226	51.7895	56.9421	53.7369	40.1315	40.2428	30.8734	31.9713
ACO1	32.0388	0.253818	0.310487	8.85569	0.114961	0.999925		20.2342	21.845	34.7269	26.8158	19.8645	20.5624	24.6899	51.331	31.3657	41.4586	59.5327
ACO2	102.685	0.419386	0.201305	4.28759	0.508795	0.999925		92.1779	126.909	74.0841	129.113	83.7145	123.375	116.188	126.928	81.0774	89.974	85.9917
ACOT1	8.61873	0.785287	0.529204	3.32986	0.649273	0.999925		5.6206	7.28167	4.63026	6.95226	5.67556	11.0721	2.9047	11.1995	11.2443	14.9957	13.2295
ACOT11	10.4465	0.252566	0.491264	8.6413	0.124255	0.999925		13.4894	16.6438	5.40197	17.8772	8.51334	9.49035	18.8805	11.1995	5.91806	5.29259	2.20491
ACOT13	46.9134	0.279152	0.261355	3.33202	0.648944	0.999925		49.4613	39.529	37.8138	59.5908	46.8234	49.0335	26.1423	40.1315	47.3444	61.7468	58.4302
ACOT2	34.8058	-0.113436	0.31227	5.35053	0.374614	0.999925		34.8477	22.8852	34.7269	30.7886	40.4384	42.7066	17.4282	39.1982	62.7314	36.166	20.9467
ACOT7	21.0478	0.20464	0.339317	0.850967	0.973669	0.999925		20.2342	23.9255	14.6625	20.8568	19.155	18.9807	21.7852	22.399	21.8968	25.5808	22.0491
ACOT8	11.7984	-0.0585571	0.47778	2.17448	0.824513	0.999925		10.1171	13.5231	6.17368	11.9182	9.22278	11.0721	26.1423	8.39962	10.0607	8.82098	14.3319
ACOT9	32.4446	-0.310443	0.303968	2.18933	0.822375	0.999925		30.3513	40.5693	30.8684	25.8227	35.4722	17.399	39.2134	24.2656	39.0592	35.2839	38.586
ACOX1	23.2374	0.337389	0.354067	1.62096	0.898704	0.999925		20.2342	19.7645	22.3796	30.7886	28.3778	20.5624	8.71409	27.9987	20.1214	24.6987	31.9713
ACOX3	6.94555	-0.188423	0.572411	1.38303	0.926161	0.999925		7.86884	8.3219	9.26051	3.97272	4.25667	4.74518	7.26174	5.59975	7.69347	9.70307	7.7172
ACP1	45.5851	0.0888383	0.252878	0.827319	0.975258	0.999925		48.3372	37.4486	39.3572	46.6794	43.9856	49.0335	40.6658	48.5311	49.7117	54.6901	42.9958
ACP2	94.6427	-0.498228	0.207312	3.87811	0.567095	0.999925		79.8126	65.535	100.322	84.4203	114.93	86.9949	152.497	76.5299	123.687	84.6814	71.6597
ACP5	1247.02	0.620059	0.167532	3.5261	0.619442	0.999925		732.927	1496.9	904.443	1424.22	847.077	1458.35	1402.97	1386.87	947.481	1481.04	1634.94
ACSF2	14.4846	0.491408	0.436884	3.79939	0.578646	0.999925		5.6206	19.7645	8.4888	10.925	12.77	6.3269	18.8805	23.3323	12.4279	22.0524	18.7418
ACSF3	10.4324	0.689272	0.486294	3.78817	0.5803	0.999925		7.86884	17.684	6.17368	6.95226	7.80389	11.0721	15.9758	13.9994	4.73444	15.8778	6.61474
ACSL1	87.0357	-0.0469135	0.211894	5.90085	0.315986	0.999925		64.0749	62.4143	87.9749	72.5021	105.707	83.8314	72.6174	97.9955	106.525	106.734	97.0162
ACSL3	54.2416	0.188111	0.246432	6.02099	0.304182	0.999925		32.5995	50.9717	60.965	56.6112	61.0123	77.5045	46.4752	62.5305	61.5478	51.1617	35.2786
ACSL4	75.8279	0.583582	0.21714	2.51747	0.773862	0.999925		55.0819	69.6959	60.1933	114.216	69.5256	98.067	55.1892	94.2624	59.7724	77.6246	80.4794
ACSL5	16.9193	-0.595473	0.38314	4.84853	0.434644	0.999925		39.3442	17.684	18.521	11.9182	21.2833	12.6538	13.0711	12.1328	16.5706	14.1136	8.81966
ACSS1	11.2298	0.392047	0.487662	5.27578	0.383159	0.999925		8.99296	18.7243	6.17368	14.8977	5.67556	7.90863	23.2376	9.33291	10.0607	14.1136	4.40983
ACSS2	40.3115	0.0408062	0.310258	1.06239	0.957378	0.999925		35.9719	30.1669	31.6401	47.6726	24.1211	55.3604	58.0939	34.5318	50.8953	35.2839	39.6885
ACTB	5444.64	0.0844436	0.134224	11.26	0.0464614	0.999925		6232.12	6241.43	4582.41	5808.11	5884.84	6325.32	5693.21	5881.6	4857.54	4619.55	3764.89
ACTL6A	9.82691	-0.081814	0.484414	5.74386	0.331945	0.999925		11.2412	8.3219	13.8908	8.93862	14.8983	17.399	4.35705	4.66645	8.28528	10.5852	5.51229
ACTN1	139.018	0.880608	0.200193	3.16545	0.674496	0.999925		96.6744	131.07	77.9427	184.731	102.869	153.427	72.6174	182.925	114.81	203.765	208.364
ACTN4	41.2932	0.270099	0.26278	1.26398	0.938594	0.999925		39.3442	40.5693	33.1835	49.659	46.1139	47.4518	33.404	50.3977	38.4674	41.4586	34.1762
ACTR10	31.1486	0.159041	0.296261	2.0279	0.845271	0.999925		31.4754	28.0864	28.5532	23.8363	25.54	31.6345	31.9517	43.8647	24.264	32.6376	40.7909
ACTR1A	60.3166	-0.209491	0.238247	2.39118	0.792788	0.999925		52.8337	56.1728	56.3348	51.6453	65.9784	53.7787	98.7597	56.9307	58.5888	61.7468	50.713
ACTR1B	23.8999	-0.126595	0.338693	3.97285	0.553332	0.999925		29.2271	21.845	22.3796	13.9045	19.155	17.399	23.2376	22.399	23.6722	34.4018	35.2786
ACTR2	218.986	-0.234211	0.159526	1.52336	0.910358	0.999925		259.672	224.691	243.86	199.629	254.691	207.206	222.209	191.325	226.07	202	177.496
ACTR3	251.78	-0.17203	0.166807	8.32619	0.139151	0.999925		315.878	251.738	262.381	293.981	290.163	246.749	268.684	262.255	245.008	181.712	151.037
ACTR8	6.97694	0.378433	0.577512	1.51982	0.910772	0.999925		10.1171	7.28167	6.17368	6.95226	4.96611	11.0721	8.71409	6.53304	2.36722	7.05678	5.51229
ACVR1	8.52772	-0.0231559	0.549293	2.71885	0.743234	0.999925		3.37236	7.28167	11.5756	8.93862	10.6417	4.74518	2.9047	9.33291	15.3869	9.70307	9.92211
ACY1	10.8161	-0.50069	0.478098	3.61518	0.606036	0.999925		14.6136	15.6036	6.94538	7.94544	11.3511	3.16345	18.8805	10.2662	11.2443	7.93888	11.0246
ACYP2	9.06273	1.14275	0.562693	2.01098	0.847624	0.999925		3.37236	7.28167	1.54342	16.8841	9.93223	11.0721	4.35705	13.0661	9.46889	10.5852	12.127
ADA	11.8399	-0.945103	0.453494	3.58307	0.610857	0.999925		17.9859	12.4829	19.2927	12.9113	14.8983	3.16345	15.9758	9.33291	13.6115	6.17468	4.40983
ADA2	101.633	-0.596012	0.1946	4.05274	0.541848	0.999925		114.66	78.0178	103.409	73.4953	114.221	74.3411	124.902	86.7961	152.094	89.0919	106.938
ADAM10	59.0898	-0.0221074	0.229999	2.09394	0.835999	0.999925		55.0819	67.6155	58.6499	53.6317	61.0123	55.3604	50.8322	53.1976	75.7511	67.0394	51.8155
ADAM15	24.9409	0.907956	0.351799	6.77305	0.238073	0.999925		12.3653	45.7705	10.0322	23.8363	15.6078	28.4711	37.7611	36.3983	13.6115	22.9345	27.5614
ADAM17	9.08152	0.188334	0.531674	2.00799	0.848038	0.999925		13.4894	6.24143	3.85855	7.94544	14.1889	7.90863	4.35705	11.1995	8.87708	14.1136	7.7172
ADAM28	8.96313	-0.649937	0.563238	5.89677	0.316394	0.999925		6.74472	6.24143	13.8908	1.98636	7.09445	3.16345	7.26174	11.1995	11.2443	8.82098	20.9467
ADAM8	33.1333	0.751307	0.287727	2.53871	0.770655	0.999925		22.4824	41.6095	21.6079	31.7817	21.2833	33.2162	23.2376	39.1982	26.6313	49.3975	54.0204
ADAM9	95.5168	0.322017	0.214592	3.34798	0.646504	0.999925		89.9296	104.024	85.6597	94.352	97.1939	105.976	46.4752	100.795	103.566	114.673	108.041
ADAMDEC1	81.1862	0.374869	0.292858	2.86556	0.720703	0.999925		89.9296	44.7302	68.6821	108.257	91.5184	80.668	29.047	94.2624	62.1396	105.852	117.963
ADAP1	10.0471	-0.819592	0.497896	2.14963	0.828078	0.999925		12.3653	8.3219	16.2059	9.93179	12.77	3.16345	20.3329	7.46633	6.50986	7.93888	5.51229
ADAP2	48.1174	-0.71935	0.26932	5.76436	0.329827	0.999925		69.6955	49.9314	50.1611	43.6999	77.3295	36.3797	81.3315	28.932	38.4674	29.1092	24.2541
ADAR	59.0212	-0.448301	0.240336	1.90772	0.861761	0.999925		59.5784	43.69	55.5631	55.6181	70.9445	44.2883	88.5933	47.5978	64.5068	53.808	65.045
ADARB1	9.58061	-0.0840547	0.502571	3.46084	0.629321	0.999925		15.7377	7.28167	4.63026	4.9659	9.22278	17.399	10.1664	10.2662	10.0607	7.93888	7.7172
ADCK2	22.5722	-0.130037	0.332604	3.62752	0.604186	0.999925		20.2342	21.845	18.521	17.8772	18.4456	20.5624	34.8564	22.399	30.7739	27.345	15.4344
ADCY7	33.0841	0.601414	0.2993	0.64691	0.985755	0.999925		28.103	41.6095	25.4664	41.7135	31.925	36.3797	14.5235	41.9981	28.9985	33.5197	39.6885
ADD1	30.977	-0.183182	0.303245	1.35962	0.928679	0.999925		38.2201	35.3681	25.4664	35.7545	30.5061	23.7259	34.8564	19.5991	35.5083	30.8734	30.8688
ADGRE2	23.1644	-0.289929	0.335873	1.48173	0.915168	0.999925		15.7377	20.8048	36.2703	19.8636	27.6683	20.5624	24.6899	20.5324	27.2231	23.8166	17.6393
ADGRE5	58.6642	-0.243962	0.238065	5.26413	0.384503	0.999925		57.3301	57.2131	54.0197	43.6999	52.4989	39.5431	78.4268	50.3977	65.0986	68.8036	78.2745
ADH5	57.8272	-0.297954	0.235383	1.5093	0.911994	0.999925		66.3231	47.8509	54.0197	52.6385	63.85	42.7066	56.6416	56.9307	78.7101	59.1005	57.3278
ADI1	64.4965	0.031379	0.258369	1.65253	0.894825	0.999925		53.9578	73.8569	60.965	74.4885	65.2689	86.9949	63.9033	65.3304	76.9347	37.0481	50.713
ADIPOR1	84.3959	0.249047	0.207076	3.54698	0.616291	0.999925		62.9508	80.0983	68.6821	99.3179	68.1067	71.1776	85.6886	97.0623	93.5053	101.441	100.324
ADIPOR2	21.3268	0.273375	0.351237	2.42596	0.787601	0.999925		15.7377	17.684	18.521	24.8295	20.5739	12.6538	21.7852	30.7986	19.5296	32.6376	19.8442
ADK	25.1775	0.942632	0.351953	0.876842	0.971875	0.999925		15.7377	31.2071	20.0644	34.7613	26.2495	22.1442	8.71409	33.5985	14.7951	38.8123	30.8688
ADM	11.9233	-0.990073	0.480024	4.57998	0.469254	0.999925		13.4894	11.4426	33.1835	8.93862	17.0267	4.74518	15.9758	6.53304	7.69347	8.82098	3.30737
ADNP	12.1703	0.0499993	0.445597	2.47491	0.780268	0.999925		11.2412	10.4024	8.4888	6.95226	14.1889	14.2355	7.26174	15.8659	16.5706	13.2315	15.4344
ADO	19.5724	0.49166	0.38834	3.83866	0.572871	0.999925		16.8618	31.2071	16.2059	22.8431	20.5739	14.2355	8.71409	34.5318	21.8968	19.4061	8.81966
ADORA3	14.6247	0.489004	0.418213	5.39096	0.37005	0.999925		21.3583	21.845	8.4888	20.8568	16.3172	17.399	8.71409	7.46633	8.87708	18.524	11.0246
ADPGK	32.9929	0.0125415	0.292657	0.921233	0.968665	0.999925		25.8548	28.0864	33.1835	33.7681	34.7628	31.6345	43.5705	29.8653	27.2231	39.6944	35.2786
ADPRH	11.5793	0.643683	0.454486	1.08555	0.955375	0.999925		7.86884	14.5633	5.40197	13.9045	7.80389	11.0721	14.5235	13.0661	10.0607	15.8778	13.2295
ADPRS	18.3127	-0.0282535	0.382684	1.03339	0.959828	0.999925		14.6136	15.6036	13.1191	20.8568	14.8983	20.5624	30.4993	14.9327	19.5296	15.8778	20.9467
ADRM1	48.9996	-0.360192	0.242665	1.71126	0.887479	0.999925		52.8337	43.69	60.1933	43.6999	53.9178	42.7066	69.7127	48.5311	46.7526	40.5765	36.3811
ADSL	26.8812	-0.119254	0.330806	2.03859	0.843781	0.999925		39.3442	19.7645	32.4118	26.8158	26.9589	37.9614	15.9758	24.2656	25.4476	20.2882	26.459
ADSS2	26.6373	-0.0020992	0.319566	1.04109	0.959184	0.999925		34.8477	26.0059	29.325	22.8431	28.3778	30.0528	18.8805	34.5318	24.264	22.9345	20.9467
AF011889.5	9.19298	-0.423279	0.503624	0.890913	0.970876	0.999925		12.3653	6.24143	12.3474	4.9659	7.80389	7.90863	8.71409	10.2662	12.4279	11.4673	6.61474
AFF1	21.1735	-0.0740031	0.35866	3.45441	0.630298	0.999925		29.2271	20.8048	13.8908	19.8636	22.7022	12.6538	13.0711	19.5991	26.6313	24.6987	29.7663
AFF4	23.3794	0.0510095	0.330788	2.53326	0.771478	0.999925		23.6065	19.7645	16.9776	20.8568	20.5739	25.3076	23.2376	17.7325	27.8149	32.6376	28.6639
AFG3L2	29.1674	-0.3407	0.326673	5.14002	0.399032	0.999925		25.8548	28.0864	28.5532	32.7749	31.925	26.8893	63.9033	23.3323	20.7132	16.7599	22.0491
AFTPH	15.6717	0.36419	0.404245	2.36318	0.796945	0.999925		10.1171	20.8048	15.4342	15.8909	14.8983	15.8173	11.6188	8.39962	14.2033	26.4629	18.7418
AGA	13.4313	0.626752	0.432718	3.71053	0.591798	0.999925		12.3653	14.5633	6.94538	22.8431	16.3172	15.8173	8.71409	19.5991	11.8361	13.2315	5.51229
AGAP3	55.2908	-0.141068	0.2666	4.12454	0.531629	0.999925		39.3442	44.7302	61.7368	38.734	43.2761	56.9421	95.855	51.331	55.6297	68.8036	51.8155
AGFG1	25.644	-0.128493	0.314583	1.54453	0.907874	0.999925		28.103	22.8852	28.5532	33.7681	25.54	20.5624	27.5946	26.1321	23.0804	19.4061	26.459
AGGF1	16.7989	0.332843	0.376043	2.1038	0.834604	0.999925		15.7377	20.8048	16.2059	18.8704	12.0606	23.7259	17.4282	20.5324	15.3869	14.1136	9.92211
AGO1	14.0987	0.0556175	0.41945	0.8136	0.976158	0.999925		10.1171	18.7243	12.3474	15.8909	11.3511	11.0721	14.5235	12.1328	18.9378	12.3494	17.6393
AGO2	7.86908	-0.158985	0.538153	0.295274	0.997731	0.999925		8.99296	4.16095	7.71709	8.93862	9.22278	6.3269	5.80939	10.2662	9.46889	7.93888	7.7172
AGO4	9.41907	-0.131162	0.505841	4.59908	0.466737	0.999925		6.74472	7.28167	5.40197	8.93862	9.22278	4.74518	10.1664	6.53304	16.5706	15.8778	12.127
AGPAT1	20.5143	0.268599	0.353921	3.03078	0.695241	0.999925		23.6065	21.845	17.7493	23.8363	17.0267	17.399	8.71409	18.6658	23.6722	25.5808	27.5614
AGPAT2	39.2319	-0.448534	0.291224	5.29575	0.380862	0.999925		29.2271	24.9657	40.9006	23.8363	39.0195	47.4518	69.7127	28.932	53.8543	44.987	28.6639
AGPAT3	37.9546	0.0105737	0.266408	1.92694	0.859159	0.999925		33.7236	42.6498	40.1289	38.734	36.8911	34.798	40.6658	41.0648	43.7936	39.6944	25.3565
AGPAT4	8.23255	-0.286082	0.532947	4.6607	0.458675	0.999925		4.49648	5.20119	4.63026	4.9659	8.51334	7.90863	18.8805	8.39962	11.2443	9.70307	6.61474
AGPAT5	7.46048	0.185424	0.555096	1.6745	0.892097	0.999925		8.99296	4.16095	6.94538	7.94544	9.93223	12.6538	2.9047	7.46633	6.50986	7.93888	6.61474
AGPS	32.0522	0.000749448	0.301931	5.72348	0.334061	0.999925		28.103	24.9657	25.4664	20.8568	30.5061	31.6345	21.7852	39.1982	50.8953	40.5765	38.586
AGRN	22.3438	-0.189738	0.348635	5.91047	0.315028	0.999925		15.7377	16.6438	13.1191	14.8977	22.7022	23.7259	43.5705	20.5324	27.2231	25.5808	22.0491
AGTRAP	37.7818	-0.103521	0.276516	1.63645	0.896806	0.999925		37.096	31.2071	45.5309	38.734	33.3439	37.9614	39.2134	26.1321	39.0592	47.6333	39.6885
AHCYL1	47.3511	0.256445	0.268239	6.23293	0.284209	0.999925		28.103	43.69	50.1611	33.7681	31.2156	45.87	42.1181	53.1976	48.5281	62.6289	81.5818
AHNAK	175.684	-0.576164	0.199257	1.56338	0.905642	0.999925		156.253	170.599	213.764	164.868	236.955	140.774	258.518	137.194	220.743	113.791	119.065
AHNAK2	8.96417	1.03047	0.550846	5.87598	0.318474	0.999925		2.24824	14.5633	2.31513	5.95908	3.54722	7.90863	14.5235	12.1328	8.28528	14.9957	12.127
AHR	16.3725	0.478774	0.397141	2.09098	0.836418	0.999925		14.6136	18.7243	22.3796	17.8772	12.0606	15.8173	7.26174	15.8659	11.8361	23.8166	19.8442
AHSA1	36.3355	0.27772	0.287799	7.29257	0.199775	0.999925		33.7236	42.6498	47.846	46.6794	48.2422	39.5431	15.9758	27.9987	24.264	39.6944	33.0737
AIDA	37.7894	-0.201799	0.284418	1.94622	0.856536	0.999925		35.9719	39.529	46.3026	35.7545	39.0195	20.5624	50.8322	40.1315	30.1821	38.8123	38.586
AIF1	159.793	-0.182961	0.193294	5.24444	0.386783	0.999925		191.1	168.519	134.277	163.875	181.618	172.408	235.28	137.194	135.523	119.965	117.963
AIFM1	30.4911	0.0416986	0.295941	3.57927	0.611428	0.999925		25.8548	33.2876	28.5532	36.7476	36.8911	33.2162	36.3087	36.3983	24.264	18.524	25.3565
AIFM2	26.9611	-0.407003	0.321091	6.1304	0.293736	0.999925		24.7307	14.5633	35.4986	28.8022	24.8306	11.0721	34.8564	36.3983	29.5903	26.4629	29.7663
AIG1	7.19994	0.0473266	0.576752	3.4145	0.636363	0.999925		4.49648	6.24143	3.08684	9.93179	7.09445	3.16345	13.0711	9.33291	10.6525	8.82098	3.30737
AIMP1	15.7912	-0.100654	0.388634	7.93065	0.160099	0.999925		24.7307	21.845	21.6079	24.8295	16.3172	11.0721	8.71409	11.1995	14.2033	11.4673	7.7172
AIMP2	19.1358	0.136113	0.360328	2.52898	0.772125	0.999925		25.8548	15.6036	17.7493	22.8431	21.9928	25.3076	15.9758	20.5324	14.2033	19.4061	11.0246
AIP	21.2894	0.0782217	0.341452	1.67071	0.892568	0.999925		20.2342	17.684	18.521	24.8295	18.4456	18.9807	30.4993	25.1989	16.5706	21.1703	22.0491
AK1	8.19696	0.506145	0.544551	0.960462	0.965691	0.999925		5.6206	14.5633	5.40197	9.93179	5.67556	11.0721	5.80939	7.46633	11.8361	6.17468	6.61474
AK2	34.7535	-0.0451688	0.283944	3.20314	0.6687	0.999925		29.2271	37.4486	37.0421	33.7681	42.5667	52.1969	34.8564	27.0654	32.5493	24.6987	30.8688
AK3	20.9441	0.764217	0.363727	3.84283	0.57226	0.999925		11.2412	18.7243	15.4342	15.8909	15.6078	25.3076	8.71409	28.932	19.5296	33.5197	37.4835
AK5	24.3943	1.26437	0.339158	0.2879	0.997864	0.999925		15.7377	28.0864	11.5756	42.7067	12.0606	31.6345	15.9758	27.9987	14.2033	35.2839	33.0737
AK6	16.8502	-0.272522	0.379662	0.434427	0.994328	0.999925		16.8618	15.6036	23.923	13.9045	15.6078	20.5624	20.3329	14.9327	17.1624	13.2315	13.2295
AKAP10	8.35062	0.824648	0.524246	2.93893	0.709401	0.999925		5.6206	13.5231	4.63026	10.925	4.25667	6.3269	5.80939	10.2662	10.6525	13.2315	6.61474
AKAP11	10.4314	-0.291716	0.489116	1.94127	0.857211	0.999925		15.7377	10.4024	17.7493	10.925	12.0606	4.74518	4.35705	10.2662	8.87708	9.70307	9.92211
AKAP13	19.1524	-0.140806	0.373348	3.08248	0.687272	0.999925		24.7307	13.5231	13.8908	13.9045	20.5739	22.1442	18.8805	12.1328	17.7542	25.5808	27.5614
AKAP17A	10.1433	-0.342778	0.503215	0.592549	0.988342	0.999925		16.8618	5.20119	9.26051	12.9113	10.6417	6.3269	11.6188	7.46633	7.69347	11.4673	12.127
AKAP6	12.2676	0.118068	0.439843	3.06866	0.689401	0.999925		15.7377	13.5231	8.4888	6.95226	9.22278	18.9807	15.9758	15.8659	9.46889	9.70307	11.0246
AKAP8	8.07946	-0.062939	0.541875	1.74004	0.883817	0.999925		3.37236	11.4426	10.8039	6.95226	7.80389	4.74518	11.6188	11.1995	9.46889	7.05678	4.40983
AKAP8L	7.42446	-0.780018	0.604026	4.75621	0.446351	0.999925		6.74472	2.08048	6.17368	6.95226	3.54722	4.74518	21.7852	4.66645	8.87708	6.17468	9.92211
AKIP1	21.7251	-0.189451	0.335537	1.87592	0.866033	0.999925		24.7307	18.7243	20.8362	14.8977	19.8645	18.9807	27.5946	27.9987	23.6722	22.9345	18.7418
AKIRIN1	30.684	0.436438	0.307855	0.175538	0.999355	0.999925		30.3513	29.1267	26.2381	33.7681	26.9589	33.2162	15.9758	42.9314	26.6313	32.6376	39.6885
AKIRIN2	46.4264	0.0957358	0.255831	3.03497	0.694595	0.999925		58.4543	44.7302	47.0743	61.5771	42.5667	56.9421	34.8564	37.3316	45.569	44.1049	37.4835
AKNA	10.4967	0.233552	0.483012	4.04696	0.542674	0.999925		10.1171	11.4426	8.4888	5.95908	6.385	12.6538	17.4282	13.9994	4.73444	8.82098	15.4344
AKR1A1	169.198	-0.125162	0.18341	2.87846	0.718717	0.999925		155.129	160.197	164.374	173.806	164.591	183.48	233.828	173.592	171.032	123.494	157.651
AKR1C1	7.20352	-2.21787	0.70589	8.70836	0.121278	0.999925		3.37236	1.04024	25.4664	1.98636	19.155	1.58173	4.35705	1.86658	8.28528	4.41049	7.7172
AKR7A2	36.0763	0.157656	0.281257	2.091	0.836416	0.999925		44.9648	38.4888	27.7815	32.7749	33.3439	30.0528	26.1423	41.0648	33.1411	40.5765	48.5081
AKT1	36.3578	0.163293	0.278785	1.95628	0.855161	0.999925		33.7236	26.0059	39.3572	43.6999	34.0534	42.7066	24.6899	36.3983	35.5083	39.6944	44.0983
AKT1S1	24.0205	0.227956	0.33714	1.76833	0.880182	0.999925		19.11	27.0462	20.0644	23.8363	21.2833	34.798	36.3087	21.4657	17.7542	23.8166	18.7418
AKT2	24.7933	-0.0711577	0.32315	3.93907	0.558221	0.999925		17.9859	19.7645	23.923	20.8568	30.5061	26.8893	21.7852	27.0654	24.8558	19.4061	39.6885
AL136419.6	7.45933	0.548643	0.61147	3.71808	0.590675	0.999925		1.12412	11.4426	9.26051	10.925	7.80389	15.8173	8.71409	1.86658	4.73444	7.05678	3.30737
ALAD	9.48378	-0.0298666	0.517004	2.10213	0.83484	0.999925		14.6136	6.24143	7.71709	3.97272	5.67556	12.6538	11.6188	13.9994	7.10167	9.70307	11.0246
ALAS1	55.2854	0.272739	0.261522	3.9126	0.562067	0.999925		47.2131	48.8912	67.9104	78.4612	47.5328	53.7787	26.1423	67.1969	64.5068	54.6901	51.8155
ALDH16A1	20.6857	-0.928544	0.386973	1.65941	0.893973	0.999925		37.096	16.6438	28.5532	14.8977	21.2833	15.8173	39.2134	7.46633	18.346	19.4061	8.81966
ALDH1A1	49.2389	0.392325	0.303799	8.93399	0.111726	0.999925		21.3583	55.1326	22.3796	43.6999	31.2156	49.0335	63.9033	62.5305	83.4446	49.3975	59.5327
ALDH2	27.9987	-0.0561259	0.346292	5.57699	0.349577	0.999925		26.9789	28.0864	22.3796	12.9113	34.7628	15.8173	15.9758	32.6652	33.7329	44.987	39.6885
ALDH3A2	32.7059	0.21341	0.283835	1.59914	0.901353	0.999925		25.8548	32.2474	30.0967	28.8022	27.6683	34.798	29.047	35.4651	37.2838	43.2228	35.2786
ALDH3B1	36.742	-0.29289	0.274976	1.07501	0.956292	0.999925		50.5854	33.2876	39.3572	37.7408	41.8572	33.2162	45.0228	30.7986	30.7739	31.7555	29.7663
ALDH4A1	20.0462	0.167272	0.382158	1.99366	0.850021	0.999925		20.2342	17.684	10.0322	19.8636	11.3511	25.3076	30.4993	16.7992	24.8558	22.9345	20.9467
ALDH7A1	7.30308	-0.331238	0.563662	1.4602	0.917616	0.999925		10.1171	4.16095	6.94538	2.97954	7.80389	7.90863	5.80939	9.33291	10.0607	9.70307	5.51229
ALDH9A1	37.4668	0.0313489	0.274699	1.7191	0.886485	0.999925		41.5925	33.2876	41.6723	33.7681	27.6683	34.798	33.404	40.1315	42.0182	48.5154	35.2786
ALDOA	833.689	0.263542	0.141653	7.71219	0.172827	0.999925		738.547	863.397	786.372	1059.72	808.058	1086.65	843.814	900.626	671.699	739.198	672.499
ALG1	13.606	-0.259364	0.417201	1.82493	0.8728	0.999925		12.3653	8.3219	15.4342	13.9045	12.77	11.0721	17.4282	10.2662	16.5706	19.4061	12.127
ALG12	7.89077	0.0838441	0.545556	3.09295	0.685658	0.999925		14.6136	8.3219	7.71709	7.94544	3.54722	6.3269	5.80939	6.53304	5.91806	7.93888	12.127
ALG13	9.78949	0.223576	0.492247	1.31375	0.933511	0.999925		7.86884	7.28167	12.3474	8.93862	9.22278	9.49035	5.80939	9.33291	8.28528	15.8778	13.2295
ALG14	6.62478	-0.0534224	0.581138	1.15887	0.948761	0.999925		8.99296	4.16095	6.94538	9.93179	6.385	4.74518	7.26174	8.39962	4.14264	5.29259	6.61474
ALG2	14.3591	0.00566053	0.406511	2.52312	0.773009	0.999925		12.3653	13.5231	23.923	16.8841	16.3172	14.2355	10.1664	16.7992	11.2443	11.4673	11.0246
ALG3	27.7259	-0.241088	0.307598	1.54861	0.907393	0.999925		35.9719	22.8852	34.7269	32.7749	23.4117	25.3076	29.047	28.932	29.5903	20.2882	22.0491
ALG5	21.8949	-0.301915	0.354857	0.605869	0.987733	0.999925		28.103	14.5633	29.325	23.8363	25.54	15.8173	14.5235	26.1321	24.8558	19.4061	18.7418
ALG8	17.4126	-0.199835	0.388343	1.44095	0.919782	0.999925		19.11	18.7243	15.4342	11.9182	20.5739	9.49035	24.6899	18.6658	13.0197	21.1703	18.7418
ALG9	9.16791	0.689516	0.525021	1.9702	0.853254	0.999925		4.49648	12.4829	10.8039	8.93862	7.09445	12.6538	2.9047	10.2662	6.50986	7.05678	17.6393
ALKBH3	7.11066	-0.148958	0.557735	5.43304	0.365344	0.999925		4.49648	3.12071	9.26051	8.93862	10.6417	6.3269	5.80939	5.59975	9.46889	12.3494	2.20491
ALKBH5	25.9311	0.128969	0.342564	3.97245	0.553389	0.999925		17.9859	20.8048	36.2703	28.8022	23.4117	15.8173	13.0711	34.5318	26.6313	28.2271	39.6885
ALKBH6	7.6684	0.247613	0.642772	6.19725	0.287496	0.999925		4.49648	6.24143	5.40197	0.993179	2.12833	15.8173	21.7852	10.2662	3.55083	7.05678	6.61474
ALKBH7	49.5931	0.105362	0.261788	4.64517	0.460698	0.999925		51.7095	69.6959	38.5855	56.6112	42.5667	49.0335	75.5221	46.6645	39.0592	39.6944	36.3811
ALOX5AP	20.2263	-0.0398578	0.345599	7.41719	0.191416	0.999925		28.103	22.8852	26.2381	24.8295	23.4117	20.5624	18.8805	23.3323	10.6525	11.4673	12.127
ALPK1	10.1706	0.244842	0.476154	0.618604	0.987136	0.999925		10.1171	13.5231	10.0322	7.94544	6.385	11.0721	10.1664	8.39962	8.87708	13.2315	12.127
ALYREF	33.4523	-0.20923	0.297181	10.8303	0.0548511	0.999925		42.7166	34.3279	35.4986	21.8499	39.0195	56.9421	47.9275	32.6652	21.305	20.2882	15.4344
AMBRA1	6.89886	0.052848	0.567405	2.57022	0.765884	0.999925		5.6206	7.28167	3.85855	3.97272	7.09445	4.74518	8.71409	12.1328	7.69347	7.05678	7.7172
AMD1	43.3649	-0.206681	0.268606	0.871824	0.972228	0.999925		47.2131	36.4083	51.7045	27.809	49.6611	47.4518	45.0228	48.5311	37.8756	42.3407	42.9958
AMDHD2	35.3786	-0.894494	0.338559	9.25578	0.0992865	0.999925		50.5854	38.4888	27.0098	19.8636	30.5061	15.8173	97.3073	17.7325	30.7739	24.6987	36.3811
AMFR	47.7508	0.0920176	0.257854	7.16432	0.208704	0.999925		40.4683	35.3681	33.9552	40.7204	35.4722	45.87	43.5705	57.864	66.2822	52.9259	72.7622
AMPD2	13.6577	-0.234902	0.428092	4.53358	0.475403	0.999925		7.86884	11.4426	10.0322	11.9182	12.0606	9.49035	29.047	15.8659	15.3869	10.5852	16.5369
AMPD3	34.0889	-0.556903	0.282609	1.02662	0.96039	0.999925		41.5925	26.0059	43.2157	27.809	31.925	28.4711	46.4752	34.5318	43.7936	24.6987	26.459
AMZ2	24.7862	0.745253	0.329786	1.55341	0.906825	0.999925		17.9859	31.2071	13.8908	36.7476	17.7361	20.5624	18.8805	27.0654	23.0804	37.9302	27.5614
ANAPC1	8.24065	0.394745	0.514606	3.4798	0.626447	0.999925		8.99296	14.5633	10.8039	10.925	7.09445	7.90863	5.80939	7.46633	4.73444	7.93888	4.40983
ANAPC11	81.958	-0.104929	0.215461	1.28998	0.935959	0.999925		89.9296	90.5007	76.3992	84.4203	83.7145	93.3218	90.0456	76.5299	90.5463	59.9826	66.1474
ANAPC13	19.3849	-0.0914174	0.352709	3.29917	0.653969	0.999925		28.103	23.9255	23.1513	22.8431	21.9928	17.399	13.0711	17.7325	16.5706	14.1136	14.3319
ANAPC15	10.9432	0.325138	0.471504	4.17928	0.523903	0.999925		7.86884	15.6036	4.63026	9.93179	9.93223	15.8173	17.4282	10.2662	13.0197	11.4673	4.40983
ANAPC16	38.2022	0.183725	0.277015	0.965274	0.965318	0.999925		30.3513	46.8107	39.3572	42.7067	39.0195	42.7066	40.6658	29.8653	27.8149	37.9302	42.9958
ANAPC2	8.14172	-0.162276	0.519839	0.651279	0.985535	0.999925		7.86884	7.28167	7.71709	6.95226	8.51334	7.90863	10.1664	5.59975	9.46889	11.4673	6.61474
ANAPC4	7.52701	-0.475921	0.55651	1.77105	0.879829	0.999925		6.74472	2.08048	7.71709	6.95226	7.09445	9.49035	10.1664	6.53304	11.2443	7.05678	7.7172
ANAPC5	29.8073	-0.221091	0.299608	0.383821	0.995764	0.999925		38.2201	23.9255	27.7815	25.8227	29.0872	30.0528	37.7611	27.0654	28.4067	29.9913	29.7663
ANAPC7	29.9022	0.0922857	0.310478	4.33739	0.501931	0.999925		25.8548	24.9657	17.7493	24.8295	24.8306	39.5431	50.8322	32.6652	28.9985	29.9913	28.6639
ANGEL1	10.3389	0.297761	0.492057	5.89007	0.317063	0.999925		3.37236	9.36214	7.71709	9.93179	7.09445	6.3269	10.1664	9.33291	11.8361	13.2315	25.3565
ANKFY1	15.5508	-0.29939	0.406597	2.70443	0.745441	0.999925		22.4824	15.6036	12.3474	10.925	19.8645	7.90863	15.9758	13.0661	17.1624	24.6987	11.0246
ANKH	67.5596	0.120173	0.229977	6.46697	0.263394	0.999925		103.419	85.2995	47.846	67.5362	67.3973	63.269	59.5463	60.6639	47.9363	65.2752	74.9671
ANKHD1	13.5878	-0.553037	0.42596	1.21077	0.94384	0.999925		19.11	14.5633	13.1191	10.925	15.6078	15.8173	20.3329	6.53304	13.6115	8.82098	11.0246
ANKIB1	7.69156	-0.0545457	0.557091	4.89029	0.429416	0.999925		7.86884	6.24143	5.40197	6.95226	7.80389	12.6538	4.35705	1.86658	11.8361	9.70307	9.92211
ANKLE2	25.4059	-0.0258097	0.326913	1.78207	0.878402	0.999925		25.8548	27.0462	20.0644	28.8022	21.2833	18.9807	39.2134	23.3323	21.305	23.8166	29.7663
ANKMY2	6.75775	0.49448	0.57426	0.967836	0.965118	0.999925		5.6206	10.4024	3.85855	4.9659	6.385	7.90863	4.35705	9.33291	6.50986	6.17468	8.81966
ANKRD10	16.2801	-0.33562	0.405637	3.94138	0.557886	0.999925		20.2342	11.4426	19.2927	12.9113	14.8983	7.90863	8.71409	16.7992	21.8968	18.524	26.459
ANKRD11	15.5252	0.218303	0.397371	1.25004	0.939987	0.999925		15.7377	18.7243	13.8908	14.8977	12.77	9.49035	10.1664	20.5324	15.9788	17.642	20.9467
ANKRD12	8.25889	-0.166082	0.538689	0.978124	0.964311	0.999925		4.49648	8.3219	12.3474	5.95908	8.51334	9.49035	5.80939	7.46633	11.2443	6.17468	11.0246
ANKRD13A	13.7012	0.243138	0.424924	1.44042	0.919842	0.999925		13.4894	16.6438	13.1191	7.94544	10.6417	23.7259	11.6188	12.1328	13.6115	16.7599	11.0246
ANKRD13C	8.44022	-0.408658	0.53064	0.906253	0.969767	0.999925		11.2412	6.24143	10.8039	3.97272	10.6417	9.49035	4.35705	9.33291	12.4279	8.82098	5.51229
ANKRD13D	15.4109	0.0315714	0.419856	1.14243	0.95028	0.999925		20.2342	17.684	16.9776	8.93862	12.77	22.1442	15.9758	10.2662	9.46889	18.524	16.5369
ANKRD17	14.7405	-0.376362	0.400763	0.209547	0.999008	0.999925		15.7377	13.5231	19.2927	11.9182	16.3172	11.0721	14.5235	16.7992	17.1624	11.4673	14.3319
ANKRD28	7.24995	0.478874	0.563161	1.74326	0.883405	0.999925		10.1171	8.3219	5.40197	6.95226	3.54722	6.3269	4.35705	9.33291	5.32625	7.93888	12.127
ANKRD40	14.6525	0.0503924	0.417947	1.61209	0.899784	0.999925		13.4894	15.6036	18.521	12.9113	18.4456	18.9807	5.80939	16.7992	18.346	12.3494	9.92211
ANKRD44	7.1699	0.37798	0.564996	2.24521	0.814279	0.999925		4.49648	4.16095	3.85855	7.94544	7.09445	6.3269	5.80939	8.39962	8.28528	11.4673	11.0246
ANKRD52	14.9984	-0.191713	0.416685	2.43124	0.786813	0.999925		10.1171	17.684	21.6079	11.9182	11.3511	15.8173	26.1423	15.8659	12.4279	8.82098	13.2295
ANKRD9	16.5772	0.517563	0.431237	0.543994	0.990424	0.999925		11.2412	15.6036	7.71709	26.8158	11.3511	28.4711	18.8805	10.2662	17.1624	14.9957	19.8442
ANO6	20.0879	0.0498416	0.358276	3.54379	0.616773	0.999925		15.7377	13.5231	17.7493	20.8568	27.6683	18.9807	14.5235	15.8659	20.7132	29.9913	25.3565
ANP32A	48.6045	-0.192073	0.255176	1.95718	0.855038	0.999925		41.5925	56.1728	58.6499	50.6522	56.0461	34.798	49.3798	41.0648	60.956	51.1617	34.1762
ANP32B	26.3958	-0.46084	0.357737	5.05579	0.40911	0.999925		47.2131	21.845	13.1191	25.8227	22.7022	20.5624	56.6416	23.3323	26.0394	17.642	15.4344
ANP32E	12.8549	-0.209042	0.43355	0.430713	0.994441	0.999925		19.11	11.4426	14.6625	7.94544	12.0606	12.6538	10.1664	15.8659	13.0197	12.3494	12.127
ANPEP	146.251	0.0113626	0.178106	10.5783	0.0604125	0.999925		166.37	198.685	175.178	179.765	135.504	139.192	149.592	129.727	117.769	111.144	105.836
ANTKMT	19.1664	-0.127365	0.353131	2.09061	0.836471	0.999925		26.9789	22.8852	16.9776	15.8909	21.2833	22.1442	21.7852	14.9327	15.9788	17.642	14.3319
ANTXR2	23.7071	0.0546949	0.353869	2.35582	0.798035	0.999925		24.7307	18.7243	27.0098	25.8227	18.4456	18.9807	10.1664	28.932	31.9575	22.9345	33.0737
ANXA1	237.195	0.0274039	0.198442	11.6161	0.0404436	0.999925		273.161	217.41	354.986	296.961	271.717	216.696	110.378	197.858	207.132	252.28	210.569
ANXA11	190.204	0.230477	0.166299	2.02095	0.846238	0.999925		166.37	193.484	159.744	186.718	182.327	234.095	156.854	192.258	201.214	210.821	208.364
ANXA2	1704.45	0.143605	0.140581	3.55397	0.615237	0.999925		1504.07	1753.84	1396.79	1693.37	1452.94	1755.71	2085.57	1841.38	1715.05	1870.05	1680.14
ANXA4	97.8831	-0.19415	0.206276	4.80323	0.440363	0.999925		112.412	96.7421	108.811	107.263	139.051	94.9035	68.2604	83.0629	111.851	83.7993	70.5573
ANXA5	346.671	-0.0516095	0.156714	8.85918	0.114815	0.999925		368.712	355.761	429.07	402.238	405.093	398.595	274.494	325.719	328.452	262.865	262.385
ANXA6	53.5842	0.269904	0.252822	7.42212	0.191091	0.999925		53.9578	70.7362	35.4986	60.5839	43.9856	63.269	78.4268	57.864	46.1608	50.2796	28.6639
ANXA7	47.9785	0.16582	0.248289	2.8521	0.722775	0.999925		49.4613	52.0119	47.846	61.5771	52.4989	50.6152	30.4993	43.8647	50.3035	49.3975	39.6885
AOAH	15.2288	-0.40632	0.412277	7.25142	0.202603	0.999925		13.4894	6.24143	10.0322	10.925	14.8983	15.8173	15.9758	12.1328	25.4476	14.9957	27.5614
AP1AR	11.8606	0.142073	0.455681	0.606718	0.987694	0.999925		11.2412	10.4024	11.5756	8.93862	7.80389	17.399	8.71409	13.0661	14.2033	10.5852	16.5369
AP1B1	106.24	-0.109264	0.198551	5.82681	0.323437	0.999925		138.267	133.15	81.8012	101.304	112.802	85.4132	133.616	107.328	101.199	94.3844	79.3769
AP1G1	26.1249	-0.161182	0.311942	0.264933	0.998251	0.999925		28.103	24.9657	25.4664	30.7886	28.3778	20.5624	29.047	25.1989	28.9985	23.8166	22.0491
AP1M1	35.6707	-0.058228	0.272315	1.77045	0.879908	0.999925		42.7166	38.4888	34.7269	35.7545	40.4384	39.5431	33.404	37.3316	35.5083	29.1092	25.3565
AP1S1	41.6138	0.271283	0.260681	3.194	0.670105	0.999925		34.8477	36.4083	31.6401	46.6794	45.4045	58.5238	46.4752	46.6645	30.1821	37.9302	42.9958
AP1S2	104.732	0.052483	0.227426	1.21702	0.943234	0.999925		113.536	95.7019	85.6597	118.188	131.247	107.557	68.2604	123.194	125.463	91.7381	91.5039
AP2A1	30.8703	0.197245	0.294136	1.21944	0.942999	0.999925		33.7236	37.4486	29.325	32.7749	28.3778	34.798	29.047	24.2656	21.8968	32.6376	35.2786
AP2A2	40.5391	-0.594875	0.276696	2.94043	0.709169	0.999925		53.9578	43.69	40.1289	34.7613	51.7895	41.1249	62.451	25.1989	44.9772	24.6987	23.1516
AP2B1	31.1552	-0.302551	0.295872	1.09024	0.954964	0.999925		31.4754	35.3681	31.6401	26.8158	37.6006	33.2162	40.6658	23.3323	30.7739	22.0524	29.7663
AP2M1	165.41	-0.184376	0.188388	1.13757	0.950725	0.999925		171.99	173.72	185.21	170.827	171.686	158.173	222.209	127.861	146.768	154.367	136.705
AP2S1	322.377	-0.299723	0.205533	9.53253	0.0896178	0.999925		348.477	306.87	254.664	263.193	274.555	298.946	700.032	283.72	291.76	254.926	269
AP3B1	22.9864	0.0772333	0.344125	1.17102	0.947628	0.999925		25.8548	19.7645	23.923	23.8363	27.6683	26.8893	10.1664	25.1989	25.4476	22.0524	22.0491
AP3D1	50.5751	-0.135245	0.240049	4.04861	0.542438	0.999925		58.4543	54.0924	72.5407	56.6112	48.9517	49.0335	49.3798	43.8647	43.7936	43.2228	36.3811
AP3M1	20.8279	0.109483	0.345592	1.59063	0.90238	0.999925		15.7377	21.845	21.6079	30.7886	19.8645	15.8173	23.2376	23.3323	20.7132	18.524	17.6393
AP3S1	44.6088	0.25573	0.262741	3.31117	0.652132	0.999925		41.5925	42.6498	37.0421	47.6726	60.3028	58.5238	26.1423	51.331	41.4264	43.2228	40.7909
AP3S2	17.6337	-0.606005	0.375421	1.10678	0.953502	0.999925		19.11	15.6036	23.1513	12.9113	15.6078	12.6538	23.2376	17.7325	24.8558	11.4673	17.6393
AP4E1	7.75034	0.789776	0.576921	1.13938	0.950559	0.999925		3.37236	13.5231	6.94538	12.9113	7.09445	1.58173	5.80939	11.1995	4.73444	11.4673	6.61474
AP5B1	26.1716	0.254621	0.327054	5.58433	0.348788	0.999925		15.7377	20.8048	21.6079	15.8909	20.5739	36.3797	21.7852	28.932	28.9985	30.8734	46.3032
AP5M1	16.2307	0.126639	0.383864	2.2161	0.818507	0.999925		22.4824	20.8048	11.5756	18.8704	19.155	14.2355	13.0711	13.9994	14.7951	18.524	11.0246
AP5S1	8.78441	-0.0183453	0.543149	1.75114	0.882395	0.999925		11.2412	9.36214	6.94538	9.93179	7.09445	15.8173	8.71409	10.2662	8.87708	1.7642	6.61474
AP5Z1	17.5321	-0.812878	0.394436	0.967987	0.965106	0.999925		31.4754	11.4426	19.2927	11.9182	21.2833	14.2355	30.4993	10.2662	15.9788	17.642	8.81966
APBB1IP	34.1603	0.306994	0.291986	1.59676	0.901641	0.999925		28.103	44.7302	30.8684	27.809	28.3778	47.4518	37.7611	30.7986	30.1821	43.2228	26.459
APC	8.94839	-0.192021	0.528113	1.14707	0.949854	0.999925		12.3653	5.20119	6.17368	15.8909	11.3511	7.90863	7.26174	5.59975	11.2443	8.82098	6.61474
APEH	40.8508	-0.211032	0.291886	1.159	0.948749	0.999925		37.096	43.69	30.8684	44.6931	52.4989	44.2883	62.451	27.0654	43.2018	32.6376	30.8688
APEX1	48.9676	-0.111775	0.254775	4.99549	0.416431	0.999925		70.8196	47.8509	56.3348	52.6385	65.2689	50.6152	30.4993	43.8647	43.7936	44.987	31.9713
APEX2	9.24509	0.357165	0.493804	0.840212	0.974398	0.999925		8.99296	13.5231	7.71709	8.93862	7.09445	14.2355	8.71409	8.39962	7.10167	7.05678	9.92211
APH1A	78.104	0.0753856	0.207961	1.30542	0.934373	0.999925		84.309	76.9776	80.2578	91.3725	75.2011	86.9949	69.7127	75.5966	76.9347	76.7425	65.045
APH1B	18.0935	0.327669	0.37093	2.33626	0.800927	0.999925		12.3653	19.7645	10.8039	13.9045	14.1889	23.7259	20.3329	20.5324	19.5296	18.524	25.3565
API5	24.3695	0.271205	0.3172	3.66604	0.598425	0.999925		25.8548	27.0462	22.3796	29.7954	28.3778	34.798	18.8805	26.1321	17.7542	19.4061	17.6393
APIP	17.8658	-0.0766961	0.397707	3.59765	0.608666	0.999925		25.8548	19.7645	18.521	15.8909	24.8306	12.6538	4.35705	16.7992	23.6722	22.0524	12.127
APMAP	52.695	0.147046	0.246302	1.08079	0.95579	0.999925		38.2201	59.2936	43.2157	54.6249	48.2422	47.4518	65.3557	54.1309	54.4461	57.3363	57.3278
APOBEC3B	6.72042	0.144011	0.594079	4.55365	0.472737	0.999925		3.37236	2.08048	2.31513	6.95226	7.80389	7.90863	10.1664	10.2662	8.28528	7.05678	7.7172
APOBEC3C	25.9888	-0.222963	0.310739	0.143108	0.999608	0.999925		28.103	23.9255	26.2381	27.809	27.6683	22.1442	30.4993	24.2656	27.8149	22.0524	25.3565
APOBEC3G	7.0485	-0.945928	0.580044	1.77949	0.878738	0.999925		5.6206	3.12071	7.71709	7.94544	10.6417	3.16345	14.5235	4.66645	10.6525	6.17468	3.30737
APOBR	36.3892	-0.203427	0.30467	2.18507	0.82299	0.999925		25.8548	48.8912	33.1835	30.7886	39.0195	23.7259	62.451	34.5318	39.651	33.5197	28.6639
APOC2	53.2854	0.970655	0.24532	11.532	0.0417944	0.999925		29.2271	54.0924	35.4986	57.6044	21.9928	42.7066	45.0228	108.262	40.2428	82.0351	69.4548
APOC4-APOC2	77.6683	1.01434	0.223059	11.8772	0.03651	0.999925		44.9648	71.7764	42.444	74.4885	39.0195	77.5045	42.1181	110.128	54.4461	124.376	173.086
APOL1	8.00433	-1.28011	0.585623	1.98074	0.851804	0.999925		11.2412	2.08048	7.71709	3.97272	11.3511	3.16345	18.8805	4.66645	8.87708	10.5852	5.51229
APOL2	19.4635	-0.362937	0.370749	6.26303	0.28146	0.999925		12.3653	9.36214	23.923	12.9113	16.3172	15.8173	34.8564	19.5991	23.0804	28.2271	17.6393
APOL6	14.2353	-0.444525	0.412265	3.52527	0.619567	0.999925		8.99296	10.4024	15.4342	6.95226	21.9928	14.2355	21.7852	14.9327	17.1624	15.8778	8.81966
APOO	12.6869	0.729126	0.425723	4.2765	0.510332	0.999925		8.99296	15.6036	14.6625	20.8568	5.67556	12.6538	10.1664	14.9327	10.6525	17.642	7.7172
APP	61.3352	0.0477284	0.241148	7.68595	0.174414	0.999925		50.5854	55.1326	60.1933	53.6317	55.3367	42.7066	39.2134	64.3971	77.5265	76.7425	99.2211
APPBP2	9.47166	0.0350036	0.530842	5.49794	0.358171	0.999925		11.2412	10.4024	6.94538	8.93862	4.96611	6.3269	2.9047	8.39962	17.1624	7.05678	19.8442
APPL1	22.9854	-0.296516	0.341955	2.65667	0.752737	0.999925		28.103	18.7243	20.0644	22.8431	19.155	18.9807	27.5946	26.1321	26.0394	13.2315	31.9713
APPL2	11.8794	0.435393	0.443574	3.14987	0.676893	0.999925		16.8618	17.684	6.94538	10.925	10.6417	14.2355	5.80939	11.1995	9.46889	11.4673	15.4344
APRT	87.6563	-0.0414087	0.216263	1.748	0.882798	0.999925		113.536	83.219	91.8334	100.311	90.0995	85.4132	94.4027	75.5966	63.3232	88.2098	78.2745
APTX	9.47662	-0.675595	0.509594	1.85539	0.868771	0.999925		15.7377	6.24143	6.94538	7.94544	13.4795	3.16345	14.5235	13.0661	9.46889	7.05678	6.61474
AQP9	69.1006	0.505075	0.227516	3.66228	0.598987	0.999925		46.0889	60.3338	60.1933	78.4612	65.2689	85.4132	37.7611	83.0629	70.4249	88.2098	84.8892
AQR	8.875	-0.449894	0.539652	4.36112	0.498678	0.999925		16.8618	10.4024	6.17368	5.95908	12.0606	3.16345	2.9047	7.46633	11.2443	7.05678	14.3319
ARAF	18.6444	-0.534299	0.374925	0.470624	0.993159	0.999925		15.7377	18.7243	20.0644	18.8704	24.8306	15.8173	29.047	13.9994	23.0804	10.5852	14.3319
ARAP1	85.483	-0.00345096	0.212894	3.05448	0.691587	0.999925		82.0608	75.9374	76.3992	76.4748	61.0123	88.5766	100.212	84.9295	98.2397	87.3277	109.143
ARCN1	46.3979	0.286346	0.258964	3.19049	0.670645	0.999925		44.9648	44.7302	55.5631	61.5771	43.2761	50.6152	23.2376	48.5311	44.3854	49.3975	44.0983
AREL1	13.839	0.306431	0.425363	3.24961	0.661564	0.999925		10.1171	18.7243	10.8039	12.9113	10.6417	17.399	26.1423	14.9327	8.28528	12.3494	9.92211
ARF1	183.713	0.10815	0.180246	4.67406	0.456938	0.999925		204.59	173.72	212.22	237.37	188.003	196.134	129.259	195.058	166.297	164.952	153.242
ARF3	78.9592	0.553662	0.243315	1.19841	0.94503	0.999925		60.7025	114.426	48.6177	93.3589	73.0728	90.1583	49.3798	97.9955	87.5872	70.5678	82.6843
ARF4	78.1406	0.181144	0.208921	6.66285	0.246946	0.999925		76.4402	85.2995	92.6051	96.3384	85.8428	91.7401	46.4752	62.5305	69.2413	80.2709	72.7622
ARF5	61.2152	-0.182676	0.22949	1.09912	0.954181	0.999925		60.7025	64.4948	60.1933	53.6317	59.5934	60.1056	85.6886	57.864	65.6904	54.6901	50.713
ARF6	68.7903	-0.16032	0.223976	4.29729	0.507455	0.999925		97.7985	71.7764	65.5953	80.4475	83.005	69.5959	58.0939	50.3977	65.0986	56.4542	58.4302
ARFGAP1	16.8517	-0.400499	0.414563	0.626959	0.986736	0.999925		16.8618	14.5633	16.9776	15.8909	13.4795	15.8173	36.3087	8.39962	15.9788	16.7599	14.3319
ARFGAP2	20.5126	-0.797749	0.382147	3.18383	0.671668	0.999925		26.9789	17.684	30.8684	13.9045	14.8983	22.1442	36.3087	17.7325	21.305	6.17468	17.6393
ARFGAP3	18.6157	-0.0198177	0.383884	2.19648	0.821344	0.999925		23.6065	10.4024	19.2927	28.8022	19.155	14.2355	11.6188	19.5991	21.8968	22.9345	13.2295
ARFGEF1	7.83811	0.0479953	0.546639	2.33725	0.800781	0.999925		6.74472	6.24143	8.4888	11.9182	4.96611	4.74518	7.26174	12.1328	8.28528	4.41049	11.0246
ARFGEF2	19.337	-0.354857	0.352648	0.931294	0.967915	0.999925		23.6065	20.8048	23.923	17.8772	17.7361	14.2355	21.7852	19.5991	22.4886	14.1136	16.5369
ARFIP1	10.7792	-0.411362	0.482916	6.28279	0.279667	0.999925		17.9859	9.36214	17.7493	14.8977	19.8645	7.90863	2.9047	6.53304	7.69347	7.05678	6.61474
ARFIP2	14.7799	0.314878	0.41615	3.66411	0.598714	0.999925		13.4894	9.36214	8.4888	13.9045	8.51334	14.2355	23.2376	19.5991	11.8361	21.1703	18.7418
ARFRP1	13.8933	-0.34183	0.437178	2.97819	0.703349	0.999925		11.2412	11.4426	16.2059	18.8704	10.6417	7.90863	30.4993	9.33291	12.4279	13.2315	11.0246
ARGLU1	14.2539	0.0125354	0.406745	2.35029	0.798854	0.999925		10.1171	12.4829	18.521	19.8636	16.3172	17.399	10.1664	12.1328	15.9788	10.5852	13.2295
ARHGAP1	22.6054	-0.0901363	0.336857	1.9232	0.859667	0.999925		19.11	22.8852	30.0967	26.8158	26.2495	20.5624	14.5235	19.5991	26.0394	18.524	24.2541
ARHGAP10	17.8401	-0.438037	0.370191	4.53028	0.475842	0.999925		26.9789	21.845	21.6079	16.8841	24.8306	17.399	15.9758	16.7992	17.1624	7.93888	8.81966
ARHGAP15	10.2046	0.282009	0.525946	2.89543	0.716103	0.999925		8.99296	8.3219	1.54342	12.9113	9.22278	6.3269	17.4282	13.9994	9.46889	9.70307	14.3319
ARHGAP17	23.8016	-0.0573154	0.327949	2.90868	0.714063	0.999925		17.9859	18.7243	25.4664	27.809	21.2833	14.2355	30.4993	26.1321	23.6722	27.345	28.6639
ARHGAP18	44.2338	-0.250381	0.266986	0.326183	0.997121	0.999925		44.9648	49.9314	43.9874	48.6658	58.1745	31.6345	50.8322	34.5318	45.569	39.6944	38.586
ARHGAP21	7.79104	0.510009	0.546592	2.20644	0.819905	0.999925		2.24824	7.28167	10.0322	8.93862	7.09445	9.49035	4.35705	7.46633	8.28528	10.5852	9.92211
ARHGAP22	14.1544	-0.603181	0.417832	0.79557	0.977315	0.999925		12.3653	14.5633	18.521	11.9182	17.0267	9.49035	23.2376	8.39962	18.346	14.1136	7.7172
ARHGAP25	29.2672	0.388371	0.32401	3.89662	0.564394	0.999925		21.3583	16.6438	16.2059	37.7408	22.7022	39.5431	24.6899	30.7986	37.2838	35.2839	39.6885
ARHGAP26	14.9001	-0.612226	0.413261	1.75638	0.881721	0.999925		21.3583	14.5633	20.8362	9.93179	25.54	9.49035	13.0711	14.9327	11.2443	9.70307	13.2295
ARHGAP27	16.2838	-0.736161	0.386293	4.92026	0.425689	0.999925		30.3513	13.5231	13.8908	9.93179	20.5739	9.49035	23.2376	18.6658	20.7132	13.2315	5.51229
ARHGAP30	46.8247	-0.410633	0.256965	0.616489	0.987236	0.999925		49.4613	45.7705	48.6177	49.659	58.8839	39.5431	62.451	38.2649	52.0789	31.7555	38.586
ARHGAP31	21.2204	0.0154343	0.361031	1.68311	0.891021	0.999925		15.7377	21.845	26.2381	25.8227	24.1211	9.49035	15.9758	23.3323	23.6722	27.345	19.8442
ARHGAP35	13.6914	-0.230989	0.436399	0.844203	0.974129	0.999925		13.4894	11.4426	12.3474	10.925	13.4795	12.6538	26.1423	9.33291	11.2443	18.524	11.0246
ARHGAP4	45.5502	-0.296704	0.299747	7.06718	0.215692	0.999925		47.2131	57.2131	43.2157	28.8022	37.6006	33.2162	104.569	38.2649	29.5903	40.5765	40.7909
ARHGAP45	28.8848	-0.184702	0.310467	4.78724	0.442394	0.999925		42.7166	37.4486	21.6079	19.8636	22.7022	26.8893	45.0228	23.3323	25.4476	27.345	25.3565
ARHGAP5	10.1925	0.58836	0.525535	2.23556	0.815684	0.999925		8.99296	6.24143	7.71709	4.9659	6.385	11.0721	2.9047	19.5991	10.0607	17.642	16.5369
ARHGAP9	18.1665	0.0866532	0.378078	1.90634	0.861948	0.999925		19.11	19.7645	12.3474	23.8363	15.6078	22.1442	21.7852	13.9994	23.6722	17.642	9.92211
ARHGDIA	214.632	-0.390092	0.201268	6.79564	0.236288	0.999925		256.299	225.732	216.85	202.609	211.415	216.696	390.682	167.059	200.622	142.9	130.09
ARHGDIB	437.849	-0.273775	0.175753	7.72344	0.17215	0.999925		475.503	455.624	398.202	401.245	452.626	438.138	761.031	397.582	413.672	327.258	295.458
ARHGEF1	16.6638	0.27613	0.38782	1.29609	0.935333	0.999925		17.9859	17.684	11.5756	12.9113	11.3511	22.1442	13.0711	21.4657	20.7132	16.7599	17.6393
ARHGEF10L	19.8265	-0.846525	0.363926	1.41989	0.922126	0.999925		30.3513	16.6438	19.2927	17.8772	21.2833	11.0721	31.9517	15.8659	26.6313	10.5852	16.5369
ARHGEF11	26.7645	-0.445282	0.324706	1.57314	0.904478	0.999925		24.7307	19.7645	24.6947	28.8022	34.7628	14.2355	30.4993	24.2656	40.8346	26.4629	25.3565
ARHGEF12	6.99639	-0.151513	0.589274	2.57528	0.765117	0.999925		5.6206	2.08048	4.63026	9.93179	5.67556	6.3269	10.1664	6.53304	7.69347	6.17468	12.127
ARHGEF18	13.616	0.369777	0.424294	4.37723	0.496476	0.999925		13.4894	16.6438	12.3474	12.9113	10.6417	17.399	7.26174	6.53304	10.6525	17.642	24.2541
ARHGEF2	52.5208	0.305329	0.245485	0.454366	0.993699	0.999925		53.9578	49.9314	50.9328	54.6249	39.0195	55.3604	45.0228	57.864	42.0182	66.1573	62.8401
ARHGEF3	9.95796	-0.309687	0.487785	2.8346	0.725467	0.999925		14.6136	6.24143	6.17368	4.9659	12.0606	11.0721	10.1664	12.1328	10.0607	8.82098	13.2295
ARHGEF40	9.41124	-0.39554	0.523129	1.50259	0.912771	0.999925		11.2412	3.12071	8.4888	7.94544	12.0606	4.74518	10.1664	10.2662	9.46889	14.9957	11.0246
ARHGEF6	9.29842	-0.346647	0.526712	1.88897	0.864285	0.999925		8.99296	7.28167	8.4888	3.97272	8.51334	17.399	8.71409	8.39962	14.2033	5.29259	11.0246
ARHGEF7	9.74667	0.152626	0.496095	2.95707	0.706604	0.999925		7.86884	14.5633	6.94538	3.97272	9.93223	11.0721	5.80939	9.33291	13.0197	11.4673	13.2295
ARHGEF9	7.71186	0.447352	0.55558	1.41888	0.922237	0.999925		6.74472	16.6438	4.63026	9.93179	6.385	7.90863	5.80939	7.46633	8.28528	4.41049	6.61474
ARID1A	12.3928	-0.353109	0.447277	2.686	0.748259	0.999925		21.3583	10.4024	13.1191	17.8772	14.8983	11.0721	8.71409	9.33291	11.2443	6.17468	12.127
ARID1B	9.35496	-0.38723	0.527259	3.04291	0.693371	0.999925		7.86884	5.20119	6.17368	7.94544	8.51334	9.49035	8.71409	9.33291	18.9378	5.29259	15.4344
ARID3A	10.5452	-0.0101365	0.466495	1.24015	0.940968	0.999925		11.2412	12.4829	13.8908	9.93179	7.80389	11.0721	7.26174	11.1995	14.7951	9.70307	6.61474
ARID4B	13.7313	-0.186378	0.445146	2.44698	0.784458	0.999925		14.6136	9.36214	10.8039	16.8841	13.4795	4.74518	23.2376	14.9327	9.46889	15.8778	17.6393
ARID5A	21.4533	0.0459015	0.352033	2.57687	0.764876	0.999925		13.4894	20.8048	20.8362	20.8568	15.6078	22.1442	37.7611	22.399	19.5296	19.4061	23.1516
ARIH1	17.3391	0.0523638	0.374843	0.827742	0.97523	0.999925		24.7307	16.6438	16.2059	15.8909	14.8983	20.5624	15.9758	14.9327	15.3869	21.1703	14.3319
ARIH2	17.5596	-0.254951	0.378973	2.02127	0.846194	0.999925		16.8618	13.5231	25.4664	17.8772	18.4456	9.49035	23.2376	20.5324	14.2033	20.2882	13.2295
ARL1	31.6912	0.147121	0.293999	3.99892	0.549571	0.999925		28.103	38.4888	40.9006	40.7204	40.4384	31.6345	20.3329	30.7986	24.264	26.4629	26.459
ARL11	12.3365	0.429631	0.432159	2.18133	0.823529	0.999925		7.86884	9.36214	8.4888	13.9045	13.4795	18.9807	8.71409	13.0661	13.6115	14.9957	13.2295
ARL14EP	6.91877	-0.634068	0.611043	4.01698	0.546974	0.999925		11.2412	4.16095	10.0322	11.9182	5.67556	6.3269	7.26174	0.933291	5.32625	4.41049	8.81966
ARL15	8.61868	0.317131	0.541777	0.492079	0.99241	0.999925		12.3653	5.20119	3.08684	10.925	7.80389	11.0721	8.71409	8.39962	6.50986	9.70307	11.0246
ARL16	9.19412	0.0666499	0.516603	0.618355	0.987147	0.999925		7.86884	10.4024	13.1191	4.9659	12.0606	9.49035	5.80939	13.9994	7.10167	9.70307	6.61474
ARL2	29.4542	-0.0771798	0.294243	1.82435	0.872876	0.999925		31.4754	33.2876	27.0098	27.809	26.2495	23.7259	40.6658	32.6652	28.4067	27.345	25.3565
ARL2BP	21.2954	0.364735	0.34381	2.89467	0.716221	0.999925		17.9859	17.684	21.6079	25.8227	26.2495	26.8893	11.6188	22.399	18.346	29.1092	16.5369
ARL3	14.8557	0.0607475	0.398765	3.89713	0.56432	0.999925		17.9859	20.8048	10.0322	12.9113	18.4456	20.5624	10.1664	9.33291	15.3869	12.3494	15.4344
ARL4A	7.82829	-0.465135	0.56119	1.75096	0.882418	0.999925		8.99296	3.12071	15.4342	6.95226	7.80389	6.3269	4.35705	9.33291	7.69347	6.17468	9.92211
ARL4C	32.5013	1.09335	0.303785	6.85739	0.231464	0.999925		19.11	29.1267	11.5756	35.7545	18.4456	39.5431	18.8805	37.3316	24.264	52.9259	70.5573
ARL5A	20.9784	0.555272	0.347982	1.58163	0.903462	0.999925		17.9859	20.8048	13.8908	22.8431	14.8983	28.4711	13.0711	20.5324	20.7132	25.5808	31.9713
ARL6IP1	109.764	0.163031	0.208763	4.4675	0.484243	0.999925		89.9296	89.4605	97.2354	111.236	112.802	96.4852	71.1651	128.794	127.83	131.433	151.037
ARL6IP4	72.2784	-0.253035	0.26865	5.78439	0.327767	0.999925		68.5714	83.219	64.0519	58.5976	53.2084	63.269	162.663	55.9975	63.3232	58.2184	63.9425
ARL6IP5	156.57	0.620218	0.182681	1.52311	0.910388	0.999925		109.04	184.122	129.647	219.493	102.869	188.225	132.164	183.858	139.666	166.716	166.471
ARL6IP6	7.165	0.251233	0.565072	1.20451	0.944444	0.999925		6.74472	4.16095	6.17368	9.93179	7.09445	7.90863	2.9047	8.39962	10.0607	8.82098	6.61474
ARL8A	50.962	-0.417374	0.24267	1.17443	0.947306	0.999925		55.0819	48.8912	56.3348	34.7613	61.0123	52.1969	66.808	46.6645	55.0379	39.6944	44.0983
ARL8B	91.9518	-0.0437121	0.209487	1.91163	0.861233	0.999925		105.667	72.8167	104.181	108.257	81.5862	82.2497	72.6174	93.3291	101.791	95.2665	93.7089
ARMC1	11.8605	-0.348704	0.476709	1.31288	0.933601	0.999925		12.3653	17.684	17.7493	3.97272	10.6417	14.2355	10.1664	7.46633	14.7951	11.4673	9.92211
ARMC10	23.5374	0.298552	0.337577	1.30087	0.934842	0.999925		21.3583	24.9657	17.7493	26.8158	21.2833	18.9807	21.7852	18.6658	20.7132	37.9302	28.6639
ARMC6	10.772	-0.294137	0.489893	1.7944	0.876799	0.999925		14.6136	8.3219	6.94538	16.8841	14.8983	12.6538	15.9758	6.53304	8.87708	6.17468	6.61474
ARMC7	8.54467	0.277543	0.504773	3.55709	0.614767	0.999925		7.86884	10.4024	4.63026	6.95226	8.51334	11.0721	11.6188	8.39962	8.87708	12.3494	3.30737
ARMC8	9.58283	-0.176687	0.504733	0.764786	0.979225	0.999925		17.9859	6.24143	10.0322	7.94544	8.51334	9.49035	7.26174	13.9994	8.28528	7.93888	7.7172
ARMC9	9.85002	-0.0493811	0.492725	1.76456	0.880668	0.999925		7.86884	9.36214	10.0322	6.95226	7.80389	7.90863	11.6188	6.53304	10.0607	15.8778	14.3319
ARMCX1	10.8049	0.234011	0.526551	1.76158	0.881052	0.999925		12.3653	12.4829	10.8039	14.8977	16.3172	6.3269	0	12.1328	13.0197	10.5852	9.92211
ARMCX3	18.9732	0.290093	0.359764	2.02133	0.846186	0.999925		15.7377	19.7645	13.8908	18.8704	20.5739	18.9807	13.0711	17.7325	17.1624	22.0524	30.8688
ARMCX6	18.6029	-0.0216668	0.363936	0.510316	0.991741	0.999925		23.6065	16.6438	14.6625	19.8636	15.6078	20.5624	23.2376	18.6658	17.1624	15.8778	18.7418
ARMH3	13.6338	-0.132973	0.439563	2.02875	0.845152	0.999925		7.86884	15.6036	11.5756	15.8909	12.77	9.49035	29.047	12.1328	14.2033	11.4673	9.92211
ARMT1	22.3728	0.137751	0.360708	1.31808	0.933061	0.999925		21.3583	27.0462	14.6625	34.7613	19.8645	18.9807	33.404	19.5991	18.9378	17.642	19.8442
ARNT	14.634	0.172804	0.413276	10.4176	0.0642304	0.999925		14.6136	16.6438	5.40197	4.9659	12.0606	14.2355	14.5235	14.9327	14.2033	18.524	30.8688
ARPC1A	27.4086	0.0465761	0.303429	3.06218	0.690401	0.999925		29.2271	31.2071	20.8362	18.8704	30.5061	34.798	29.047	31.7319	23.6722	22.9345	28.6639
ARPC1B	489.565	-0.0650166	0.159681	2.57109	0.765753	0.999925		477.751	477.469	395.115	471.76	485.97	528.296	647.747	487.178	533.217	437.52	443.188
ARPC2	387.164	0.148243	0.168511	2.84576	0.72375	0.999925		423.793	378.647	358.845	432.033	430.633	449.21	259.97	414.381	391.775	372.245	347.274
ARPC3	251.147	-0.219272	0.167388	10.2684	0.0679781	0.999925		302.388	291.267	286.304	285.043	299.386	273.638	277.399	181.058	220.152	177.302	168.676
ARPC4	221.606	-0.18323	0.170318	5.2138	0.390349	0.999925		236.065	227.812	262.381	220.486	237.664	248.331	289.017	193.191	189.97	177.302	155.446
ARPC5	288.493	0.143726	0.156666	2.31816	0.803596	0.999925		287.775	296.468	277.815	343.64	295.129	310.018	252.709	313.586	280.516	278.743	237.028
ARPC5L	25.9363	-0.0228589	0.316929	0.917329	0.968954	0.999925		26.9789	28.0864	23.923	23.8363	28.3778	25.3076	33.404	22.399	22.4886	31.7555	18.7418
ARPIN	14.7828	-0.400677	0.402928	1.23216	0.941755	0.999925		14.6136	9.36214	19.2927	16.8841	14.8983	15.8173	17.4282	13.9994	17.1624	8.82098	14.3319
ARPP19	53.2654	0.0629055	0.238263	2.10223	0.834826	0.999925		50.5854	48.8912	59.4216	58.5976	48.9517	55.3604	39.2134	49.4644	55.0379	52.0438	68.3523
ARRB1	50.7861	-0.245993	0.247663	3.59808	0.608601	0.999925		50.5854	43.69	56.3348	63.5635	52.4989	31.6345	55.1892	45.7313	67.4658	55.5721	36.3811
ARRB2	107.863	0.178337	0.194039	4.28399	0.509294	0.999925		91.0538	98.8226	85.6597	99.3179	87.2617	117.048	97.3073	115.728	130.789	123.494	140.012
ARRDC1	13.6647	-0.751045	0.4483	2.92953	0.71085	0.999925		14.6136	12.4829	9.26051	10.925	10.6417	7.90863	33.404	9.33291	21.8968	8.82098	11.0246
ARRDC2	11.2883	0.107652	0.476543	3.56055	0.614246	0.999925		8.99296	12.4829	10.8039	4.9659	4.96611	9.49035	14.5235	11.1995	11.2443	16.7599	18.7418
ARRDC3	11.0656	-0.0939331	0.455906	1.36891	0.927684	0.999925		12.3653	11.4426	14.6625	7.94544	13.4795	15.8173	8.71409	10.2662	8.28528	8.82098	9.92211
ARRDC4	12.5609	-0.228749	0.45661	6.70474	0.243541	0.999925		12.3653	7.28167	16.9776	10.925	11.3511	6.3269	7.26174	10.2662	10.6525	14.9957	29.7663
ARSA	27.5442	-0.0291396	0.355891	5.42514	0.366225	0.999925		21.3583	20.8048	15.4342	28.8022	17.0267	22.1442	59.5463	21.4657	29.5903	32.6376	34.1762
ARSB	38.1338	0.613287	0.279096	4.10945	0.533767	0.999925		32.5995	33.2876	23.1513	42.7067	39.7289	61.6873	18.8805	40.1315	33.1411	46.7512	47.4057
ARSD	8.14323	0.0174167	0.563608	2.05026	0.842148	0.999925		3.37236	5.20119	6.94538	12.9113	7.09445	12.6538	14.5235	3.73316	9.46889	7.05678	6.61474
ARV1	9.73371	0.154692	0.477529	1.88279	0.865114	0.999925		10.1171	10.4024	10.0322	9.93179	9.93223	15.8173	5.80939	7.46633	11.2443	9.70307	6.61474
ASAH1	473.98	0.186628	0.155539	9.77034	0.0820104	0.999925		399.063	421.296	342.639	443.951	396.58	449.21	419.729	571.174	627.906	573.363	568.868
ASAP1	30.7056	0.0748172	0.321813	2.90272	0.71498	0.999925		28.103	16.6438	22.3796	33.7681	32.6345	26.8893	20.3329	41.0648	39.651	34.4018	41.8934
ASB1	7.5495	-0.183131	0.533573	4.46467	0.484624	0.999925		7.86884	7.28167	6.94538	7.94544	8.51334	7.90863	10.1664	4.66645	10.0607	10.5852	1.10246
ASB13	9.48432	-0.759311	0.500584	1.40133	0.924168	0.999925		14.6136	7.28167	8.4888	7.94544	7.80389	6.3269	14.5235	6.53304	13.6115	6.17468	11.0246
ASB6	7.89043	0.170176	0.548758	3.17422	0.673147	0.999925		11.2412	11.4426	4.63026	8.93862	6.385	6.3269	2.9047	5.59975	11.2443	7.05678	11.0246
ASB8	9.99733	0.126794	0.475017	1.01479	0.961364	0.999925		8.99296	9.36214	13.1191	7.94544	9.93223	14.2355	8.71409	13.0661	8.28528	9.70307	6.61474
ASCC2	14.4709	-0.234373	0.4298	2.231	0.816346	0.999925		12.3653	10.4024	18.521	9.93179	15.6078	6.3269	11.6188	18.6658	15.3869	19.4061	20.9467
ASCC3	9.83416	-0.661508	0.516263	4.68078	0.456066	0.999925		20.2342	10.4024	12.3474	10.925	14.8983	3.16345	5.80939	9.33291	6.50986	3.52839	11.0246
ASF1A	8.11997	0.821857	0.538235	1.2286	0.942104	0.999925		5.6206	9.36214	5.40197	13.9045	4.96611	4.74518	4.35705	10.2662	7.10167	11.4673	12.127
ASH2L	12.9961	0.0847533	0.422248	0.529753	0.990993	0.999925		13.4894	13.5231	14.6625	11.9182	10.6417	17.399	15.9758	12.1328	10.0607	13.2315	9.92211
ASL	16.6362	-0.581803	0.413523	6.06767	0.29969	0.999925		20.2342	27.0462	15.4342	15.8909	23.4117	15.8173	27.5946	7.46633	17.7542	7.93888	4.40983
ASMTL	9.61213	-0.352166	0.515705	2.68205	0.748863	0.999925		6.74472	7.28167	10.8039	6.95226	7.80389	9.49035	26.1423	7.46633	6.50986	8.82098	7.7172
ASNSD1	9.901	-0.0776952	0.478627	1.39871	0.924454	0.999925		8.99296	7.28167	10.0322	7.94544	10.6417	7.90863	7.26174	11.1995	13.6115	14.1136	9.92211
ASPH	67.5147	-0.108929	0.229007	10.515	0.0618908	0.999925		73.0678	59.2936	100.322	82.4339	87.9712	83.8314	39.2134	57.864	64.5068	51.1617	42.9958
ASPHD1	16.2103	0.552879	0.403899	8.64287	0.124185	0.999925		7.86884	10.4024	6.94538	17.8772	8.51334	15.8173	29.047	27.0654	14.2033	18.524	22.0491
ASPSCR1	9.782	-0.815403	0.503122	3.16117	0.675154	0.999925		13.4894	7.28167	10.8039	9.93179	7.80389	3.16345	23.2376	6.53304	11.2443	9.70307	4.40983
ASRGL1	9.30306	0.183366	0.500697	5.81346	0.324795	0.999925		4.49648	8.3219	7.71709	7.94544	5.67556	4.74518	11.6188	10.2662	14.2033	18.524	8.81966
ASXL1	10.8232	-0.108002	0.469457	1.67916	0.891515	0.999925		10.1171	4.16095	11.5756	12.9113	10.6417	9.49035	10.1664	14.9327	11.2443	10.5852	13.2295
ASXL2	7.94546	-0.271403	0.548047	1.3335	0.931448	0.999925		10.1171	8.3219	9.26051	5.95908	14.1889	4.74518	8.71409	7.46633	4.73444	10.5852	3.30737
ATAD1	13.7861	-0.0368502	0.40983	2.50978	0.775021	0.999925		19.11	15.6036	14.6625	19.8636	14.1889	11.0721	10.1664	9.33291	13.6115	14.1136	9.92211
ATAD2	7.71556	0.637129	0.568105	1.1512	0.949473	0.999925		6.74472	9.36214	7.71709	6.95226	5.67556	12.6538	8.71409	6.53304	1.77542	8.82098	9.92211
ATAD3A	12.6125	-0.181669	0.470971	3.15858	0.675553	0.999925		12.3653	13.5231	17.7493	7.94544	9.93223	20.5624	24.6899	8.39962	7.69347	11.4673	4.40983
ATAD3B	6.7293	-0.507868	0.575133	1.019	0.961018	0.999925		8.99296	9.36214	7.71709	3.97272	6.385	6.3269	10.1664	4.66645	6.50986	4.41049	5.51229
ATF1	8.39316	-0.212909	0.545052	3.89007	0.56535	0.999925		15.7377	5.20119	12.3474	11.9182	7.80389	11.0721	2.9047	5.59975	6.50986	4.41049	8.81966
ATF2	12.3265	0.233978	0.435456	4.01271	0.547587	0.999925		10.1171	6.24143	14.6625	18.8704	14.8983	17.399	7.26174	13.0661	11.2443	14.1136	7.7172
ATF3	61.505	0.651304	0.236985	2.53069	0.771866	0.999925		44.9648	63.4545	50.1611	55.6181	51.7895	88.5766	34.8564	74.6633	53.2625	90.8561	68.3523
ATF4	68.9828	-0.358	0.26514	4.09532	0.535775	0.999925		58.4543	56.1728	70.9973	42.7067	49.6611	71.1776	123.45	48.5311	84.6282	75.8604	77.172
ATF5	58.8745	-0.424048	0.23659	10.7313	0.0569748	0.999925		49.4613	48.8912	78.7144	62.5703	72.3634	56.9421	106.021	56.9307	50.8953	36.166	28.6639
ATF6	22.2151	0.271738	0.343874	1.08569	0.955363	0.999925		17.9859	23.9255	23.923	26.8158	27.6683	20.5624	11.6188	24.2656	19.5296	23.8166	24.2541
ATF6B	10.0978	0.378018	0.496441	4.84267	0.435381	0.999925		12.3653	8.3219	6.17368	8.93862	12.0606	14.2355	1.45235	7.46633	11.8361	14.9957	13.2295
ATF7	7.97974	0.433674	0.53634	2.58839	0.763128	0.999925		5.6206	10.4024	8.4888	11.9182	10.6417	11.0721	2.9047	9.33291	7.69347	5.29259	4.40983
ATG101	12.4067	-0.257777	0.431043	0.882583	0.97147	0.999925		14.6136	11.4426	15.4342	7.94544	16.3172	14.2355	13.0711	13.0661	10.0607	11.4673	8.81966
ATG12	20.2614	-0.0412046	0.345549	0.228813	0.998772	0.999925		19.11	21.845	17.7493	20.8568	24.8306	18.9807	20.3329	17.7325	21.305	20.2882	19.8442
ATG13	16.4836	-0.100554	0.383222	5.23525	0.38785	0.999925		10.1171	9.36214	14.6625	15.8909	14.8983	11.0721	23.2376	21.4657	18.9378	18.524	23.1516
ATG3	46.8662	-0.0355566	0.247126	5.05532	0.409166	0.999925		50.5854	39.529	50.1611	47.6726	61.7217	60.1056	46.4752	50.3977	37.8756	42.3407	28.6639
ATG4B	22.2311	-0.217933	0.340125	2.93014	0.710755	0.999925		17.9859	15.6036	25.4664	18.8704	20.5739	25.3076	39.2134	23.3323	18.9378	19.4061	19.8442
ATG4C	12.7481	0.37574	0.445203	3.96378	0.554642	0.999925		11.2412	27.0462	7.71709	14.8977	11.3511	6.3269	15.9758	16.7992	9.46889	10.5852	8.81966
ATG4D	7.72607	0.410236	0.544585	3.55562	0.614989	0.999925		7.86884	10.4024	3.08684	11.9182	9.93223	7.90863	8.71409	10.2662	6.50986	6.17468	2.20491
ATG5	16.5991	0.0982916	0.401518	1.42692	0.921346	0.999925		17.9859	27.0462	18.521	12.9113	19.8645	9.49035	13.0711	19.5991	11.2443	18.524	14.3319
ATG7	41.6198	-0.149953	0.272169	0.538049	0.990664	0.999925		38.2201	41.6095	40.1289	40.7204	39.0195	44.2883	63.9033	33.5985	42.0182	37.9302	36.3811
ATG9A	16.766	0.317813	0.40441	1.06895	0.956815	0.999925		7.86884	24.9657	14.6625	13.9045	13.4795	18.9807	17.4282	11.1995	18.9378	22.0524	20.9467
ATIC	21.306	-0.0503229	0.338498	1.21153	0.943767	0.999925		21.3583	19.7645	20.8362	22.8431	24.8306	17.399	18.8805	24.2656	26.0394	23.8166	14.3319
ATL3	39.4549	-0.0596743	0.266734	3.3573	0.645081	0.999925		41.5925	41.6095	50.9328	39.7272	45.4045	41.1249	30.4993	41.9981	42.0182	37.0481	22.0491
ATM	9.30719	-0.151407	0.520829	1.83236	0.871821	0.999925		8.99296	6.24143	11.5756	8.93862	9.93223	9.49035	2.9047	10.2662	12.4279	6.17468	15.4344
ATMIN	14.9104	-0.0604238	0.406975	2.8285	0.726405	0.999925		16.8618	17.684	10.0322	13.9045	16.3172	9.49035	20.3329	14.9327	10.0607	12.3494	22.0491
ATN1	12.354	0.86015	0.464899	2.70236	0.745758	0.999925		4.49648	10.4024	13.1191	10.925	5.67556	17.399	8.71409	13.0661	8.87708	21.1703	22.0491
ATOX1	183.899	-0.346183	0.186047	7.11644	0.212123	0.999925		184.356	165.398	196.786	183.738	176.652	148.682	336.945	174.525	175.766	145.546	134.5
ATP11A	14.9194	-0.265122	0.407512	0.853023	0.973529	0.999925		14.6136	11.4426	16.2059	16.8841	19.155	7.90863	11.6188	14.9327	18.9378	15.8778	16.5369
ATP11B	12.2038	0.247096	0.454982	1.55117	0.907091	0.999925		10.1171	7.28167	14.6625	16.8841	13.4795	12.6538	4.35705	16.7992	12.4279	12.3494	13.2295
ATP13A1	37.7735	-0.411974	0.292896	1.38908	0.925504	0.999925		48.3372	38.4888	34.7269	28.8022	34.7628	34.798	63.9033	23.3323	36.6919	35.2839	36.3811
ATP13A2	17.6651	-0.22934	0.392676	4.39003	0.49473	0.999925		16.8618	19.7645	10.0322	11.9182	15.6078	11.0721	30.4993	12.1328	20.1214	22.0524	24.2541
ATP13A3	98.9118	0.077491	0.209487	0.274199	0.9981	0.999925		91.0538	99.8628	93.3768	108.257	110.673	79.0863	78.4268	113.861	105.933	104.97	102.529
ATP1A1	140.381	0.134811	0.185732	0.887479	0.971121	0.999925		138.267	136.271	148.94	139.045	127.7	132.865	107.474	157.726	143.217	164.952	147.729
ATP1B1	79.2613	-0.15499	0.237114	4.56963	0.470621	0.999925		106.791	73.8569	43.9874	66.543	96.4845	68.0142	71.1651	84.9295	100.015	69.6857	90.4015
ATP1B3	127.661	0.251228	0.183692	3.8855	0.566017	0.999925		101.171	137.311	106.496	115.209	97.1939	124.956	129.259	137.194	135.523	162.306	157.651
ATP2A2	74.1194	0.0287464	0.226677	2.17161	0.824926	0.999925		74.192	71.7764	70.9973	96.3384	87.2617	58.5238	68.2604	67.1969	74.5675	89.974	56.2253
ATP2A3	17.2408	0.434037	0.405817	6.98635	0.221657	0.999925		10.1171	19.7645	11.5756	10.925	7.09445	15.8173	29.047	19.5991	11.2443	20.2882	34.1762
ATP2B1	12.1299	-0.127963	0.44231	0.313955	0.997372	0.999925		12.3653	14.5633	14.6625	8.93862	12.0606	12.6538	10.1664	14.9327	13.0197	7.93888	12.127
ATP2B4	22.3803	1.19155	0.352692	6.35733	0.272985	0.999925		16.8618	32.2474	6.94538	24.8295	9.22278	15.8173	17.4282	40.1315	13.0197	29.9913	39.6885
ATP2C1	26.2817	-0.298098	0.341773	1.53931	0.908489	0.999925		28.103	31.2071	33.9552	10.925	31.2156	28.4711	18.8805	25.1989	33.7329	26.4629	20.9467
ATP5F1A	263.257	0.0570725	0.171414	0.282558	0.997958	0.999925		250.679	301.669	240.002	295.967	239.083	283.129	286.113	233.323	271.047	230.227	264.59
ATP5F1B	378.502	0.309203	0.146769	3.0704	0.689133	0.999925		384.449	456.664	343.411	455.869	350.466	425.484	307.898	365.85	308.923	395.18	369.323
ATP5F1C	100.702	0.530587	0.215739	5.27597	0.383137	0.999925		97.7985	115.466	96.4637	155.929	91.5184	110.721	45.0228	111.995	86.9954	103.205	92.6064
ATP5F1D	112.613	-0.230095	0.237225	6.53549	0.257541	0.999925		128.15	124.829	96.4637	109.25	97.9034	98.067	229.471	88.6626	82.261	85.5635	98.1187
ATP5F1E	573.909	0.00132052	0.187264	7.39435	0.192925	0.999925		509.227	619.982	456.852	563.133	433.471	529.878	1013.74	564.641	544.461	531.905	545.716
ATP5IF1	66.9918	0.507394	0.243105	2.6315	0.756574	0.999925		41.5925	90.5007	42.444	61.5771	46.1139	83.8314	72.6174	67.1969	71.6085	81.153	78.2745
ATP5MC1	54.3846	0.251892	0.234328	3.29961	0.653902	0.999925		47.2131	65.535	55.5631	69.5226	49.6611	49.0335	55.1892	66.2637	46.7526	53.808	39.6885
ATP5MC2	183.973	0.184281	0.177858	0.778497	0.978385	0.999925		205.714	179.961	162.059	204.595	154.659	224.605	178.639	194.125	168.073	182.594	168.676
ATP5MC3	313.187	0.377646	0.164937	4.01884	0.546706	0.999925		330.491	358.882	283.989	395.285	305.771	363.797	197.519	346.251	252.701	301.677	308.688
ATP5ME	85.4712	-0.181421	0.219013	7.29408	0.199671	0.999925		107.916	108.185	72.5407	84.4203	95.0656	83.8314	129.259	72.7967	66.874	60.8647	58.4302
ATP5MF	190.613	0.246926	0.173315	3.47554	0.627093	0.999925		200.093	195.565	183.667	234.39	169.557	232.514	167.02	225.856	163.93	167.599	156.549
ATP5MG	250.803	0.287623	0.165576	1.62708	0.897956	0.999925		232.693	286.065	193.699	305.899	225.603	262.566	268.684	282.787	216.601	246.105	238.131
ATP5MJ	146.562	0.0387026	0.196057	6.33834	0.274675	0.999925		149.508	158.116	111.126	151.956	126.281	155.009	230.923	159.593	130.197	122.612	116.86
ATP5MK	150.138	0.330723	0.194201	7.17494	0.207951	0.999925		200.093	165.398	137.364	184.731	141.889	186.644	103.117	173.592	103.566	134.961	120.168
ATP5PB	143.77	0.233019	0.176323	2.95401	0.707077	0.999925		150.632	165.398	141.223	163.875	129.119	169.245	124.902	157.726	126.646	135.843	116.86
ATP5PD	105.979	0.0903041	0.197325	3.9373	0.558479	0.999925		127.026	120.668	104.952	107.263	112.802	128.12	79.8792	113.861	99.4233	89.0919	82.6843
ATP5PF	135.169	0.109932	0.190823	1.05	0.958433	0.999925		142.763	149.794	106.496	158.909	146.855	136.028	143.783	126.928	114.218	128.786	132.295
ATP5PO	170.545	0.0838431	0.179019	2.61259	0.759451	0.999925		179.859	184.122	138.136	191.684	180.199	189.807	200.424	167.992	143.217	151.721	148.832
ATP6AP1	297.388	0.27759	0.162141	5.71957	0.334469	0.999925		223.7	302.709	226.883	298.947	218.509	300.528	352.921	341.584	305.372	339.608	360.503
ATP6AP2	323.745	0.320807	0.174438	4.9606	0.420708	0.999925		245.058	321.434	207.59	346.62	246.887	362.215	395.039	372.383	336.737	341.372	385.86
ATP6V0A1	61.8839	-0.588412	0.276532	7.37663	0.194103	0.999925		73.0678	64.4948	50.1611	56.6112	46.1139	34.798	148.14	44.798	72.7921	42.3407	47.4057
ATP6V0A2	9.59283	-0.364769	0.496736	1.36734	0.927853	0.999925		7.86884	10.4024	12.3474	7.94544	9.93223	4.74518	7.26174	9.33291	17.1624	9.70307	8.81966
ATP6V0B	357.368	0.200256	0.15714	1.58319	0.903274	0.999925		314.754	400.492	325.661	411.176	280.231	357.47	403.753	371.45	330.228	351.075	384.758
ATP6V0C	714.54	-0.0237043	0.145882	1.63595	0.896868	0.999925		672.224	717.764	726.179	763.755	670.425	751.319	856.886	710.234	730.288	645.695	615.171
ATP6V0D1	195.857	-0.0737258	0.196533	7.36941	0.194584	0.999925		139.391	173.72	172.863	172.813	149.693	191.389	323.874	195.058	238.498	197.59	199.545
ATP6V0D2	58.0816	0.694237	0.276873	3.27788	0.65723	0.999925		40.4683	54.0924	34.7269	61.5771	48.9517	63.269	21.7852	89.5959	62.1396	65.2752	97.0162
ATP6V0E1	273.138	0.572156	0.158441	0.802737	0.976858	0.999925		230.445	315.192	196.014	322.783	215.671	319.508	190.258	314.519	243.232	322.848	334.044
ATP6V0E2	12.0664	0.201215	0.482244	1.17253	0.947485	0.999925		5.6206	14.5633	10.0322	7.94544	6.385	18.9807	17.4282	12.1328	15.3869	8.82098	15.4344
ATP6V1A	171.296	0.78718	0.217261	4.89416	0.428934	0.999925		143.887	178.921	155.885	232.404	156.078	213.533	55.1892	205.324	126.055	228.463	188.52
ATP6V1B2	357.412	-0.00668628	0.152174	4.28842	0.508681	0.999925		354.098	313.112	318.716	326.756	331.311	303.691	352.921	402.248	404.203	415.468	409.012
ATP6V1C1	91.9505	0.0645684	0.201825	1.1334	0.951105	0.999925		82.0608	105.064	95.692	93.3589	83.7145	72.7594	92.9503	103.595	93.5053	96.1486	92.6064
ATP6V1D	79.0337	0.794157	0.218617	6.25549	0.282147	0.999925		40.4683	93.6214	66.367	108.257	51.7895	72.7594	43.5705	84.9295	69.2413	109.38	128.987
ATP6V1E1	142.321	0.938638	0.196762	1.59088	0.90235	0.999925		112.412	198.685	77.9427	215.52	90.0995	196.134	111.831	158.659	89.3626	151.721	163.164
ATP6V1F	281.115	0.249467	0.172244	2.35471	0.798199	0.999925		234.941	251.738	283.217	317.817	305.061	308.436	203.329	358.384	265.721	299.031	264.59
ATP6V1G1	168.769	0.421621	0.179322	3.04054	0.693735	0.999925		137.143	183.082	152.798	209.561	184.456	191.389	104.569	177.325	137.299	187.005	191.828
ATP6V1G2-DDX39B	7.16742	-0.854139	0.585998	2.56185	0.767153	0.999925		8.99296	8.3219	7.71709	8.93862	15.6078	4.74518	8.71409	1.86658	7.10167	3.52839	3.30737
ATP6V1H	129.033	0.563034	0.19163	4.5071	0.478935	0.999925		96.6744	114.426	92.6051	157.916	115.64	142.355	78.4268	139.06	115.994	184.358	181.905
ATP7A	8.19309	0.493876	0.545972	2.38742	0.793345	0.999925		6.74472	10.4024	2.31513	8.93862	9.22278	14.2355	7.26174	5.59975	7.10167	6.17468	12.127
ATP8B4	16.0854	0.438197	0.417745	2.90715	0.714298	0.999925		21.3583	16.6438	15.4342	13.9045	14.1889	31.6345	4.35705	17.7325	13.0197	13.2315	15.4344
ATP9B	10.5435	0.498728	0.488655	1.1542	0.949195	0.999925		6.74472	11.4426	13.1191	10.925	7.09445	7.90863	4.35705	18.6658	11.2443	12.3494	12.127
ATPAF1	16.1651	0.0915996	0.399204	1.56397	0.905572	0.999925		15.7377	23.9255	12.3474	18.8704	19.155	11.0721	13.0711	16.7992	14.2033	10.5852	22.0491
ATPAF2	19.7612	0.0944968	0.390091	2.57318	0.765436	0.999925		14.6136	16.6438	20.8362	15.8909	9.93223	20.5624	29.047	13.0661	18.346	30.8734	27.5614
ATRAID	53.1987	0.367977	0.23962	1.94349	0.856907	0.999925		41.5925	58.2533	47.0743	56.6112	58.1745	69.5959	40.6658	68.1302	44.9772	49.3975	50.713
ATRIP	9.84126	-0.675568	0.494449	2.32601	0.802439	0.999925		8.99296	9.36214	10.8039	8.93862	7.80389	4.74518	21.7852	8.39962	12.4279	6.17468	8.81966
ATRN	16.3399	-0.470505	0.392754	1.20936	0.943976	0.999925		17.9859	17.684	28.5532	10.925	16.3172	15.8173	14.5235	11.1995	20.7132	14.9957	11.0246
ATRX	9.5115	-0.502176	0.503802	2.81799	0.728021	0.999925		11.2412	4.16095	6.17368	6.95226	9.22278	6.3269	15.9758	8.39962	13.0197	13.2315	9.92211
ATXN1	12.7722	-0.4248	0.441688	3.63492	0.603078	0.999925		12.3653	12.4829	14.6625	6.95226	14.1889	7.90863	10.1664	12.1328	14.7951	10.5852	24.2541
ATXN10	31.2816	0.278027	0.290855	2.88148	0.718252	0.999925		33.7236	37.4486	33.1835	41.7135	23.4117	39.5431	30.4993	28.932	24.264	28.2271	23.1516
ATXN2L	26.5022	-0.603765	0.325768	2.02724	0.845363	0.999925		32.5995	22.8852	42.444	21.8499	33.3439	28.4711	18.8805	19.5991	35.5083	14.9957	20.9467
ATXN3	6.99466	0.320586	0.585581	1.76373	0.880775	0.999925		1.12412	7.28167	6.17368	7.94544	9.22278	9.49035	5.80939	6.53304	9.46889	6.17468	7.7172
ATXN7L3	15.6378	0.104688	0.39863	2.29538	0.806945	0.999925		17.9859	12.4829	20.8362	14.8977	15.6078	23.7259	8.71409	16.7992	15.3869	16.7599	8.81966
ATXN7L3B	14.0511	-0.30125	0.407237	0.839792	0.974426	0.999925		16.8618	9.36214	19.2927	12.9113	13.4795	14.2355	14.5235	15.8659	15.9788	13.2315	8.81966
AUP1	77.3463	-0.122395	0.211921	2.4841	0.778888	0.999925		88.8055	80.0983	89.5183	90.3793	93.6467	66.4325	69.7127	69.9968	71.0167	70.5678	60.6351
AURKA	10.4662	-0.510378	0.476357	3.27714	0.657344	0.999925		14.6136	6.24143	6.94538	7.94544	9.93223	7.90863	20.3329	13.0661	10.0607	7.05678	11.0246
AURKAIP1	45.7814	-0.154251	0.280898	3.64988	0.60084	0.999925		47.2131	60.3338	42.444	35.7545	41.1478	39.5431	81.3315	36.3983	32.5493	40.5765	46.3032
AVL9	10.9135	-0.44869	0.466219	3.08768	0.68647	0.999925		5.6206	7.28167	13.1191	7.94544	15.6078	12.6538	18.8805	7.46633	13.6115	12.3494	5.51229
AVPI1	13.7172	0.665443	0.452426	2.69304	0.747183	0.999925		7.86884	17.684	12.3474	18.8704	7.80389	15.8173	4.35705	13.9994	15.9788	9.70307	26.459
AXIN1	7.71542	-0.144714	0.540354	1.09645	0.954418	0.999925		7.86884	5.20119	5.40197	7.94544	6.385	7.90863	13.0711	8.39962	7.69347	6.17468	8.81966
AZI2	14.5625	0.29707	0.416078	4.36641	0.497954	0.999925		10.1171	7.28167	10.0322	13.9045	16.3172	18.9807	7.26174	17.7325	19.5296	20.2882	18.7418
AZIN1	52.4987	-0.137014	0.247103	5.46739	0.361535	0.999925		64.0749	49.9314	58.6499	62.5703	63.1406	69.5959	39.2134	41.0648	50.3035	32.6376	46.3032
B3GALNT2	7.58518	-0.791943	0.586126	4.28868	0.508645	0.999925		8.99296	4.16095	7.71709	8.93862	10.6417	4.74518	7.26174	0.933291	8.87708	7.93888	13.2295
B3GALT4	8.08286	-0.229842	0.568021	2.45756	0.782872	0.999925		3.37236	7.28167	6.17368	6.95226	8.51334	12.6538	13.0711	4.66645	9.46889	3.52839	13.2295
B3GALT6	12.7662	-0.0607159	0.440808	2.03477	0.844314	0.999925		17.9859	13.5231	12.3474	15.8909	6.385	12.6538	14.5235	9.33291	12.4279	8.82098	16.5369
B3GAT3	23.1876	-0.200467	0.331176	5.2437	0.386869	0.999925		19.11	18.7243	23.1513	17.8772	17.7361	14.2355	39.2134	28.932	24.264	26.4629	25.3565
B3GNT2	49.2808	-0.182895	0.263764	3.25806	0.660269	0.999925		43.8407	31.2071	43.2157	43.6999	48.2422	63.269	53.7369	53.1976	65.0986	37.0481	59.5327
B3GNT5	8.97194	0.304178	0.505397	2.11842	0.832529	0.999925		10.1171	9.36214	8.4888	6.95226	7.80389	7.90863	4.35705	10.2662	10.0607	16.7599	6.61474
B3GNT8	7.15226	0.274074	0.560974	0.815878	0.97601	0.999925		5.6206	10.4024	5.40197	6.95226	4.96611	6.3269	10.1664	6.53304	5.32625	7.05678	9.92211
B4GALT1	36.9513	-0.437116	0.284031	0.173979	0.999369	0.999925		38.2201	39.529	37.8138	34.7613	41.8572	33.2162	47.9275	27.9987	50.8953	25.5808	28.6639
B4GALT3	8.22813	-0.202608	0.544525	1.90098	0.86267	0.999925		11.2412	7.28167	6.94538	9.93179	4.96611	4.74518	11.6188	3.73316	8.87708	12.3494	8.81966
B4GALT5	23.8373	0.332131	0.373928	6.51158	0.25957	0.999925		7.86884	24.9657	23.923	25.8227	22.7022	15.8173	10.1664	25.1989	42.0182	31.7555	31.9713
B4GALT7	10.2949	-0.778499	0.493552	6.22061	0.285341	0.999925		17.9859	11.4426	7.71709	5.95908	9.22278	1.58173	15.9758	9.33291	10.6525	7.93888	15.4344
BABAM1	36.8922	0.251478	0.288692	2.66475	0.751504	0.999925		40.4683	43.69	28.5532	53.6317	38.31	25.3076	31.9517	43.8647	34.3247	41.4586	24.2541
BABAM2	14.6926	0.0684825	0.40744	4.06998	0.539385	0.999925		7.86884	12.4829	15.4342	12.9113	10.6417	12.6538	14.5235	12.1328	19.5296	20.2882	23.1516
BACE1	9.0026	-0.188594	0.491158	1.26316	0.938677	0.999925		10.1171	9.36214	6.94538	5.95908	9.93223	7.90863	11.6188	9.33291	10.6525	10.5852	6.61474
BACH1	14.9969	-0.240634	0.399864	1.33741	0.931036	0.999925		11.2412	12.4829	15.4342	10.925	14.8983	17.399	20.3329	13.9994	17.1624	12.3494	18.7418
BAD	20.8875	0.0438239	0.361555	11.0926	0.0495747	0.999925		16.8618	15.6036	12.3474	14.8977	10.6417	12.6538	37.7611	24.2656	20.1214	28.2271	36.3811
BAG1	31.7933	-0.32271	0.330075	0.484245	0.992689	0.999925		23.6065	33.2876	37.0421	26.8158	24.8306	37.9614	46.4752	20.5324	49.1199	24.6987	25.3565
BAG3	16.4415	0.444908	0.402785	2.67357	0.750157	0.999925		10.1171	17.684	19.2927	18.8704	14.1889	9.49035	7.26174	19.5991	17.1624	27.345	19.8442
BAG4	10.6524	0.37717	0.468603	2.7226	0.742659	0.999925		7.86884	6.24143	11.5756	18.8704	8.51334	11.0721	8.71409	11.1995	7.10167	10.5852	15.4344
BAG5	13.3053	0.106895	0.42909	1.34219	0.930531	0.999925		12.3653	15.6036	13.8908	10.925	14.8983	18.9807	7.26174	15.8659	17.1624	10.5852	8.81966
BAG6	53.3442	0.168528	0.243803	3.17166	0.67354	0.999925		46.0889	62.4143	50.9328	59.5908	55.3367	77.5045	43.5705	38.2649	53.8543	48.5154	50.713
BAHD1	6.85438	0.434611	0.578756	1.52168	0.910554	0.999925		7.86884	6.24143	6.17368	7.94544	3.54722	4.74518	2.9047	10.2662	8.28528	9.70307	7.7172
BAIAP2	14.8559	-0.765084	0.411442	1.80896	0.874897	0.999925		24.7307	13.5231	20.0644	13.9045	14.1889	14.2355	23.2376	7.46633	14.2033	7.93888	9.92211
BAIAP2-DT	9.56344	-0.0541503	0.524844	1.44314	0.919537	0.999925		7.86884	7.28167	4.63026	13.9045	8.51334	9.49035	13.0711	5.59975	11.2443	7.05678	16.5369
BAK1	45.0272	0.0281569	0.257375	0.852499	0.973565	0.999925		38.2201	43.69	40.1289	48.6658	48.9517	52.1969	56.6416	38.2649	43.2018	46.7512	38.586
BAMBI	6.78921	1.5785	0.67298	3.19789	0.669508	0.999925		4.49648	10.4024	3.85855	4.9659	9.22278	9.49035	0	7.46633	1.18361	15.8778	7.7172
BANF1	55.6974	-0.0480293	0.245768	9.82586	0.0803226	0.999925		77.5643	59.2936	74.0841	60.5839	75.2011	64.8507	30.4993	48.5311	42.0182	45.8691	34.1762
BAP1	19.7336	0.0699321	0.367701	1.98085	0.851789	0.999925		20.2342	21.845	17.7493	16.8841	13.4795	20.5624	34.8564	18.6658	14.2033	22.0524	16.5369
BASP1	51.3671	-0.55926	0.244673	6.29049	0.27897	0.999925		53.9578	36.4083	56.3348	30.7886	70.9445	47.4518	47.9275	37.3316	67.4658	50.2796	66.1474
BATF	11.6663	0.159351	0.452082	2.75613	0.737521	0.999925		8.99296	12.4829	7.71709	16.8841	11.3511	11.0721	20.3329	13.9994	10.0607	8.82098	6.61474
BAX	37.1257	-0.264233	0.280727	1.06508	0.957147	0.999925		32.5995	37.4486	43.2157	23.8363	40.4384	37.9614	42.1181	31.7319	39.651	35.2839	44.0983
BAZ1A	11.0842	-0.433149	0.462111	1.68363	0.890956	0.999925		11.2412	6.24143	16.2059	14.8977	15.6078	6.3269	8.71409	10.2662	13.0197	10.5852	8.81966
BAZ1B	14.0362	0.137208	0.409467	1.50697	0.912264	0.999925		11.2412	10.4024	16.2059	14.8977	8.51334	15.8173	15.9758	17.7325	15.3869	14.9957	13.2295
BAZ2A	11.4069	0.128948	0.466218	2.73702	0.740451	0.999925		4.49648	12.4829	13.1191	10.925	9.22278	7.90863	13.0711	14.9327	10.6525	8.82098	19.8442
BBS2	8.88418	0.368426	0.511408	1.27571	0.937411	0.999925		7.86884	11.4426	3.85855	9.93179	9.93223	11.0721	7.26174	6.53304	8.87708	8.82098	12.127
BCAP29	11.6011	0.46918	0.452797	5.79491	0.326689	0.999925		7.86884	12.4829	11.5756	18.8704	14.1889	14.2355	2.9047	7.46633	14.2033	14.9957	8.81966
BCAP31	363.834	0.0490857	0.200085	6.6615	0.247057	0.999925		255.175	356.802	296.336	313.845	283.778	365.379	609.986	326.652	348.573	401.354	444.29
BCAR1	9.54182	0.857012	0.520025	2.76988	0.735412	0.999925		4.49648	20.8048	8.4888	14.8977	4.96611	3.16345	7.26174	10.2662	5.91806	11.4673	13.2295
BCAR3	7.05689	0.648062	0.567879	1.89927	0.8629	0.999925		3.37236	7.28167	3.85855	5.95908	6.385	11.0721	4.35705	9.33291	9.46889	8.82098	7.7172
BCAS2	16.2668	0.379839	0.385571	1.03041	0.960076	0.999925		13.4894	21.845	9.26051	16.8841	19.155	15.8173	14.5235	17.7325	15.3869	19.4061	15.4344
BCAT1	119.076	0.210474	0.193152	3.5469	0.616304	0.999925		104.543	114.426	108.039	102.297	92.2278	124.956	98.7597	142.794	142.625	149.074	130.09
BCAT2	14.8414	0.0335402	0.433318	2.91723	0.712745	0.999925		14.6136	21.845	8.4888	21.8499	14.8983	12.6538	26.1423	13.0661	11.8361	7.93888	9.92211
BCCIP	16.9873	-0.582938	0.379828	0.820452	0.975711	0.999925		20.2342	17.684	23.923	11.9182	24.1211	12.6538	14.5235	12.1328	20.1214	14.1136	15.4344
BCKDHA	23.1144	0.445498	0.355443	0.657122	0.985239	0.999925		23.6065	21.845	16.2059	23.8363	11.3511	36.3797	27.5946	23.3323	20.7132	27.345	22.0491
BCKDK	45.4641	0.166256	0.256119	3.43328	0.633506	0.999925		46.0889	53.0521	33.1835	47.6726	32.6345	39.5431	52.2845	45.7313	41.4264	42.3407	66.1474
BCL10	13.4431	-0.241639	0.417009	2.35326	0.798413	0.999925		16.8618	10.4024	15.4342	17.8772	17.7361	14.2355	8.71409	10.2662	17.1624	11.4673	7.7172
BCL2L1	49.1396	0.0200906	0.25489	10.5993	0.0599286	0.999925		39.3442	46.8107	37.0421	49.659	31.925	33.2162	52.2845	44.798	82.8528	65.2752	57.3278
BCL2L13	16.0079	-0.566236	0.395023	1.61033	0.899998	0.999925		19.11	11.4426	18.521	12.9113	21.2833	9.49035	15.9758	10.2662	18.9378	19.4061	18.7418
BCL2L2-PABPN1	11.0315	0.0415398	0.458328	2.18955	0.822344	0.999925		7.86884	13.5231	10.0322	7.94544	14.8983	12.6538	14.5235	9.33291	10.0607	14.9957	5.51229
BCL3	14.3753	-0.0204799	0.417782	1.54593	0.907709	0.999925		23.6065	10.4024	14.6625	19.8636	12.0606	15.8173	14.5235	12.1328	11.2443	14.9957	8.81966
BCL6	14.9271	-0.465737	0.431864	2.2044	0.8202	0.999925		13.4894	12.4829	21.6079	12.9113	19.155	3.16345	15.9758	23.3323	17.1624	14.9957	9.92211
BCL7B	18.5069	-0.219966	0.372621	1.16208	0.948463	0.999925		24.7307	12.4829	13.8908	18.8704	19.155	12.6538	18.8805	18.6658	23.6722	22.9345	17.6393
BCL7C	27.9994	-0.172122	0.339511	7.75399	0.170325	0.999925		28.103	29.1267	20.0644	12.9113	19.155	36.3797	60.9986	28.932	22.4886	21.1703	28.6639
BCLAF1	25.6416	-0.415727	0.317212	4.42849	0.489508	0.999925		33.7236	21.845	36.2703	26.8158	31.925	25.3076	26.1423	28.932	24.8558	14.1136	12.127
BDH1	10.4946	0.860179	0.492205	4.29041	0.508405	0.999925		8.99296	19.7645	6.17368	21.8499	12.77	9.49035	4.35705	11.1995	6.50986	8.82098	5.51229
BDH2	8.1425	0.0183231	0.525914	2.51864	0.773686	0.999925		5.6206	6.24143	6.17368	4.9659	6.385	7.90863	10.1664	9.33291	10.0607	10.5852	12.127
BECN1	24.4746	0.250912	0.328746	1.69871	0.889063	0.999925		13.4894	28.0864	27.0098	33.7681	21.2833	20.5624	23.2376	23.3323	26.6313	26.4629	25.3565
BET1	7.69022	-0.0802605	0.541836	2.60609	0.76044	0.999925		10.1171	11.4426	8.4888	6.95226	13.4795	6.3269	4.35705	8.39962	5.32625	5.29259	4.40983
BET1L	15.9598	0.357572	0.389918	2.56429	0.766784	0.999925		14.6136	17.684	8.4888	14.8977	17.0267	25.3076	11.6188	13.9994	15.9788	14.9957	20.9467
BEX4	24.025	0.00285441	0.328074	5.43688	0.364916	0.999925		24.7307	26.0059	20.0644	16.8841	25.54	28.4711	20.3329	13.9994	29.5903	38.8123	19.8442
BFAR	15.0617	0.124788	0.394665	2.19366	0.821751	0.999925		17.9859	17.684	16.2059	17.8772	10.6417	9.49035	11.6188	19.5991	16.5706	15.8778	12.127
BHLHE40	54.875	-0.000482963	0.257161	3.31539	0.651486	0.999925		50.5854	41.6095	55.5631	52.6385	61.7217	47.4518	30.4993	60.6639	72.7921	66.1573	63.9425
BHLHE41	12.5608	0.279998	0.462119	9.98722	0.0755982	0.999925		12.3653	7.28167	6.94538	9.93179	7.09445	9.49035	4.35705	11.1995	18.346	20.2882	30.8688
BICD2	20.5032	-0.159053	0.351951	3.10687	0.683514	0.999925		19.11	22.8852	20.8362	14.8977	18.4456	17.399	34.8564	22.399	14.7951	16.7599	23.1516
BID	35.8883	-0.0659667	0.300973	4.29764	0.507406	0.999925		40.4683	38.4888	50.1611	36.7476	43.2761	42.7066	14.5235	33.5985	43.2018	27.345	24.2541
BIN1	16.4301	-0.981406	0.399022	2.31124	0.804615	0.999925		26.9789	14.5633	18.521	11.9182	23.4117	7.90863	33.404	10.2662	14.7951	12.3494	6.61474
BIN2	35.3902	0.762176	0.292045	3.15974	0.675373	0.999925		21.3583	32.2474	28.5532	32.7749	26.2495	42.7066	18.8805	44.798	24.8558	52.9259	63.9425
BIN3	8.9373	-0.184301	0.510967	2.58327	0.763905	0.999925		12.3653	12.4829	11.5756	5.95908	7.80389	9.49035	10.1664	6.53304	4.73444	6.17468	11.0246
BIRC2	13.2159	-0.440168	0.476823	1.64943	0.895208	0.999925		14.6136	3.12071	7.71709	18.8704	17.0267	14.2355	14.5235	12.1328	21.305	9.70307	12.127
BIRC5	12.5178	-0.787332	0.451531	5.91585	0.314493	0.999925		13.4894	10.4024	6.94538	5.95908	18.4456	12.6538	33.404	9.33291	13.6115	7.93888	5.51229
BIRC6	14.0999	0.336429	0.406461	1.26971	0.938018	0.999925		16.8618	14.5633	13.1191	16.8841	11.3511	15.8173	8.71409	12.1328	13.0197	19.4061	13.2295
BLCAP	24.0871	-0.607118	0.337271	0.824877	0.97542	0.999925		28.103	17.684	20.8362	24.8295	27.6683	15.8173	34.8564	20.5324	38.4674	18.524	17.6393
BLMH	16.8647	-0.263769	0.378358	0.844434	0.974113	0.999925		19.11	19.7645	17.7493	13.9045	16.3172	18.9807	24.6899	13.0661	16.5706	13.2315	12.127
BLNK	11.787	-0.592653	0.459601	3.17583	0.672898	0.999925		21.3583	8.3219	19.2927	9.93179	14.1889	6.3269	10.1664	14.9327	11.2443	10.5852	3.30737
BLOC1S1	81.5973	-0.196032	0.24326	5.79985	0.326184	0.999925		62.9508	76.9776	64.0519	66.543	65.2689	74.3411	158.306	70.9301	101.199	82.0351	74.9671
BLOC1S2	50.264	-0.200491	0.246556	5.57685	0.349592	0.999925		38.2201	30.1669	60.965	51.6453	41.8572	47.4518	58.0939	54.1309	68.0576	49.3975	52.9179
BLOC1S4	8.71113	0.146478	0.51167	0.823467	0.975512	0.999925		8.99296	7.28167	6.94538	13.9045	5.67556	7.90863	10.1664	7.46633	10.0607	9.70307	7.7172
BLOC1S5-TXNDC5	13.0139	0.0780415	0.430465	9.98609	0.0756303	0.999925		17.9859	17.684	11.5756	11.9182	19.155	18.9807	7.26174	7.46633	5.32625	7.05678	18.7418
BLOC1S6	24.1064	-0.175061	0.321733	2.22598	0.817075	0.999925		35.9719	28.0864	23.923	22.8431	22.7022	25.3076	24.6899	18.6658	21.305	18.524	23.1516
BLVRA	50.0194	-0.10306	0.253428	3.49854	0.623609	0.999925		48.3372	52.0119	38.5855	39.7272	44.695	45.87	82.7839	48.5311	49.1199	52.0438	48.5081
BLVRB	200.919	-0.410746	0.188309	9.90612	0.0779395	0.999925		278.782	223.651	215.307	228.431	240.502	199.297	264.327	137.194	180.501	116.437	125.68
BLZF1	9.81387	-0.10287	0.483065	1.53318	0.90921	0.999925		6.74472	9.36214	12.3474	7.94544	16.3172	11.0721	7.26174	8.39962	8.87708	9.70307	9.92211
BMI1	9.05023	-0.0548458	0.518424	1.64834	0.895343	0.999925		8.99296	15.6036	8.4888	5.95908	9.93223	4.74518	5.80939	10.2662	9.46889	7.05678	13.2295
BMP2K	34.8906	0.376227	0.30839	1.48982	0.914242	0.999925		34.8477	32.2474	22.3796	40.7204	44.695	36.3797	15.9758	43.8647	35.5083	39.6944	37.4835
BMPR2	12.7725	0.081964	0.430329	2.77463	0.734682	0.999925		7.86884	8.3219	13.8908	8.93862	13.4795	14.2355	11.6188	14.9327	14.7951	20.2882	12.127
BMS1	8.27477	-0.373846	0.526057	1.27819	0.937159	0.999925		12.3653	7.28167	10.0322	5.95908	8.51334	7.90863	7.26174	10.2662	7.10167	4.41049	9.92211
BNIP2	36.9593	0.121049	0.290544	1.89486	0.863493	0.999925		24.7307	46.8107	43.2157	45.6863	36.1817	31.6345	27.5946	34.5318	39.651	29.1092	47.4057
BNIP3	19.2988	0.899949	0.359541	3.79661	0.579054	0.999925		15.7377	26.0059	15.4342	31.7817	19.155	26.8893	10.1664	20.5324	8.87708	21.1703	16.5369
BNIP3L	45.1084	0.39895	0.279572	1.73084	0.884992	0.999925		42.7166	34.3279	37.8138	54.6249	35.4722	42.7066	23.2376	62.5305	50.3035	57.3363	55.1229
BOD1	7.23029	-0.485019	0.555862	1.55068	0.907148	0.999925		7.86884	4.16095	10.8039	6.95226	7.09445	9.49035	8.71409	3.73316	9.46889	7.93888	3.30737
BOLA2	19.6523	-0.211809	0.347268	1.8695	0.866892	0.999925		24.7307	17.684	24.6947	21.8499	20.5739	15.8173	21.7852	22.399	17.7542	16.7599	12.127
BOLA2-SMG1P6	10.9809	0.353163	0.463504	4.74795	0.447408	0.999925		8.99296	13.5231	13.1191	20.8568	14.8983	7.90863	7.26174	12.1328	7.10167	10.5852	4.40983
BOLA2B	34.067	-0.156183	0.294874	2.72277	0.742634	0.999925		26.9789	36.4083	43.9874	29.7954	34.0534	44.2883	49.3798	31.7319	31.3657	24.6987	22.0491
BOLA3	35.7072	0.399929	0.29907	7.65182	0.176497	0.999925		47.2131	36.4083	30.0967	52.6385	47.5328	47.4518	14.5235	31.7319	21.8968	33.5197	29.7663
BOP1	10.3919	-1.30989	0.498766	7.91681	0.16088	0.999925		19.11	10.4024	16.9776	4.9659	6.385	1.58173	24.6899	9.33291	10.0607	5.29259	5.51229
BORCS6	12.7059	0.360253	0.429312	0.283268	0.997946	0.999925		13.4894	12.4829	10.0322	16.8841	9.22278	17.399	10.1664	11.1995	12.4279	13.2315	13.2295
BORCS7	8.94567	0.00986394	0.505201	10.087	0.0728077	0.999925		5.6206	5.20119	3.85855	7.94544	11.3511	11.0721	18.8805	12.1328	10.6525	10.5852	1.10246
BORCS8	8.19948	-0.299096	0.528731	2.24	0.815038	0.999925		16.8618	9.36214	9.26051	7.94544	7.80389	4.74518	7.26174	5.59975	5.91806	8.82098	6.61474
BPNT1	11.6431	0.786263	0.481996	1.21697	0.943239	0.999925		10.1171	17.684	11.5756	5.95908	5.67556	12.6538	7.26174	15.8659	7.10167	22.0524	12.127
BPNT2	23.5152	-0.261988	0.326419	0.635764	0.986307	0.999925		30.3513	18.7243	30.0967	24.8295	24.1211	22.1442	20.3329	21.4657	24.264	20.2882	22.0491
BPTF	9.14951	-0.999287	0.536225	1.35149	0.929545	0.999925		12.3653	7.28167	15.4342	3.97272	9.22278	3.16345	18.8805	6.53304	7.69347	10.5852	5.51229
BRAP	8.14907	0.0313936	0.526672	3.33413	0.64862	0.999925		11.2412	6.24143	8.4888	7.94544	4.25667	9.49035	11.6188	8.39962	8.28528	11.4673	2.20491
BRAT1	11.4192	-0.306723	0.450207	1.36759	0.927826	0.999925		13.4894	8.3219	15.4342	9.93179	11.3511	9.49035	17.4282	13.0661	7.69347	10.5852	8.81966
BRCC3	16.0499	-0.213602	0.406251	2.04601	0.842742	0.999925		13.4894	12.4829	13.1191	11.9182	24.1211	7.90863	18.8805	21.4657	14.7951	18.524	19.8442
BRD2	31.9668	-0.115885	0.306922	1.73629	0.884297	0.999925		26.9789	27.0462	44.7591	26.8158	36.1817	22.1442	30.4993	40.1315	31.3657	41.4586	24.2541
BRD4	18.686	-0.10608	0.368296	2.07533	0.838626	0.999925		19.11	23.9255	27.7815	17.8772	21.9928	12.6538	14.5235	17.7325	17.7542	21.1703	11.0246
BRD7	13.6727	-0.372066	0.420562	1.50934	0.91199	0.999925		14.6136	8.3219	16.9776	9.93179	14.1889	12.6538	17.4282	13.0661	11.2443	13.2315	18.7418
BRD9	8.33202	0.0561199	0.52502	1.27299	0.937686	0.999925		8.99296	12.4829	5.40197	9.93179	7.09445	7.90863	11.6188	8.39962	7.69347	4.41049	7.7172
BRI3	450.283	-0.191309	0.156932	2.46469	0.781804	0.999925		417.049	427.538	435.244	424.088	441.275	430.229	609.986	444.246	546.828	399.59	377.04
BRI3BP	17.6314	0.358411	0.37524	3.61233	0.606463	0.999925		16.8618	13.5231	15.4342	30.7886	20.5739	25.3076	13.0711	17.7325	12.4279	14.9957	13.2295
BRIX1	6.69364	0.295834	0.583323	1.82766	0.87244	0.999925		10.1171	4.16095	6.94538	11.9182	4.25667	7.90863	5.80939	6.53304	4.73444	7.93888	3.30737
BRK1	89.9431	0.181968	0.210564	1.69054	0.89009	0.999925		94.4261	85.2995	98.0071	101.304	83.005	96.4852	60.9986	102.662	92.3217	98.7949	76.0695
BRMS1	21.0267	-0.416843	0.358408	3.12548	0.680648	0.999925		25.8548	19.7645	23.923	12.9113	19.155	17.399	42.1181	20.5324	14.7951	19.4061	15.4344
BROX	18.0524	0.158571	0.371433	1.16797	0.947913	0.999925		20.2342	18.7243	18.521	22.8431	21.2833	14.2355	14.5235	21.4657	11.2443	16.7599	18.7418
BRPF1	8.28691	-0.196215	0.520903	1.54769	0.907502	0.999925		6.74472	6.24143	10.0322	10.925	8.51334	7.90863	7.26174	9.33291	13.6115	6.17468	4.40983
BRWD1	8.04635	-0.384557	0.554931	1.31421	0.933463	0.999925		7.86884	12.4829	10.8039	6.95226	7.09445	4.74518	5.80939	7.46633	11.8361	3.52839	9.92211
BSCL2	26.2986	-0.102752	0.316268	1.08275	0.955619	0.999925		26.9789	30.1669	25.4664	26.8158	25.54	17.399	36.3087	25.1989	22.4886	26.4629	26.459
BSDC1	9.59548	-0.243515	0.503669	0.142162	0.999615	0.999925		10.1171	7.28167	9.26051	10.925	13.4795	4.74518	13.0711	8.39962	7.10167	12.3494	8.81966
BSG	211.085	0.139412	0.182829	5.39626	0.369455	0.999925		167.494	215.329	175.95	180.759	155.368	219.86	297.731	223.99	212.458	246.987	226.004
BST1	13.649	-0.264922	0.441877	2.40358	0.790942	0.999925		11.2412	17.684	10.0322	9.93179	13.4795	17.399	18.8805	11.1995	24.8558	8.82098	6.61474
BST2	138.81	-0.323417	0.425763	5.51697	0.356089	0.999925		83.1849	123.788	72.5407	95.3452	135.504	101.23	405.205	102.662	153.869	127.904	125.68
BTBD1	40.8699	0.466962	0.266866	1.63977	0.896399	0.999925		29.2271	40.5693	37.8138	43.6999	44.695	49.0335	26.1423	49.4644	34.3247	53.808	40.7909
BTBD10	8.53664	-0.0864756	0.546191	4.54236	0.474236	0.999925		4.49648	13.5231	16.9776	8.93862	9.22278	6.3269	4.35705	2.79987	10.0607	10.5852	6.61474
BTBD2	13.9654	-0.361016	0.43352	1.41537	0.922625	0.999925		13.4894	15.6036	13.1191	8.93862	9.22278	14.2355	20.3329	13.9994	21.305	7.93888	15.4344
BTBD6	13.9797	-0.112404	0.40436	1.42746	0.921286	0.999925		14.6136	12.4829	14.6625	10.925	12.77	11.0721	17.4282	19.5991	14.2033	14.9957	11.0246
BTBD7	8.16118	-0.0483439	0.548902	1.01344	0.961475	0.999925		7.86884	8.3219	6.94538	11.9182	7.80389	3.16345	5.80939	12.1328	13.0197	6.17468	6.61474
BTF3	132.581	0.115964	0.210491	3.25633	0.660534	0.999925		166.37	135.231	140.451	127.127	151.821	151.846	71.1651	142.794	119.545	129.668	122.373
BTF3L4	34.305	-0.138247	0.280418	2.4242	0.787865	0.999925		43.8407	33.2876	43.9874	35.7545	35.4722	28.4711	29.047	35.4651	34.9165	36.166	20.9467
BTG1	35.8614	0.19047	0.338033	3.35214	0.645869	0.999925		38.2201	30.1669	32.4118	26.8158	33.3439	20.5624	13.0711	52.2643	38.4674	52.9259	56.2253
BTG2	30.9035	0.148341	0.307675	2.35872	0.797605	0.999925		34.8477	29.1267	24.6947	19.8636	31.925	37.9614	20.3329	41.9981	28.4067	29.9913	40.7909
BTG3	9.10985	0.181871	0.498649	1.55218	0.906971	0.999925		11.2412	7.28167	10.0322	8.93862	9.22278	14.2355	4.35705	9.33291	9.46889	10.5852	5.51229
BTK	26.5703	-0.202746	0.324037	2.46085	0.782379	0.999925		32.5995	29.1267	26.2381	21.8499	25.54	39.5431	24.6899	14.9327	32.5493	22.0524	23.1516
BTN2A1	7.07133	-0.374905	0.595247	2.27008	0.810651	0.999925		4.49648	3.12071	12.3474	2.97954	12.0606	7.90863	4.35705	7.46633	6.50986	8.82098	7.7172
BTN3A2	7.19696	-0.54058	0.584221	1.9528	0.855637	0.999925		13.4894	3.12071	6.94538	4.9659	7.09445	4.74518	10.1664	8.39962	4.14264	6.17468	9.92211
BUB3	24.2162	-0.0796214	0.329053	0.552877	0.990059	0.999925		28.103	20.8048	21.6079	31.7817	25.54	20.5624	24.6899	27.9987	26.0394	19.4061	19.8442
BUD23	20.5327	-0.321473	0.356787	0.65362	0.985417	0.999925		26.9789	15.6036	21.6079	20.8568	26.9589	14.2355	26.1423	20.5324	14.7951	19.4061	18.7418
BUD31	42.1223	-0.101367	0.259508	3.07736	0.68806	0.999925		46.0889	41.6095	37.0421	33.7681	41.1478	47.4518	62.451	45.7313	35.5083	36.166	36.3811
BZW1	97.6443	-0.0691855	0.197731	0.956947	0.965963	0.999925		110.164	105.064	91.8334	93.3589	97.1939	101.23	92.9503	95.1957	102.974	79.3888	104.733
BZW2	11.8193	-0.434576	0.454434	6.29397	0.278656	0.999925		13.4894	6.24143	13.8908	16.8841	20.5739	17.399	11.6188	8.39962	8.28528	4.41049	8.81966
C11orf1	7.11679	0.520808	0.569469	1.6265	0.898026	0.999925		3.37236	5.20119	6.17368	7.94544	4.96611	7.90863	4.35705	12.1328	9.46889	7.93888	8.81966
C11orf24	10.8129	0.138516	0.466297	2.9327	0.710362	0.999925		13.4894	11.4426	12.3474	8.93862	15.6078	15.8173	4.35705	9.33291	7.10167	10.5852	9.92211
C11orf45	15.9653	1.04912	0.400623	3.32044	0.650714	0.999925		13.4894	22.8852	9.26051	23.8363	6.385	14.2355	8.71409	14.9327	10.0607	22.0524	29.7663
C11orf54	7.31372	0.0665242	0.582258	0.305632	0.997536	0.999925		8.99296	6.24143	10.0322	4.9659	8.51334	7.90863	1.45235	11.1995	7.69347	7.93888	5.51229
C11orf58	52.62	0.18925	0.245264	1.40188	0.924107	0.999925		48.3372	57.2131	59.4216	57.6044	53.2084	47.4518	33.404	55.0642	52.6707	62.6289	51.8155
C11orf68	12.7416	-0.0828196	0.434357	1.25951	0.939043	0.999925		13.4894	15.6036	9.26051	14.8977	14.8983	14.2355	15.9758	10.2662	11.2443	7.05678	13.2295
C11orf98	19.812	-0.223721	0.36182	0.368162	0.996161	0.999925		24.7307	18.7243	26.2381	12.9113	16.3172	22.1442	20.3329	19.5991	18.346	17.642	20.9467
C12orf4	19.5062	0.160333	0.359824	1.09481	0.954562	0.999925		14.6136	17.684	24.6947	17.8772	19.8645	26.8893	13.0711	21.4657	18.9378	18.524	20.9467
C12orf45	15.233	-0.494939	0.403725	1.11272	0.952972	0.999925		12.3653	14.5633	20.8362	12.9113	18.4456	9.49035	26.1423	12.1328	15.9788	15.8778	8.81966
C12orf57	8.71601	-0.0530697	0.513745	0.545745	0.990352	0.999925		8.99296	7.28167	5.40197	10.925	9.22278	7.90863	13.0711	8.39962	7.69347	7.05678	9.92211
C14orf119	35.5433	-0.12737	0.27709	1.89391	0.863621	0.999925		41.5925	33.2876	40.9006	31.7817	36.8911	31.6345	37.7611	35.4651	35.5083	44.1049	22.0491
C15orf39	7.17096	-0.488561	0.599001	2.53579	0.771095	0.999925		3.37236	9.36214	16.9776	6.95226	7.80389	1.58173	10.1664	6.53304	5.32625	5.29259	5.51229
C15orf40	11.2774	-0.29056	0.464166	0.963681	0.965442	0.999925		8.99296	13.5231	16.2059	6.95226	10.6417	9.49035	13.0711	10.2662	10.6525	8.82098	15.4344
C15orf48	83.6097	-0.46584	0.252456	11.6905	0.0392842	0.999925		70.8196	34.3279	111.126	58.5976	96.4845	50.6152	71.1651	93.3291	100.607	105.852	126.783
C15orf61	6.76144	0.138005	0.580445	2.0077	0.848078	0.999925		7.86884	6.24143	3.85855	4.9659	7.09445	4.74518	4.35705	6.53304	7.10167	10.5852	11.0246
C16orf70	17.9448	0.177547	0.364276	1.37108	0.927451	0.999925		15.7377	18.7243	16.2059	14.8977	14.1889	20.5624	15.9758	20.5324	23.0804	22.0524	15.4344
C16orf72	28.3324	0.187516	0.304544	0.467257	0.993273	0.999925		29.2271	28.0864	23.923	34.7613	27.6683	26.8893	20.3329	29.8653	31.3657	30.8734	28.6639
C17orf49	11.5404	-0.791717	0.458518	2.79745	0.731179	0.999925		11.2412	9.36214	15.4342	9.93179	14.8983	6.3269	23.2376	9.33291	8.87708	6.17468	12.127
C18orf21	8.8985	0.106131	0.51358	0.978772	0.96426	0.999925		12.3653	8.3219	9.26051	7.94544	7.80389	6.3269	5.80939	11.1995	5.91806	9.70307	13.2295
C18orf32	43.057	0.74332	0.302323	1.65102	0.895012	0.999925		39.3442	42.6498	40.1289	49.659	36.1817	56.9421	10.1664	57.864	35.5083	55.5721	49.6106
C19orf12	11.8426	0.139088	0.445802	3.18261	0.671856	0.999925		8.99296	10.4024	10.8039	6.95226	9.93223	17.399	14.5235	20.5324	12.4279	10.5852	7.7172
C19orf25	10.6744	-0.477587	0.481314	2.28461	0.808524	0.999925		11.2412	9.36214	8.4888	6.95226	10.6417	7.90863	26.1423	8.39962	8.87708	10.5852	8.81966
C19orf38	11.8859	0.0624759	0.481698	11.1098	0.0492467	0.999925		10.1171	4.16095	7.71709	6.95226	7.80389	7.90863	7.26174	11.1995	11.8361	19.4061	36.3811
C19orf48	14.1656	-0.136103	0.429971	3.59056	0.609732	0.999925		17.9859	19.7645	14.6625	9.93179	12.0606	17.399	26.1423	10.2662	7.10167	10.5852	9.92211
C19orf53	63.676	0.0317784	0.229825	3.70474	0.592659	0.999925		79.8126	63.4545	46.3026	57.6044	64.5595	77.5045	71.1651	60.6639	49.7117	54.6901	74.9671
C1D	29.4628	-0.0684124	0.315732	3.39631	0.639133	0.999925		34.8477	19.7645	33.9552	31.7817	19.8645	31.6345	34.8564	24.2656	33.1411	42.3407	17.6393
C1GALT1C1	15.847	0.282997	0.384429	1.02101	0.960853	0.999925		16.8618	16.6438	11.5756	12.9113	12.77	22.1442	15.9758	18.6658	14.7951	17.642	14.3319
C1orf122	69.9154	0.0861339	0.214825	4.71293	0.451909	0.999925		69.6955	73.8569	85.6597	81.4407	75.2011	79.0863	62.451	75.5966	52.0789	55.5721	58.4302
C1orf162	36.6763	0.193128	0.280538	2.91382	0.71327	0.999925		38.2201	38.4888	21.6079	31.7817	42.5667	33.2162	29.047	42.9314	40.2428	46.7512	38.586
C1orf174	11.2179	-0.120751	0.462789	0.982893	0.963934	0.999925		14.6136	7.28167	10.8039	8.93862	10.6417	14.2355	10.1664	7.46633	11.2443	15.8778	12.127
C1orf198	10.1969	0.405334	0.481471	0.351811	0.996554	0.999925		11.2412	9.36214	10.0322	8.93862	8.51334	14.2355	4.35705	12.1328	8.87708	12.3494	12.127
C1orf21	18.2315	0.200697	0.36938	2.43483	0.786277	0.999925		15.7377	14.5633	18.521	14.8977	14.1889	23.7259	23.2376	26.1321	11.8361	16.7599	20.9467
C1orf43	109.991	0.0779553	0.189562	1.50815	0.912128	0.999925		106.791	116.507	103.409	117.195	108.545	128.12	119.093	105.462	108.3	109.38	87.0941
C1orf52	9.40751	-0.371663	0.544064	2.49788	0.776814	0.999925		12.3653	13.5231	14.6625	0.993179	10.6417	11.0721	8.71409	9.33291	8.28528	10.5852	3.30737
C1orf54	51.087	0.0307495	0.257454	3.19704	0.669637	0.999925		53.9578	55.1326	38.5855	52.6385	39.7289	39.5431	79.8792	49.4644	44.9772	57.3363	50.713
C1QA	383.053	-0.711928	0.181233	9.70042	0.0841825	0.999925		417.049	290.226	354.986	296.961	371.04	264.148	804.601	331.318	502.443	252.28	328.532
C1QB	165.284	-0.955942	0.21155	5.85904	0.320178	0.999925		201.218	111.305	167.461	106.27	168.848	139.192	342.754	129.727	271.639	92.6202	87.0941
C1QBP	50.6141	-0.116684	0.262423	8.09886	0.150871	0.999925		61.8266	38.4888	79.4861	68.5294	63.1406	52.1969	29.047	51.331	39.0592	36.166	37.4835
C1QC	326.937	-0.154339	0.19677	6.72416	0.241976	0.999925		351.85	369.284	334.922	394.292	358.979	398.595	299.184	257.588	426.1	208.175	197.34
C2	22.0694	-0.274471	0.342795	4.38159	0.495881	0.999925		24.7307	13.5231	18.521	15.8909	14.8983	18.9807	31.9517	27.9987	30.1821	22.9345	23.1516
C20orf194	12.6417	0.0249038	0.446937	6.04424	0.301938	0.999925		11.2412	14.5633	6.17368	9.93179	9.22278	7.90863	10.1664	11.1995	22.4886	14.1136	22.0491
C20orf27	37.7455	-0.863028	0.29695	4.10948	0.533763	0.999925		58.4543	36.4083	41.6723	15.8909	43.2761	44.2883	62.451	23.3323	42.0182	22.0524	25.3565
C22orf39	20.8666	-0.223762	0.372776	2.83272	0.725756	0.999925		24.7307	19.7645	17.7493	13.9045	14.8983	22.1442	36.3087	13.9994	15.9788	20.2882	29.7663
C2CD2L	12.6677	-0.426814	0.452587	3.26194	0.659674	0.999925		14.6136	14.5633	16.9776	14.8977	11.3511	1.58173	18.8805	11.1995	11.2443	14.1136	9.92211
C2CD3	16.7684	-0.276256	0.388787	0.531103	0.99094	0.999925		26.9789	11.4426	13.1191	15.8909	19.8645	17.399	14.5235	15.8659	18.9378	14.9957	15.4344
C2CD5	11.3903	0.442631	0.474448	2.21307	0.818946	0.999925		8.99296	16.6438	6.17368	11.9182	17.7361	12.6538	11.6188	7.46633	6.50986	16.7599	8.81966
C2orf68	10.6055	-0.331191	0.476244	3.61647	0.605842	0.999925		14.6136	15.6036	8.4888	6.95226	10.6417	3.16345	13.0711	13.9994	10.0607	7.93888	12.127
C2orf69	7.17701	-0.0392505	0.579699	5.57493	0.349799	0.999925		8.99296	8.3219	2.31513	6.95226	4.25667	1.58173	13.0711	8.39962	10.0607	10.5852	4.40983
C2orf74	7.49895	1.32308	0.567721	1.42679	0.92136	0.999925		4.49648	13.5231	3.08684	7.94544	3.54722	6.3269	4.35705	9.33291	4.73444	14.1136	11.0246
C3	38.8444	0.944074	0.307598	9.44436	0.0925996	0.999925		14.6136	28.0864	34.7269	32.7749	16.3172	37.9614	31.9517	62.5305	23.6722	74.0962	70.5573
C3AR1	69.8171	-0.518102	0.251033	3.96878	0.55392	0.999925		84.309	73.8569	50.9328	57.6044	86.5523	71.1776	108.926	51.331	100.607	44.1049	38.586
C3orf38	10.3256	-0.206087	0.48494	0.557578	0.989863	0.999925		8.99296	13.5231	12.3474	9.93179	12.0606	4.74518	8.71409	13.9994	13.6115	7.93888	7.7172
C4orf3	75.7379	0.414871	0.237731	0.528146	0.991056	0.999925		64.0749	74.8971	73.3124	85.4134	65.9784	85.4132	39.2134	102.662	74.5675	74.9783	92.6064
C4orf48	59.8546	-0.326721	0.2671	8.93334	0.111753	0.999925		49.4613	58.2533	44.7591	38.734	48.9517	47.4518	137.973	52.2643	62.1396	55.5721	62.8401
C5AR1	236.616	0.120965	0.164764	5.00003	0.415877	0.999925		211.335	234.054	218.394	229.424	193.678	234.095	203.329	249.189	313.065	281.389	234.823
C5orf15	21.3472	-0.138528	0.341628	0.846864	0.973948	0.999925		17.9859	16.6438	27.0098	19.8636	23.4117	17.399	23.2376	22.399	20.1214	24.6987	22.0491
C5orf24	10.8589	-0.297571	0.458999	1.60353	0.900823	0.999925		13.4894	13.5231	12.3474	14.8977	12.77	7.90863	11.6188	7.46633	10.6525	7.05678	7.7172
C5orf51	11.7127	0.209605	0.451981	3.65129	0.600629	0.999925		10.1171	11.4426	15.4342	12.9113	6.385	7.90863	5.80939	12.1328	15.3869	15.8778	15.4344
C6orf120	8.47399	0.583092	0.511392	3.40871	0.637243	0.999925		8.99296	10.4024	7.71709	10.925	10.6417	14.2355	4.35705	7.46633	4.14264	8.82098	5.51229
C6orf136	6.9689	0.283875	0.562922	1.67922	0.891507	0.999925		5.6206	6.24143	5.40197	8.93862	9.22278	7.90863	4.35705	11.1995	8.28528	6.17468	3.30737
C6orf62	113.445	-0.110314	0.187714	0.646174	0.985792	0.999925		113.536	102.984	117.3	106.27	114.93	120.211	124.902	101.729	111.851	108.498	125.68
C6orf89	27.1389	-0.370135	0.326427	0.531532	0.990923	0.999925		35.9719	24.9657	27.0098	26.8158	21.9928	28.4711	43.5705	17.7325	28.9985	22.0524	20.9467
C7orf50	36.6212	-0.272169	0.289188	4.66124	0.458604	0.999925		38.2201	34.3279	27.7815	34.7613	31.925	31.6345	68.2604	36.3983	34.9165	23.8166	40.7909
C8orf33	16.3519	-0.133716	0.39657	1.81069	0.87467	0.999925		24.7307	15.6036	20.8362	13.9045	18.4456	20.5624	7.26174	15.8659	15.9788	12.3494	14.3319
C8orf76	11.6891	0.302959	0.488608	1.05459	0.958044	0.999925		11.2412	7.28167	7.71709	16.8841	10.6417	12.6538	5.80939	19.5991	11.8361	6.17468	18.7418
C8orf82	10.829	-0.0393968	0.471106	0.89068	0.970893	0.999925		7.86884	12.4829	10.0322	6.95226	9.22278	12.6538	10.1664	11.1995	15.3869	8.82098	14.3319
C9orf72	8.19097	-0.234196	0.519904	1.17964	0.946815	0.999925		8.99296	5.20119	10.0322	7.94544	12.77	7.90863	5.80939	9.33291	8.87708	8.82098	4.40983
C9orf78	19.5229	0.264873	0.354702	2.94758	0.708067	0.999925		21.3583	27.0462	23.1513	21.8499	19.8645	20.5624	10.1664	21.4657	17.7542	19.4061	12.127
CA2	116.859	0.616974	0.259641	2.94271	0.708818	0.999925		95.5502	125.869	94.1486	158.909	102.869	109.139	45.0228	193.191	136.707	131.433	92.6064
CAAP1	6.91448	0.23487	0.605475	1.07895	0.95595	0.999925		7.86884	9.36214	9.26051	3.97272	4.25667	4.74518	1.45235	11.1995	8.28528	7.93888	7.7172
CAB39	83.8536	0.222199	0.205372	2.60328	0.760867	0.999925		88.8055	104.024	62.5085	87.3998	90.0995	91.7401	68.2604	82.1296	82.261	89.0919	76.0695
CAB39L	10.229	0.654466	0.481115	1.45575	0.918119	0.999925		5.6206	7.28167	8.4888	14.8977	10.6417	9.49035	7.26174	15.8659	6.50986	13.2315	13.2295
CABIN1	7.85766	0.040835	0.531986	1.30296	0.934626	0.999925		10.1171	10.4024	4.63026	6.95226	8.51334	4.74518	8.71409	7.46633	7.69347	10.5852	6.61474
CACNA2D4	17.8128	-0.142022	0.381907	1.71812	0.886609	0.999925		19.11	24.9657	15.4342	18.8704	15.6078	18.9807	27.5946	13.0661	18.9378	12.3494	11.0246
CACUL1	30.923	0.119142	0.297898	2.07212	0.839078	0.999925		23.6065	34.3279	29.325	26.8158	26.9589	23.7259	31.9517	28.932	33.1411	44.987	36.3811
CACYBP	48.7649	0.161408	0.254004	4.36231	0.498514	0.999925		53.9578	72.8167	59.4216	46.6794	44.695	50.6152	29.047	43.8647	45.569	46.7512	42.9958
CADM1	32.1752	-0.460606	0.308195	2.68776	0.74799	0.999925		40.4683	34.3279	50.1611	26.8158	27.6683	37.9614	39.2134	20.5324	29.5903	18.524	28.6639
CALCOCO1	9.31085	0.576905	0.523241	2.25237	0.813237	0.999925		4.49648	11.4426	7.71709	4.9659	3.54722	11.0721	10.1664	9.33291	9.46889	15.8778	14.3319
CALCOCO2	18.4835	0.293643	0.359701	1.712	0.887385	0.999925		14.6136	17.684	17.7493	29.7954	16.3172	18.9807	17.4282	18.6658	18.346	19.4061	14.3319
CALHM2	28.1208	0.493327	0.310136	3.48053	0.626335	0.999925		22.4824	31.2071	33.9552	39.7272	28.3778	28.4711	17.4282	29.8653	18.9378	37.9302	20.9467
CALM1	184.203	0.12411	0.16918	2.13974	0.829492	0.999925		178.735	193.484	172.863	208.568	218.509	199.297	161.211	184.792	158.604	178.184	171.983
CALM2	314.952	0.240028	0.200657	5.55252	0.352222	0.999925		363.091	320.393	273.957	338.674	369.621	406.503	149.592	340.651	294.719	261.101	346.172
CALM3	301.829	-0.500561	0.184105	9.88466	0.0785701	0.999925		325.995	261.1	233.056	198.636	275.974	248.331	508.322	224.923	433.202	283.153	327.43
CALU	91.8115	-0.00377302	0.215281	2.45847	0.782737	0.999925		98.9226	89.4605	90.29	117.195	99.3223	64.8507	71.1651	83.9962	88.7708	93.5023	112.451
CAMK1	54.254	0.197999	0.238089	5.00826	0.414873	0.999925		58.4543	76.9776	47.846	66.543	48.2422	53.7787	62.451	55.0642	43.2018	46.7512	37.4835
CAMK2D	8.34839	0.768288	0.578268	2.62173	0.758061	0.999925		2.24824	8.3219	6.94538	3.97272	7.09445	4.74518	4.35705	14.9327	5.91806	16.7599	16.5369
CAMKK2	12.0681	-0.425779	0.436817	0.561178	0.989712	0.999925		10.1171	10.4024	12.3474	9.93179	15.6078	9.49035	15.9758	10.2662	14.7951	10.5852	13.2295
CAMLG	14.6276	-0.0596931	0.423682	4.1947	0.521738	0.999925		7.86884	14.5633	10.8039	6.95226	13.4795	18.9807	15.9758	13.9994	21.8968	13.2315	23.1516
CAMSAP1	11.7581	0.658976	0.449781	0.886487	0.971192	0.999925		12.3653	17.684	10.0322	10.925	8.51334	11.0721	5.80939	16.7992	7.69347	14.1136	14.3319
CAMSAP2	8.63371	-0.195252	0.519668	2.67986	0.749197	0.999925		11.2412	6.24143	7.71709	13.9045	9.93223	6.3269	5.80939	7.46633	14.2033	8.82098	3.30737
CAMTA1	17.4868	0.416867	0.386335	0.789204	0.977717	0.999925		11.2412	18.7243	18.521	18.8704	12.77	23.7259	11.6188	24.2656	21.305	15.8778	15.4344
CAMTA2	11.3977	-0.151575	0.454849	3.51793	0.620677	0.999925		11.2412	16.6438	13.1191	15.8909	17.0267	11.0721	10.1664	5.59975	10.0607	7.93888	6.61474
CAND1	20.4288	-0.0324086	0.360203	1.12048	0.952275	0.999925		17.9859	17.684	20.8362	16.8841	17.7361	23.7259	33.404	18.6658	14.7951	22.0524	20.9467
CANT1	17.4957	-0.0436458	0.382323	4.98413	0.41782	0.999925		15.7377	27.0462	22.3796	21.8499	25.54	17.399	11.6188	12.1328	13.6115	9.70307	15.4344
CANX	215.871	0.0657614	0.179018	10.5374	0.0613629	0.999925		239.438	230.933	260.066	251.274	276.683	245.167	119.093	191.325	194.112	192.297	174.188
CAP1	327.369	0.344841	0.159319	3.27991	0.656919	0.999925		325.995	374.486	252.349	406.21	331.311	362.215	275.946	363.983	285.842	353.721	269
CAPN1	49.8373	0.39726	0.254687	1.22999	0.941968	0.999925		32.5995	68.6557	53.248	55.6181	42.5667	49.0335	36.3087	48.5311	48.5281	59.1005	54.0204
CAPN15	7.57349	-0.356384	0.553131	0.465978	0.993316	0.999925		5.6206	7.28167	9.26051	3.97272	11.3511	4.74518	7.26174	8.39962	8.87708	8.82098	7.7172
CAPN2	52.9694	-0.185944	0.247274	4.02147	0.54633	0.999925		57.3301	39.529	61.7368	65.5498	66.6878	42.7066	62.451	60.6639	38.4674	42.3407	45.2007
CAPN7	7.23094	-0.100587	0.572108	1.17128	0.947603	0.999925		5.6206	5.20119	7.71709	4.9659	7.09445	9.49035	5.80939	13.0661	10.6525	4.41049	5.51229
CAPNS1	250.781	-0.0215577	0.205343	3.61342	0.6063	0.999925		214.707	299.589	227.654	233.397	202.192	270.475	418.276	224.923	236.722	213.468	217.184
CAPRIN1	73.5051	0.260677	0.22936	2.01871	0.84655	0.999925		85.4332	81.1386	69.4538	77.468	65.9784	71.1776	43.5705	88.6626	60.956	68.8036	95.9138
CAPZA1	119.613	0.0548586	0.211497	2.0864	0.837065	0.999925		134.894	116.507	141.223	128.12	146.855	112.302	76.9745	134.394	96.4643	115.555	112.451
CAPZA2	102.236	0.0675251	0.202178	1.37711	0.9268	0.999925		95.5502	102.984	109.583	109.25	118.477	109.139	74.0698	111.062	107.709	95.2665	91.5039
CAPZB	208.6	-0.056273	0.180815	0.737689	0.980836	0.999925		231.569	195.565	172.091	237.37	212.833	202.461	262.875	195.991	197.071	194.944	191.828
CARD16	17.2478	-0.353688	0.39538	5.99891	0.306325	0.999925		15.7377	11.4426	12.3474	10.925	12.77	14.2355	29.047	11.1995	21.305	22.0524	28.6639
CARD19	35.1683	-0.708503	0.293557	3.57747	0.611699	0.999925		52.8337	21.845	44.7591	19.8636	58.1745	41.1249	30.4993	27.9987	35.5083	25.5808	28.6639
CARD6	8.28905	0.213014	0.545551	2.18279	0.823318	0.999925		4.49648	8.3219	6.94538	10.925	4.96611	4.74518	15.9758	6.53304	7.10167	12.3494	8.81966
CARD8	17.2812	0.223864	0.387054	0.951121	0.966411	0.999925		19.11	18.7243	16.9776	20.8568	23.4117	14.2355	11.6188	16.7992	10.6525	21.1703	16.5369
CARD9	11.5848	-0.509329	0.458011	3.65211	0.600506	0.999925		10.1171	14.5633	16.9776	10.925	17.0267	11.0721	17.4282	8.39962	7.69347	4.41049	8.81966
CARHSP1	19.4009	0.562385	0.405226	2.28921	0.80785	0.999925		13.4894	23.9255	7.71709	24.8295	12.0606	26.8893	34.8564	17.7325	14.2033	16.7599	20.9467
CARM1	14.5258	0.127294	0.409308	1.617	0.899186	0.999925		12.3653	11.4426	13.8908	23.8363	17.0267	14.2355	14.5235	10.2662	12.4279	17.642	12.127
CARS1	10.7908	0.137145	0.480041	3.17681	0.672749	0.999925		7.86884	6.24143	13.1191	9.93179	7.80389	17.399	5.80939	8.39962	13.0197	11.4673	17.6393
CARS2	33.43	0.122142	0.286324	5.41742	0.367086	0.999925		25.8548	23.9255	23.923	28.8022	26.9589	37.9614	50.8322	43.8647	31.9575	36.166	37.4835
CASC3	9.87076	-0.290234	0.482997	3.27581	0.657546	0.999925		6.74472	4.16095	13.1191	6.95226	14.8983	12.6538	10.1664	10.2662	10.6525	12.3494	6.61474
CASP1	34.4414	-0.416831	0.282841	1.01554	0.961303	0.999925		38.2201	37.4486	33.9552	23.8363	39.7289	30.0528	46.4752	26.1321	39.0592	30.8734	33.0737
CASP10	10.3719	0.00753776	0.49404	2.47119	0.780827	0.999925		4.49648	9.36214	10.0322	12.9113	10.6417	17.399	17.4282	6.53304	11.8361	7.93888	5.51229
CASP3	14.6485	-0.0393735	0.408459	2.43031	0.786952	0.999925		21.3583	11.4426	13.8908	12.9113	17.7361	17.399	7.26174	12.1328	16.5706	19.4061	11.0246
CASP4	24.6283	-0.471655	0.328802	1.68118	0.891263	0.999925		28.103	17.684	28.5532	26.8158	26.2495	26.8893	24.6899	13.9994	36.6919	20.2882	20.9467
CASP6	6.6779	0.484993	0.590278	1.34357	0.930385	0.999925		4.49648	5.20119	7.71709	6.95226	4.25667	14.2355	4.35705	4.66645	5.91806	7.93888	7.7172
CASP7	9.06841	-0.421843	0.524497	1.29676	0.935265	0.999925		10.1171	9.36214	12.3474	2.97954	9.93223	15.8173	10.1664	5.59975	8.87708	7.93888	6.61474
CASP8	6.63362	-0.274162	0.592291	1.69979	0.888926	0.999925		7.86884	3.12071	7.71709	7.94544	7.80389	4.74518	2.9047	5.59975	8.28528	7.05678	9.92211
CAST	73.9659	-0.174439	0.217364	5.99316	0.306885	0.999925		61.8266	66.5752	62.5085	52.6385	77.3295	63.269	90.0456	65.3304	93.5053	93.5023	87.0941
CAT	38.4597	0.661593	0.281441	4.09356	0.536026	0.999925		40.4683	48.8912	23.923	40.7204	26.9589	37.9614	15.9758	44.798	39.0592	54.6901	49.6106
CAVIN1	11.2847	1.29853	0.492154	5.27824	0.382876	0.999925		4.49648	17.684	4.63026	7.94544	5.67556	11.0721	2.9047	13.0661	9.46889	18.524	28.6639
CAVIN3	17.8769	0.935416	0.366029	4.14849	0.528242	0.999925		11.2412	26.0059	13.8908	24.8295	14.1889	26.8893	15.9758	25.1989	8.87708	18.524	11.0246
CBFB	22.561	-0.0284776	0.332161	6.62419	0.250123	0.999925		24.7307	19.7645	24.6947	20.8568	34.7628	36.3797	13.0711	19.5991	21.8968	20.2882	12.127
CBL	16.7108	-0.385688	0.37986	1.41133	0.92307	0.999925		19.11	13.5231	16.2059	16.8841	21.9928	14.2355	14.5235	11.1995	21.305	14.9957	19.8442
CBLB	24.3148	0.395761	0.33328	1.30972	0.933929	0.999925		23.6065	27.0462	29.325	23.8363	23.4117	30.0528	13.0711	28.932	18.346	29.9913	19.8442
CBLL1	6.9928	-0.533369	0.563566	0.875017	0.972004	0.999925		7.86884	4.16095	10.0322	7.94544	7.09445	6.3269	8.71409	4.66645	7.10167	5.29259	7.7172
CBR1	50.1578	-0.312668	0.263645	3.80348	0.578043	0.999925		46.0889	39.529	43.9874	42.7067	43.2761	39.5431	87.1409	38.2649	59.1806	59.1005	52.9179
CBR3	8.00985	-0.0544132	0.528691	1.37237	0.927312	0.999925		6.74472	7.28167	5.40197	7.94544	7.09445	4.74518	10.1664	9.33291	10.6525	8.82098	9.92211
CBR4	7.58473	0.0468221	0.552663	1.70833	0.887848	0.999925		6.74472	11.4426	6.94538	4.9659	10.6417	7.90863	2.9047	6.53304	9.46889	7.05678	8.81966
CBWD1	22.7188	-0.17467	0.334709	0.508233	0.991819	0.999925		25.8548	15.6036	23.1513	18.8704	26.2495	25.3076	24.6899	21.4657	21.305	26.4629	20.9467
CBWD2	11.8816	-0.0998262	0.443916	0.627049	0.986731	0.999925		11.2412	8.3219	13.8908	11.9182	16.3172	11.0721	11.6188	11.1995	8.87708	14.1136	12.127
CBWD3	9.08949	-0.20189	0.507109	4.32541	0.503576	0.999925		14.6136	14.5633	5.40197	6.95226	7.09445	6.3269	10.1664	7.46633	8.87708	5.29259	13.2295
CBWD5	12.2304	-0.284884	0.449595	1.58596	0.902942	0.999925		13.4894	9.36214	16.2059	6.95226	17.7361	14.2355	8.71409	9.33291	10.0607	14.1136	14.3319
CBX1	12.1505	0.49806	0.48462	3.48722	0.625322	0.999925		16.8618	13.5231	8.4888	13.9045	13.4795	11.0721	0	12.1328	14.2033	16.7599	13.2295
CBX3	60.8034	-0.119765	0.225881	0.893265	0.970707	0.999925		66.3231	54.0924	64.8236	64.5567	56.0461	55.3604	69.7127	58.7973	57.4051	55.5721	66.1474
CBX4	8.52003	-0.00427509	0.528329	3.90309	0.563452	0.999925		8.99296	6.24143	5.40197	8.93862	7.80389	6.3269	5.80939	4.66645	10.6525	12.3494	16.5369
CBX5	12.7657	-0.120021	0.441849	3.04932	0.692383	0.999925		23.6065	10.4024	10.0322	9.93179	17.7361	15.8173	7.26174	9.33291	10.0607	14.1136	12.127
CBX6	20.0802	-0.680899	0.358916	4.41909	0.490782	0.999925		23.6065	13.5231	26.2381	20.8568	30.5061	12.6538	14.5235	9.33291	28.4067	20.2882	20.9467
CC2D1A	6.84826	0.246925	0.638219	4.14987	0.528046	0.999925		2.24824	6.24143	6.94538	8.93862	1.41889	4.74518	14.5235	2.79987	8.28528	11.4673	7.7172
CC2D1B	14.5889	0.0972168	0.40086	2.07337	0.838902	0.999925		14.6136	12.4829	9.26051	11.9182	20.5739	17.399	14.5235	14.9327	13.0197	18.524	13.2295
CCAR1	13.4257	-0.58556	0.442753	0.614913	0.98731	0.999925		16.8618	10.4024	13.8908	17.8772	18.4456	7.90863	20.3329	6.53304	11.8361	11.4673	12.127
CCAR2	11.852	-0.0945717	0.456583	2.42151	0.788266	0.999925		15.7377	17.684	10.8039	16.8841	9.93223	12.6538	11.6188	6.53304	12.4279	6.17468	9.92211
CCDC106	8.66793	-0.179648	0.525947	4.93992	0.423256	0.999925		10.1171	11.4426	10.8039	5.95908	7.80389	4.74518	2.9047	4.66645	12.4279	12.3494	12.127
CCDC107	21.8059	0.069006	0.363168	1.7959	0.876604	0.999925		23.6065	18.7243	17.7493	22.8431	14.1889	31.6345	36.3087	20.5324	16.5706	16.7599	20.9467
CCDC115	14.6566	-0.359033	0.412624	2.98442	0.702387	0.999925		25.8548	12.4829	11.5756	7.94544	14.1889	18.9807	11.6188	12.1328	21.305	14.1136	11.0246
CCDC117	6.68001	0.561675	0.586041	1.09387	0.954645	0.999925		6.74472	7.28167	5.40197	4.9659	7.80389	9.49035	5.80939	8.39962	2.36722	9.70307	5.51229
CCDC12	14.9839	-0.300035	0.388612	0.915841	0.969064	0.999925		17.9859	15.6036	16.9776	12.9113	15.6078	14.2355	18.8805	13.9994	16.5706	13.2315	8.81966
CCDC124	32.0163	-0.25019	0.303239	2.32533	0.802539	0.999925		41.5925	26.0059	33.1835	26.8158	30.5061	47.4518	43.5705	28.932	27.8149	22.0524	24.2541
CCDC127	8.17596	0.108404	0.525159	5.24922	0.386229	0.999925		6.74472	9.36214	3.08684	2.97954	8.51334	9.49035	11.6188	12.1328	9.46889	8.82098	7.7172
CCDC130	9.12062	-0.404787	0.508172	2.52144	0.773262	0.999925		8.99296	4.16095	14.6625	8.93862	9.22278	12.6538	7.26174	4.66645	11.2443	9.70307	8.81966
CCDC137	8.02025	-0.524886	0.546781	8.85058	0.115174	0.999925		11.2412	6.24143	8.4888	12.9113	10.6417	3.16345	15.9758	7.46633	5.91806	6.17468	0
CCDC142	14.0482	0.950365	0.423631	2.23867	0.815231	0.999925		14.6136	18.7243	6.94538	19.8636	12.77	18.9807	5.80939	13.9994	7.10167	15.8778	19.8442
CCDC167	18.2468	-0.0306	0.37646	3.41765	0.635883	0.999925		25.8548	17.684	23.923	20.8568	12.0606	22.1442	24.6899	15.8659	11.8361	15.8778	9.92211
CCDC22	16.8876	-0.264199	0.417135	3.35603	0.645275	0.999925		19.11	18.7243	15.4342	12.9113	15.6078	23.7259	31.9517	8.39962	9.46889	10.5852	19.8442
CCDC25	9.18499	-0.568618	0.502264	0.330365	0.997033	0.999925		12.3653	5.20119	12.3474	7.94544	7.80389	11.0721	13.0711	6.53304	11.2443	7.93888	5.51229
CCDC28A	8.09901	-0.269091	0.535432	2.23332	0.816009	0.999925		7.86884	4.16095	8.4888	6.95226	6.385	7.90863	5.80939	7.46633	14.2033	8.82098	11.0246
CCDC32	10.102	0.918725	0.525919	2.85711	0.722004	0.999925		2.24824	13.5231	6.94538	11.9182	7.80389	6.3269	2.9047	13.0661	12.4279	14.1136	19.8442
CCDC43	12.0237	-0.233016	0.455592	4.02425	0.54593	0.999925		17.9859	17.684	18.521	11.9182	10.6417	6.3269	4.35705	10.2662	13.6115	8.82098	12.127
CCDC47	42.3676	0.347793	0.262548	4.99857	0.416055	0.999925		26.9789	46.8107	49.3894	50.6522	46.8234	64.8507	30.4993	39.1982	34.3247	37.9302	38.586
CCDC50	17.8124	0.445484	0.364783	0.402603	0.995258	0.999925		16.8618	19.7645	13.1191	19.8636	15.6078	22.1442	13.0711	22.399	17.1624	19.4061	16.5369
CCDC59	8.18628	0.0320803	0.517971	3.99206	0.55056	0.999925		7.86884	10.4024	10.8039	11.9182	5.67556	4.74518	13.0711	8.39962	5.91806	7.93888	3.30737
CCDC6	21.2884	0.285749	0.358226	2.7466	0.738983	0.999925		12.3653	18.7243	16.9776	18.8704	24.1211	15.8173	14.5235	29.8653	22.4886	27.345	33.0737
CCDC69	8.54972	-0.162289	0.548391	6.03894	0.302448	0.999925		3.37236	4.16095	3.08684	7.94544	7.80389	6.3269	17.4282	8.39962	14.7951	9.70307	11.0246
CCDC71L	14.5313	0.165035	0.411219	1.16929	0.94779	0.999925		13.4894	10.4024	13.8908	19.8636	17.7361	11.0721	14.5235	18.6658	10.6525	18.524	11.0246
CCDC82	9.77637	-0.26795	0.515465	4.01766	0.546876	0.999925		6.74472	15.6036	17.7493	8.93862	12.77	12.6538	5.80939	6.53304	13.0197	4.41049	3.30737
CCDC85B	18.3698	-0.565447	0.380211	6.56177	0.255324	0.999925		24.7307	17.684	19.2927	11.9182	14.8983	14.2355	40.6658	15.8659	11.2443	10.5852	20.9467
CCDC86	8.36259	-0.780829	0.549768	1.46933	0.916582	0.999925		8.99296	6.24143	16.2059	5.95908	12.77	9.49035	4.35705	7.46633	11.2443	2.64629	6.61474
CCDC88A	54.0579	-0.0635947	0.250241	0.478622	0.992885	0.999925		46.0889	62.4143	54.7914	44.6931	64.5595	42.7066	58.0939	51.331	49.1199	59.1005	61.7376
CCDC90B	14.1651	-0.319122	0.406866	4.71829	0.451218	0.999925		23.6065	15.6036	17.7493	18.8704	14.1889	11.0721	13.0711	13.9994	14.2033	7.93888	5.51229
CCDC92	10.6643	0.861138	0.480005	5.30085	0.380278	0.999925		5.6206	14.5633	3.08684	8.93862	9.93223	14.2355	5.80939	10.2662	14.2033	18.524	12.127
CCDC93	12.8934	-0.276632	0.462756	3.13635	0.678975	0.999925		8.99296	22.8852	11.5756	10.925	21.2833	9.49035	20.3329	10.2662	8.87708	6.17468	11.0246
CCDC97	8.09576	-0.423007	0.526062	1.64279	0.896027	0.999925		5.6206	7.28167	12.3474	8.93862	12.77	7.90863	7.26174	4.66645	9.46889	6.17468	6.61474
CCL3L1	19.324	-0.353571	0.375497	1.84044	0.870753	0.999925		22.4824	18.7243	16.2059	16.8841	21.9928	28.4711	24.6899	16.7992	24.264	8.82098	13.2295
CCL5	7.28705	-1.3908	0.607333	3.93478	0.558844	0.999925		8.99296	1.04024	16.9776	4.9659	6.385	1.58173	8.71409	7.46633	11.2443	6.17468	6.61474
CCL7	9.43071	-1.31216	0.568079	6.64117	0.248723	0.999925		11.2412	1.04024	14.6625	2.97954	31.925	9.49035	5.80939	9.33291	8.87708	6.17468	2.20491
CCM2	31.5621	-0.149903	0.30688	4.69499	0.454225	0.999925		30.3513	28.0864	19.2927	25.8227	29.0872	31.6345	60.9986	30.7986	29.5903	27.345	34.1762
CCNA2	9.44589	-0.430841	0.492956	5.47457	0.360743	0.999925		17.9859	7.28167	6.94538	4.9659	14.1889	11.0721	13.0711	10.2662	7.10167	8.82098	2.20491
CCNB1	13.655	-0.14983	0.411002	3.35248	0.645818	0.999925		14.6136	11.4426	12.3474	7.94544	17.0267	14.2355	14.5235	19.5991	15.9788	15.8778	6.61474
CCNC	20.631	0.157639	0.362875	1.0616	0.957446	0.999925		19.11	21.845	11.5756	22.8431	27.6683	15.8173	15.9758	21.4657	23.6722	23.8166	23.1516
CCND2	8.49424	1.1782	0.567942	2.14961	0.828081	0.999925		1.12412	10.4024	6.17368	4.9659	5.67556	9.49035	4.35705	13.0661	5.32625	14.1136	18.7418
CCND3	59.0459	0.526569	0.242773	4.26653	0.511714	0.999925		40.4683	66.5752	51.7045	77.468	34.0534	68.0142	74.0698	70.9301	39.651	53.808	72.7622
CCNDBP1	18.3386	0.593531	0.376711	0.210869	0.998992	0.999925		15.7377	16.6438	11.5756	23.8363	12.0606	26.8893	13.0711	22.399	18.9378	18.524	22.0491
CCNF	9.47652	0.498217	0.529639	5.11569	0.401925	0.999925		2.24824	8.3219	6.94538	7.94544	7.09445	17.399	21.7852	10.2662	5.91806	9.70307	6.61474
CCNG1	21.2654	0.351654	0.363358	1.89806	0.863063	0.999925		22.4824	14.5633	13.1191	22.8431	17.0267	23.7259	11.6188	26.1321	24.8558	25.5808	31.9713
CCNG2	7.86791	0.797678	0.561981	1.45493	0.918211	0.999925		10.1171	9.36214	1.54342	9.93179	6.385	7.90863	4.35705	9.33291	7.10167	10.5852	9.92211
CCNH	11.8041	0.275291	0.504368	3.04426	0.693163	0.999925		20.2342	6.24143	11.5756	15.8909	14.1889	12.6538	1.45235	9.33291	8.28528	16.7599	13.2295
CCNI	98.0629	0.0314577	0.203236	1.26945	0.938044	0.999925		79.8126	106.104	90.29	94.352	104.998	80.668	108.926	107.328	92.3217	97.0307	116.86
CCNK	14.4836	-0.0106683	0.401099	0.568802	0.989387	0.999925		16.8618	11.4426	15.4342	15.8909	14.8983	14.2355	10.1664	14.9327	16.5706	16.7599	12.127
CCNL1	14.8574	-0.456364	0.410122	1.06375	0.957262	0.999925		17.9859	14.5633	16.2059	10.925	17.7361	6.3269	17.4282	13.0661	14.7951	16.7599	17.6393
CCNL2	9.76928	0.410089	0.521359	2.9774	0.70347	0.999925		8.99296	16.6438	10.0322	8.93862	9.93223	4.74518	1.45235	9.33291	8.28528	11.4673	17.6393
CCNQ	14.4686	0.045855	0.420165	3.43306	0.63354	0.999925		17.9859	11.4426	14.6625	12.9113	7.09445	12.6538	23.2376	15.8659	12.4279	22.0524	8.81966
CCNT2	7.95142	-0.44556	0.547691	2.89083	0.716811	0.999925		7.86884	9.36214	10.8039	6.95226	12.77	6.3269	5.80939	1.86658	8.28528	9.70307	7.7172
CCNY	35.8011	0.0835701	0.292144	1.04631	0.958745	0.999925		31.4754	36.4083	32.4118	38.734	40.4384	26.8893	23.2376	41.0648	40.2428	34.4018	48.5081
CCNYL1	23.3839	0.112671	0.343878	3.47551	0.627096	0.999925		25.8548	24.9657	27.7815	30.7886	32.6345	20.5624	8.71409	21.4657	21.8968	23.8166	18.7418
CCPG1	23.597	0.498557	0.345436	3.68356	0.595813	0.999925		22.4824	23.9255	15.4342	17.8772	19.155	18.9807	11.6188	30.7986	21.8968	38.8123	38.586
CCR1	113.287	-0.428038	0.208775	3.87233	0.56794	0.999925		114.66	92.5812	163.602	119.182	155.368	102.812	87.1409	100.795	146.176	76.7425	87.0941
CCR5	20.2746	-0.450404	0.357309	1.65445	0.894588	0.999925		13.4894	18.7243	27.0098	17.8772	25.54	20.5624	31.9517	17.7325	23.6722	13.2315	13.2295
CCRL2	30.7677	-0.113791	0.306963	6.18125	0.28898	0.999925		23.6065	28.0864	30.0967	17.8772	21.2833	25.3076	31.9517	36.3983	43.7936	32.6376	47.4057
CCS	9.83513	-0.186148	0.523241	1.43107	0.920885	0.999925		6.74472	12.4829	13.1191	14.8977	14.8983	1.58173	10.1664	9.33291	7.10167	7.93888	9.92211
CCSAP	11.2901	0.196227	0.473606	0.448001	0.993904	0.999925		6.74472	11.4426	7.71709	14.8977	15.6078	6.3269	13.0711	11.1995	10.0607	14.9957	12.127
CCSER2	9.82638	-0.104343	0.492441	2.58317	0.763921	0.999925		5.6206	10.4024	10.0322	6.95226	7.80389	4.74518	11.6188	13.9994	14.2033	10.5852	12.127
CCT2	46.1506	0.33433	0.301983	8.22474	0.144277	0.999925		66.3231	45.7705	47.846	60.5839	61.7217	55.3604	10.1664	41.9981	32.5493	46.7512	38.586
CCT3	76.5588	-0.0445016	0.219949	1.90009	0.86279	0.999925		88.8055	91.5409	84.888	81.4407	80.1673	56.9421	76.9745	68.1302	61.5478	81.153	70.5573
CCT4	68.2884	0.0843849	0.227368	3.97097	0.553603	0.999925		78.6884	78.0178	88.7466	79.4544	63.1406	60.1056	62.451	62.5305	47.9363	74.9783	55.1229
CCT5	80.9525	-0.0723832	0.214529	10.1242	0.0717912	0.999925		98.9226	84.2593	98.7788	98.3248	106.417	93.3218	78.4268	60.6639	50.3035	67.0394	54.0204
CCT6A	71.7138	-0.134738	0.213614	8.14982	0.14817	0.999925		75.3161	69.6959	105.724	87.3998	81.5862	75.9228	65.3557	68.1302	57.4051	49.3975	52.9179
CCT7	64.6506	0.00857679	0.222721	9.29813	0.0977477	0.999925		71.9437	71.7764	77.1709	86.4066	81.5862	68.0142	55.1892	63.4638	44.9772	43.2228	47.4057
CCT8	66.9828	0.0283899	0.225753	3.95361	0.556114	0.999925		59.5784	80.0983	87.2032	70.5157	73.7823	79.0863	62.451	53.1976	57.9969	64.3931	48.5081
CCZ1	16.5617	1.15972	0.417887	1.03285	0.959873	0.999925		8.99296	16.6438	10.8039	25.8227	17.0267	15.8173	8.71409	26.1321	5.91806	26.4629	19.8442
CCZ1B	14.4702	-0.946025	0.410725	2.81139	0.729035	0.999925		15.7377	9.36214	23.923	9.93179	24.1211	7.90863	15.9758	11.1995	22.4886	14.1136	4.40983
CD109	58.6637	0.655527	0.242288	3.29241	0.655004	0.999925		35.9719	78.0178	54.0197	61.5771	41.8572	66.4325	31.9517	59.7306	59.1806	83.7993	72.7622
CD14	279.325	-0.222233	0.195301	7.52261	0.184582	0.999925		337.236	292.307	189.069	244.322	278.102	306.855	432.8	290.253	307.147	172.891	221.594
CD151	90.508	-0.0411933	0.205114	2.79551	0.731477	0.999925		80.9367	90.5007	89.5183	84.4203	78.0389	85.4132	130.711	96.129	82.8528	85.5635	91.5039
CD163	194.792	-0.448803	0.191059	3.60785	0.607135	0.999925		231.569	203.887	215.307	189.697	234.117	205.624	232.376	153.06	236.722	110.262	130.09
CD163L1	15.7453	0.597741	0.400493	5.4335	0.365292	0.999925		11.2412	24.9657	6.17368	8.93862	12.0606	20.5624	13.0711	14.9327	15.3869	19.4061	26.459
CD180	23.321	0.363593	0.360577	4.86614	0.432434	0.999925		29.2271	34.3279	10.8039	30.7886	19.8645	34.798	24.6899	24.2656	21.305	13.2315	13.2295
CD209	15.1031	-1.4194	0.420675	1.91141	0.861263	0.999925		32.5995	8.3219	15.4342	8.93862	23.4117	12.6538	26.1423	6.53304	19.5296	7.05678	5.51229
CD22	9.84757	-0.204861	0.480261	2.03545	0.844218	0.999925		14.6136	14.5633	9.26051	5.95908	8.51334	9.49035	11.6188	6.53304	9.46889	10.5852	7.7172
CD27-AS1	6.65882	0.68564	0.590165	0.648982	0.985651	0.999925		7.86884	7.28167	4.63026	9.93179	4.25667	6.3269	2.9047	11.1995	4.73444	5.29259	8.81966
CD276	150.013	0.108771	0.181369	5.66884	0.339787	0.999925		141.639	147.714	114.213	145.004	125.572	147.1	204.781	170.792	153.869	173.773	125.68
CD28	6.77043	-0.182662	0.654704	2.03949	0.843654	0.999925		8.99296	8.3219	2.31513	12.9113	4.96611	7.90863	13.0711	3.73316	8.28528	1.7642	2.20491
CD2AP	12.5651	0.0484433	0.441779	1.13763	0.950719	0.999925		16.8618	11.4426	12.3474	13.9045	11.3511	11.0721	8.71409	19.5991	10.6525	7.93888	14.3319
CD2BP2	22.9866	-0.395561	0.326965	1.84406	0.870274	0.999925		24.7307	22.8852	27.7815	21.8499	23.4117	14.2355	33.404	24.2656	25.4476	19.4061	15.4344
CD300A	17.2802	0.287614	0.377686	3.60473	0.607603	0.999925		12.3653	10.4024	10.0322	16.8841	18.4456	18.9807	15.9758	25.1989	20.1214	22.9345	18.7418
CD300C	20.7995	0.13488	0.392969	1.57154	0.904669	0.999925		24.7307	16.6438	13.1191	30.7886	22.7022	9.49035	15.9758	16.7992	18.346	32.6376	27.5614
CD300LB	10.4412	0.0556465	0.473854	4.92155	0.425529	0.999925		8.99296	7.28167	10.8039	7.94544	4.96611	6.3269	13.0711	13.9994	13.0197	18.524	9.92211
CD300LF	11.9361	-0.376893	0.479907	1.81346	0.874307	0.999925		4.49648	11.4426	10.0322	9.93179	12.77	9.49035	24.6899	7.46633	17.1624	10.5852	13.2295
CD302	15.7286	-0.199463	0.38691	1.59209	0.902204	0.999925		19.11	17.684	13.1191	12.9113	19.8645	18.9807	15.9758	15.8659	16.5706	9.70307	13.2295
CD33	28.9388	-0.432034	0.330579	2.84433	0.723971	0.999925		30.3513	35.3681	34.7269	37.7408	31.925	18.9807	47.9275	15.8659	26.6313	21.1703	17.6393
CD36	210.285	0.998234	0.18434	5.04514	0.410396	0.999925		139.391	288.146	145.081	341.654	142.598	335.326	119.093	252.922	150.91	198.472	199.545
CD4	183.586	0.376701	0.219518	6.16021	0.29094	0.999925		184.356	170.599	141.223	196.65	161.044	186.644	72.6174	202.524	230.804	224.935	248.053
CD40	20.7285	0.0108193	0.356417	1.77345	0.87952	0.999925		15.7377	14.5633	26.2381	22.8431	19.155	20.5624	15.9758	29.8653	24.264	16.7599	22.0491
CD44	205.447	0.0205364	0.200208	2.62859	0.757017	0.999925		206.838	195.565	287.848	208.568	207.867	164.499	139.425	236.123	176.358	210.821	226.004
CD46	42.1158	0.148967	0.264887	3.71783	0.590713	0.999925		37.096	35.3681	33.9552	44.6931	37.6006	34.798	31.9517	48.5311	57.4051	55.5721	46.3032
CD47	58.087	-0.158717	0.235879	2.56292	0.766991	0.999925		57.3301	44.7302	48.6177	51.6453	68.8161	64.8507	72.6174	48.5311	64.5068	68.8036	48.5081
CD48	81.3597	0.540541	0.24063	2.672	0.750397	0.999925		56.206	81.1386	69.4538	102.297	70.235	99.6487	39.2134	107.328	99.4233	87.3277	82.6843
CD53	174.56	0.377063	0.205196	4.79642	0.441227	0.999925		155.129	171.639	152.798	184.731	184.456	210.369	76.9745	195.058	200.03	208.175	180.803
CD55	11.4067	-0.234768	0.478379	1.15619	0.949011	0.999925		8.99296	10.4024	15.4342	3.97272	12.77	9.49035	8.71409	13.9994	14.7951	15.8778	11.0246
CD58	33.1265	-0.133909	0.288683	4.61403	0.464773	0.999925		26.9789	20.8048	37.8138	29.7954	44.695	47.4518	24.6899	31.7319	38.4674	29.9913	31.9713
CD68	1418.43	0.232973	0.142995	2.18281	0.823314	0.999925		1183.7	1494.82	1126.7	1493.74	1154.27	1516.87	1443.63	1508.2	1571.84	1535.73	1573.21
CD74	1427.72	-1.27587	0.153013	6.06314	0.300124	0.999925		2378.64	842.593	2613.01	885.916	2221.27	865.204	1498.82	797.03	1735.17	839.757	1027.49
CD81	467.404	-0.0268521	0.153563	2.83045	0.726106	0.999925		429.414	444.182	449.907	458.849	423.539	453.955	460.394	493.711	624.947	473.686	428.856
CD82	36.4196	-0.420631	0.287966	5.92746	0.313341	0.999925		40.4683	37.4486	31.6401	31.7817	28.3778	17.399	66.808	31.7319	46.1608	37.9302	30.8688
CD83	74.8454	0.224353	0.223828	3.59703	0.608759	0.999925		55.0819	75.9374	71.769	56.6112	61.7217	80.668	59.5463	83.9962	88.7708	98.7949	90.4015
CD84	151.19	0.160848	0.191014	3.19426	0.670065	0.999925		130.398	167.478	133.506	202.609	143.308	128.12	149.592	169.859	171.624	150.839	115.758
CD86	29.5126	0.0533131	0.321528	2.52591	0.772589	0.999925		26.9789	37.4486	23.1513	26.8158	30.5061	12.6538	27.5946	39.1982	28.4067	29.9913	41.8934
CD99	230.402	0.515031	0.168718	1.30831	0.934075	0.999925		187.728	283.985	167.461	257.233	180.199	272.057	164.115	258.522	232.58	254.926	275.614
CD99L2	14.924	-0.0414297	0.393103	2.53242	0.771604	0.999925		11.2412	14.5633	13.8908	13.9045	12.77	12.6538	18.8805	16.7992	21.8968	17.642	9.92211
CDA	13.421	0.351886	0.431943	8.05526	0.153216	0.999925		12.3653	10.4024	6.17368	8.93862	7.80389	11.0721	8.71409	14.9327	18.9378	22.9345	25.3565
CDC123	36.612	0.165344	0.281194	3.35972	0.644711	0.999925		31.4754	43.69	38.5855	39.7272	51.7895	37.9614	29.047	44.798	27.2231	30.8734	27.5614
CDC16	17.3148	-0.0661006	0.39158	1.04394	0.958944	0.999925		20.2342	16.6438	14.6625	11.9182	10.6417	23.7259	18.8805	16.7992	21.8968	14.1136	20.9467
CDC20	8.97475	-1.27107	0.524264	2.14686	0.828474	0.999925		12.3653	5.20119	9.26051	5.95908	14.8983	6.3269	21.7852	5.59975	8.28528	3.52839	5.51229
CDC23	7.53519	-0.266084	0.54997	3.01616	0.697494	0.999925		7.86884	6.24143	8.4888	4.9659	4.96611	3.16345	7.26174	8.39962	11.2443	11.4673	8.81966
CDC25B	17.805	-0.900049	0.422474	5.08115	0.406057	0.999925		23.6065	14.5633	16.2059	14.8977	14.1889	17.399	50.8322	12.1328	20.1214	5.29259	6.61474
CDC26	8.80488	-0.318296	0.546502	1.30171	0.934756	0.999925		8.99296	8.3219	12.3474	5.95908	9.22278	1.58173	5.80939	14.9327	10.0607	9.70307	9.92211
CDC27	20.3303	-0.00316766	0.345162	3.40213	0.638245	0.999925		12.3653	14.5633	20.0644	19.8636	19.8645	18.9807	27.5946	27.0654	20.7132	19.4061	23.1516
CDC34	20.1003	-0.178706	0.39672	2.43199	0.786701	0.999925		19.11	18.7243	20.0644	10.925	19.155	18.9807	39.2134	16.7992	10.0607	23.8166	24.2541
CDC37	90.0474	0.128473	0.238793	1.46235	0.917373	0.999925		89.9296	96.7421	70.9973	102.297	61.7217	91.7401	132.164	70.9301	77.5265	96.1486	100.324
CDC40	9.1484	0.736377	0.543428	5.04831	0.410013	0.999925		2.24824	7.28167	12.3474	11.9182	4.96611	4.74518	2.9047	15.8659	9.46889	12.3494	16.5369
CDC42	157.757	-0.23958	0.186475	1.79442	0.876796	0.999925		187.728	132.11	198.329	161.888	190.841	140.774	120.545	149.327	168.665	142.9	142.217
CDC42BPB	15.3687	-0.190622	0.401052	1.80587	0.875301	0.999925		22.4824	16.6438	13.1191	15.8909	12.0606	12.6538	17.4282	8.39962	15.9788	16.7599	17.6393
CDC42EP1	7.92256	-5.8555	1.0404	0.926597	0.968266	0.999925		13.4894	0	15.4342	0	14.8983	0	24.6899	0	17.7542	0.882098	0
CDC42SE1	37.4012	0.461416	0.277114	1.97892	0.852054	0.999925		35.9719	40.5693	35.4986	46.6794	36.8911	45.87	17.4282	40.1315	32.5493	42.3407	37.4835
CDC42SE2	24.6831	-0.105546	0.329803	3.29616	0.65443	0.999925		24.7307	19.7645	26.2381	14.8977	31.2156	39.5431	20.3329	22.399	21.8968	22.9345	27.5614
CDC5L	9.52333	0.169478	0.510809	2.74329	0.73949	0.999925		14.6136	11.4426	8.4888	7.94544	8.51334	7.90863	1.45235	9.33291	11.2443	10.5852	13.2295
CDC73	13.2218	0.17553	0.412499	1.72364	0.885908	0.999925		10.1171	12.4829	10.0322	11.9182	15.6078	17.399	14.5235	13.0661	13.6115	16.7599	9.92211
CDCA4	7.10015	-0.0899284	0.568873	0.87553	0.971968	0.999925		5.6206	6.24143	11.5756	5.95908	7.09445	7.90863	8.71409	4.66645	5.32625	10.5852	4.40983
CDCA5	7.53401	-0.826671	0.599046	5.56266	0.351124	0.999925		10.1171	5.20119	3.85855	4.9659	5.67556	7.90863	27.5946	5.59975	7.10167	2.64629	2.20491
CDCA7L	9.23821	-0.370245	0.530662	3.15073	0.676761	0.999925		5.6206	9.36214	6.94538	4.9659	8.51334	6.3269	23.2376	6.53304	8.28528	9.70307	12.127
CDH23	11.3515	0.732199	0.480263	3.6568	0.599806	0.999925		3.37236	13.5231	7.71709	5.95908	7.09445	11.0721	8.71409	17.7325	10.6525	15.8778	23.1516
CDIP1	10.3288	0.147426	0.476494	2.08485	0.837284	0.999925		10.1171	8.3219	9.26051	8.93862	12.0606	9.49035	4.35705	10.2662	13.0197	16.7599	11.0246
CDIPT	38.0674	0.769803	0.300176	6.68077	0.245484	0.999925		28.103	50.9717	16.9776	31.7817	25.54	41.1249	15.9758	51.331	47.3444	46.7512	62.8401
CDK1	13.3079	-0.33437	0.443629	3.99522	0.550104	0.999925		16.8618	9.36214	10.8039	14.8977	19.155	17.399	14.5235	18.6658	14.7951	4.41049	5.51229
CDK10	6.95426	0.0658368	0.55578	0.885332	0.971274	0.999925		6.74472	8.3219	7.71709	7.94544	6.385	4.74518	8.71409	8.39962	4.73444	6.17468	6.61474
CDK11A	7.13361	-0.746011	0.567294	1.00509	0.962154	0.999925		8.99296	9.36214	9.26051	4.9659	11.3511	4.74518	8.71409	2.79987	7.69347	6.17468	4.40983
CDK11B	10.884	-0.649595	0.471566	2.20051	0.820763	0.999925		11.2412	10.4024	16.2059	9.93179	13.4795	12.6538	13.0711	4.66645	10.6525	5.29259	12.127
CDK12	6.85963	0.639055	0.590147	2.15732	0.826976	0.999925		5.6206	8.3219	7.71709	4.9659	7.80389	12.6538	4.35705	7.46633	1.77542	7.05678	7.7172
CDK13	10.531	0.498994	0.464027	1.65034	0.895096	0.999925		7.86884	17.684	7.71709	10.925	12.0606	14.2355	7.26174	11.1995	9.46889	9.70307	7.7172
CDK16	25.5967	0.255698	0.335212	2.4853	0.778708	0.999925		22.4824	19.7645	18.521	25.8227	24.8306	45.87	29.047	18.6658	18.346	27.345	30.8688
CDK17	7.33661	0.136907	0.576309	0.82993	0.975085	0.999925		7.86884	7.28167	7.71709	3.97272	9.22278	9.49035	1.45235	10.2662	8.87708	7.93888	6.61474
CDK18	9.99777	-0.141773	0.509248	3.41029	0.637003	0.999925		11.2412	3.12071	10.8039	10.925	4.96611	7.90863	8.71409	13.9994	11.8361	8.82098	17.6393
CDK19	6.8797	0.489905	0.602198	5.49445	0.358555	0.999925		6.74472	6.24143	2.31513	6.95226	2.83778	1.58173	7.26174	8.39962	7.10167	14.1136	12.127
CDK2AP1	34.2577	0.48905	0.295283	7.38779	0.19336	0.999925		20.2342	22.8852	30.0967	32.7749	27.6683	33.2162	20.3329	39.1982	29.5903	54.6901	66.1474
CDK2AP2	29.6907	0.283117	0.3261	9.66972	0.0851532	0.999925		19.11	47.8509	38.5855	55.6181	35.4722	22.1442	26.1423	26.1321	18.9378	21.1703	15.4344
CDK4	42.2774	0.0130951	0.263669	2.04247	0.843238	0.999925		53.9578	47.8509	46.3026	38.734	36.1817	36.3797	29.047	44.798	47.3444	45.8691	38.586
CDK5	21.189	0.271834	0.347011	1.77243	0.879651	0.999925		20.2342	26.0059	12.3474	21.8499	19.155	18.9807	20.3329	26.1321	19.5296	17.642	30.8688
CDK5RAP1	7.33574	0.111292	0.552208	0.829312	0.975126	0.999925		6.74472	8.3219	4.63026	9.93179	9.22278	7.90863	10.1664	6.53304	5.32625	5.29259	6.61474
CDK5RAP2	6.77894	-0.324929	0.57665	0.467795	0.993255	0.999925		5.6206	6.24143	8.4888	3.97272	11.3511	4.74518	7.26174	8.39962	5.91806	7.05678	5.51229
CDK5RAP3	15.7554	-0.813128	0.415794	1.3379	0.930984	0.999925		16.8618	19.7645	19.2927	6.95226	18.4456	14.2355	24.6899	8.39962	19.5296	9.70307	15.4344
CDK6	10.523	-0.447132	0.504468	1.96043	0.854592	0.999925		11.2412	10.4024	11.5756	14.8977	11.3511	7.90863	11.6188	12.1328	11.8361	1.7642	11.0246
CDK7	8.58373	-0.237022	0.549886	0.971873	0.964802	0.999925		7.86884	5.20119	13.8908	4.9659	13.4795	6.3269	4.35705	13.0661	8.28528	11.4673	5.51229
CDK9	16.1503	0.394823	0.395035	1.69104	0.890027	0.999925		20.2342	20.8048	13.8908	10.925	12.0606	25.3076	13.0711	15.8659	10.6525	19.4061	15.4344
CDKN1A	156.594	0.101646	0.195228	4.99589	0.416382	0.999925		152.88	124.829	141.995	134.079	150.402	134.447	117.64	172.659	160.971	223.171	209.467
CDKN1B	7.65119	0.77744	0.561953	2.83163	0.725925	0.999925		3.37236	7.28167	4.63026	3.97272	4.96611	15.8173	5.80939	7.46633	7.69347	13.2315	9.92211
CDKN2AIP	8.57434	-0.393627	0.556991	4.27182	0.510981	0.999925		4.49648	3.12071	18.521	8.93862	12.0606	6.3269	2.9047	11.1995	10.6525	6.17468	9.92211
CDKN2C	7.48411	0.213853	0.563694	1.82188	0.873201	0.999925		7.86884	4.16095	3.08684	8.93862	6.385	11.0721	11.6188	10.2662	5.91806	5.29259	7.7172
CDKN3	6.92762	-0.288162	0.577362	6.00335	0.305893	0.999925		8.99296	11.4426	4.63026	5.95908	4.25667	1.58173	13.0711	10.2662	8.28528	4.41049	3.30737
CDS2	26.9333	-0.105808	0.310511	3.24228	0.662689	0.999925		19.11	21.845	22.3796	23.8363	25.54	23.7259	36.3087	32.6652	35.5083	25.5808	29.7663
CDV3	88.6083	-0.353611	0.202431	2.34533	0.799586	0.999925		107.916	100.903	100.322	80.4475	88.6806	61.6873	107.474	77.4631	97.6479	74.9783	77.172
CDYL	11.3838	0.2062	0.447516	0.600687	0.987972	0.999925		10.1171	14.5633	7.71709	13.9045	11.3511	11.0721	13.0711	13.0661	11.8361	9.70307	8.81966
CEBPA	61.8	0.178705	0.232406	7.1987	0.206278	0.999925		41.5925	49.9314	64.8236	59.5908	51.08	56.9421	43.5705	66.2637	79.3019	82.9172	83.7867
CEBPB	144.033	0.240157	0.192209	4.00132	0.549226	0.999925		124.777	115.466	152.027	141.031	107.126	145.519	108.926	167.992	147.951	190.533	183.008
CEBPD	17.4739	0.142496	0.377952	4.60745	0.465638	0.999925		12.3653	12.4829	13.1191	15.8909	12.77	18.9807	14.5235	16.7992	25.4476	21.1703	28.6639
CEBPG	15.2194	-0.218829	0.410068	0.740438	0.980676	0.999925		14.6136	13.5231	14.6625	20.8568	15.6078	18.9807	20.3329	9.33291	16.5706	9.70307	13.2295
CEBPZ	9.9045	-0.397978	0.488905	4.65379	0.459574	0.999925		15.7377	8.3219	13.1191	7.94544	14.8983	14.2355	7.26174	10.2662	5.91806	3.52839	7.7172
CEBPZOS	13.2287	-0.10832	0.45947	0.747235	0.980276	0.999925		10.1171	18.7243	19.2927	5.95908	9.22278	12.6538	13.0711	18.6658	15.9788	9.70307	12.127
CELF1	25.6502	0.0426194	0.321625	1.10343	0.9538	0.999925		15.7377	27.0462	33.1835	23.8363	24.8306	25.3076	29.047	29.8653	25.4476	24.6987	23.1516
CELF2	27.5617	-0.191584	0.311884	3.83631	0.573216	0.999925		39.3442	28.0864	35.4986	35.7545	31.2156	23.7259	17.4282	25.1989	28.9985	20.2882	17.6393
CELSR1	9.94734	0.488116	0.49421	3.68438	0.59569	0.999925		10.1171	10.4024	3.08684	8.93862	7.80389	6.3269	7.26174	13.0661	12.4279	16.7599	13.2295
CEMIP2	11.0911	1.13725	0.485575	2.80292	0.730338	0.999925		11.2412	14.5633	4.63026	17.8772	7.80389	22.1442	2.9047	13.0661	9.46889	10.5852	7.7172
CENPB	30.9196	-0.314363	0.34258	5.53317	0.354322	0.999925		22.4824	44.7302	28.5532	28.8022	26.9589	17.399	69.7127	27.0654	27.2231	18.524	28.6639
CENPBD1P1	9.92066	0.378914	0.479351	1.57141	0.904684	0.999925		11.2412	9.36214	10.8039	12.9113	8.51334	9.49035	4.35705	10.2662	9.46889	14.9957	7.7172
CENPM	7.25359	-0.113613	0.562951	4.29573	0.50767	0.999925		5.6206	10.4024	3.85855	4.9659	11.3511	9.49035	14.5235	6.53304	5.32625	4.41049	3.30737
CENPN	7.66023	-0.275745	0.55596	1.81042	0.874705	0.999925		10.1171	5.20119	5.40197	9.93179	9.22278	11.0721	10.1664	8.39962	7.69347	2.64629	4.40983
CENPU	6.81244	0.466177	0.562935	2.16747	0.82552	0.999925		8.99296	10.4024	5.40197	6.95226	3.54722	9.49035	5.80939	7.46633	6.50986	7.05678	3.30737
CENPW	10.4406	-0.258938	0.464897	2.33431	0.801215	0.999925		13.4894	10.4024	10.0322	8.93862	14.1889	15.8173	10.1664	9.33291	9.46889	5.29259	7.7172
CENPX	23.0918	0.217762	0.32792	1.80539	0.875364	0.999925		23.6065	24.9657	27.7815	27.809	22.7022	26.8893	18.8805	19.5991	16.5706	26.4629	18.7418
CEP104	7.09907	0.235047	0.562975	1.32027	0.932832	0.999925		5.6206	10.4024	10.0322	6.95226	4.96611	11.0721	5.80939	4.66645	7.10167	7.05678	4.40983
CEP170	18.4672	-0.363592	0.3633	7.7892	0.168242	0.999925		28.103	24.9657	29.325	19.8636	18.4456	15.8173	11.6188	7.46633	19.5296	15.8778	12.127
CEP20	14.1167	-0.234069	0.405706	3.06545	0.689896	0.999925		10.1171	9.36214	20.8362	15.8909	14.8983	14.2355	18.8805	11.1995	15.3869	16.7599	7.7172
CEP250	6.63046	-1.36269	0.605763	0.461567	0.993463	0.999925		7.86884	5.20119	9.26051	3.97272	9.93223	1.58173	10.1664	4.66645	11.2443	3.52839	5.51229
CEP350	9.17513	-0.268424	0.516038	1.1389	0.950603	0.999925		7.86884	8.3219	10.8039	8.93862	5.67556	9.49035	14.5235	4.66645	9.46889	7.93888	13.2295
CEP55	7.02919	0.215064	0.571968	4.20725	0.51998	0.999925		11.2412	10.4024	2.31513	7.94544	7.09445	9.49035	7.26174	3.73316	7.69347	7.93888	2.20491
CEPT1	16.9168	0.232815	0.385233	2.60428	0.760716	0.999925		14.6136	13.5231	17.7493	28.8022	14.8983	11.0721	13.0711	14.9327	14.2033	21.1703	22.0491
CERK	18.784	0.603935	0.374679	1.59401	0.901972	0.999925		10.1171	23.9255	13.1191	24.8295	15.6078	28.4711	24.6899	18.6658	13.0197	17.642	16.5369
CERS2	68.0348	0.299345	0.247381	1.34362	0.93038	0.999925		65.199	82.1788	64.8236	57.6044	64.5595	68.0142	33.404	84.9295	73.9757	77.6246	76.0695
CERS5	18.0395	0.0400474	0.365602	4.4598	0.48528	0.999925		21.3583	21.845	20.8362	24.8295	16.3172	15.8173	23.2376	14.9327	13.0197	18.524	7.7172
CERS6	14.8938	-0.0811857	0.416436	0.894263	0.970636	0.999925		21.3583	11.4426	10.8039	15.8909	16.3172	12.6538	14.5235	10.2662	12.4279	19.4061	18.7418
CERT1	27.5231	-0.0038775	0.328087	1.09343	0.954684	0.999925		22.4824	36.4083	27.0098	20.8568	26.9589	22.1442	20.3329	32.6652	39.651	25.5808	28.6639
CES2	9.35043	0.501704	0.50384	0.178603	0.999327	0.999925		5.6206	15.6036	10.0322	6.95226	7.09445	12.6538	7.26174	11.1995	7.69347	8.82098	9.92211
CETN2	12.6184	0.31433	0.430323	1.17144	0.947587	0.999925		13.4894	11.4426	10.8039	11.9182	12.77	15.8173	7.26174	11.1995	11.2443	18.524	14.3319
CFAP20	7.15042	0.0289	0.574582	5.09549	0.404338	0.999925		7.86884	9.36214	10.0322	8.93862	2.83778	1.58173	7.26174	5.59975	5.32625	8.82098	11.0246
CFAP298	9.86293	-0.437457	0.486136	0.779874	0.978299	0.999925		7.86884	8.3219	13.1191	6.95226	13.4795	9.49035	11.6188	5.59975	10.6525	11.4673	9.92211
CFAP36	12.4872	0.493832	0.454489	2.68953	0.747719	0.999925		5.6206	13.5231	10.8039	13.9045	6.385	18.9807	20.3329	16.7992	10.0607	8.82098	12.127
CFAP410	10.1222	0.247262	0.498912	3.16531	0.674517	0.999925		5.6206	9.36214	10.0322	10.925	11.3511	20.5624	5.80939	11.1995	14.7951	6.17468	5.51229
CFD	36.8172	-0.364589	0.282775	11.8878	0.0363585	0.999925		28.103	19.7645	37.0421	24.8295	29.0872	30.0528	50.8322	31.7319	46.1608	42.3407	65.045
CFDP1	11.9938	-0.031856	0.441689	4.38901	0.49487	0.999925		14.6136	18.7243	16.2059	9.93179	11.3511	17.399	8.71409	9.33291	12.4279	8.82098	4.40983
CFL1	996.337	0.0272877	0.143397	1.86659	0.867279	0.999925		1000.47	980.944	911.389	1067.67	975.487	1143.59	1109.59	1016.35	1010.21	900.622	843.38
CFL2	8.72332	0.0305835	0.522069	2.46104	0.78235	0.999925		5.6206	9.36214	9.26051	13.9045	12.0606	4.74518	7.26174	12.1328	11.2443	7.05678	3.30737
CFLAR	33.6827	-0.119749	0.293288	1.83275	0.871769	0.999925		29.2271	24.9657	30.8684	39.7272	34.7628	23.7259	47.9275	32.6652	32.5493	38.8123	35.2786
CGGBP1	20.9195	0.364477	0.354391	0.298518	0.997671	0.999925		16.8618	22.8852	18.521	20.8568	24.1211	20.5624	11.6188	28.932	18.346	22.0524	25.3565
CH17-340M24.3	17.2489	0.0741314	0.37051	0.730664	0.981243	0.999925		17.9859	13.5231	14.6625	14.8977	16.3172	18.9807	17.4282	19.5991	17.7542	22.0524	16.5369
CH507-9B2.9	9.53278	-0.2317	0.490953	1.58586	0.902954	0.999925		12.3653	5.20119	7.71709	5.95908	12.0606	14.2355	10.1664	10.2662	9.46889	9.70307	7.7172
CHAMP1	9.96937	0.426813	0.473119	2.42501	0.787744	0.999925		10.1171	11.4426	10.0322	15.8909	10.6417	12.6538	4.35705	9.33291	8.87708	9.70307	6.61474
CHASERR	21.6407	0.0748705	0.362995	1.02162	0.960803	0.999925		25.8548	16.6438	30.0967	22.8431	15.6078	26.8893	11.6188	25.1989	24.264	20.2882	18.7418
CHCHD1	43.3791	0.192069	0.262695	1.01782	0.961116	0.999925		44.9648	39.529	38.5855	62.5703	39.7289	44.2883	37.7611	47.5978	43.2018	41.4586	37.4835
CHCHD10	203.766	0.161997	0.172105	3.49142	0.624686	0.999925		222.576	252.778	158.2	227.438	188.003	202.461	226.566	204.391	187.011	205.529	166.471
CHCHD2	232.584	0.269253	0.170045	3.67367	0.597287	0.999925		261.92	268.381	215.307	268.158	224.185	275.22	162.663	259.455	204.173	211.703	207.262
CHCHD3	25.9773	0.239215	0.327714	2.17614	0.824275	0.999925		26.9789	22.8852	33.1835	28.8022	26.9589	34.798	11.6188	28.932	23.0804	26.4629	22.0491
CHCHD4	8.06691	-0.12064	0.53471	1.79554	0.87665	0.999925		10.1171	7.28167	8.4888	10.925	12.0606	4.74518	5.80939	12.1328	7.69347	6.17468	3.30737
CHCHD5	18.6946	-0.627807	0.374549	3.40115	0.638394	0.999925		24.7307	17.684	20.0644	14.8977	14.8983	15.8173	39.2134	14.9327	17.1624	9.70307	16.5369
CHCHD7	7.83611	0.0525449	0.545833	5.44174	0.364377	0.999925		12.3653	12.4829	4.63026	8.93862	13.4795	9.49035	5.80939	2.79987	4.73444	7.05678	4.40983
CHD1L	18.0182	-0.152683	0.374862	5.854	0.320686	0.999925		11.2412	15.6036	13.1191	12.9113	15.6078	12.6538	24.6899	19.5991	24.264	17.642	30.8688
CHD2	7.95291	-0.373958	0.561037	2.88518	0.717682	0.999925		3.37236	5.20119	11.5756	4.9659	6.385	7.90863	13.0711	4.66645	8.28528	8.82098	13.2295
CHD3	11.9279	-0.163004	0.442978	0.269792	0.998173	0.999925		12.3653	10.4024	10.0322	12.9113	15.6078	7.90863	11.6188	12.1328	12.4279	11.4673	14.3319
CHD4	40.0731	-0.528082	0.282676	1.42798	0.921228	0.999925		43.8407	40.5693	42.444	29.7954	40.4384	28.4711	71.1651	27.0654	45.569	40.5765	30.8688
CHD8	10.7223	0.0674499	0.467012	0.491857	0.992418	0.999925		13.4894	9.36214	10.8039	11.9182	10.6417	9.49035	11.6188	9.33291	7.69347	15.8778	7.7172
CHD9	18.863	-0.59176	0.377584	0.82837	0.975189	0.999925		28.103	14.5633	20.8362	15.8909	14.1889	20.5624	30.4993	14.9327	21.8968	10.5852	15.4344
CHERP	11.3536	0.0750655	0.447075	5.32433	0.377593	0.999925		13.4894	13.5231	15.4342	8.93862	10.6417	14.2355	10.1664	11.1995	10.0607	14.9957	2.20491
CHFR	21.1186	0.110099	0.346777	0.722631	0.981704	0.999925		20.2342	17.684	14.6625	24.8295	19.8645	20.5624	23.2376	27.0654	22.4886	18.524	23.1516
CHID1	25.0397	-0.092823	0.352035	2.80092	0.730646	0.999925		20.2342	28.0864	20.0644	13.9045	16.3172	31.6345	39.2134	18.6658	33.7329	28.2271	25.3565
CHKA	12.7147	-0.178191	0.43203	3.7351	0.588149	0.999925		10.1171	5.20119	10.0322	10.925	12.77	12.6538	17.4282	18.6658	15.3869	12.3494	14.3319
CHKB	12.4824	-0.608698	0.45449	2.34968	0.798944	0.999925		15.7377	11.4426	12.3474	11.9182	10.6417	4.74518	27.5946	8.39962	12.4279	13.2315	8.81966
CHM	7.57951	0.785807	0.550778	4.92613	0.424962	0.999925		8.99296	10.4024	5.40197	11.9182	2.12833	4.74518	4.35705	8.39962	8.28528	13.2315	5.51229
CHMP1A	36.3289	-0.211784	0.275719	6.46361	0.263683	0.999925		31.4754	30.1669	33.9552	30.7886	32.6345	34.798	68.2604	45.7313	34.9165	28.2271	28.6639
CHMP1B	21.9611	0.168387	0.33783	1.44024	0.919861	0.999925		21.3583	21.845	18.521	20.8568	21.2833	18.9807	17.4282	26.1321	18.9378	22.0524	34.1762
CHMP2A	62.3116	0.0118824	0.230819	1.9328	0.858363	0.999925		66.3231	78.0178	50.9328	59.5908	54.6272	56.9421	81.3315	57.864	59.1806	59.9826	60.6351
CHMP2B	18.8306	0.533289	0.375497	1.25433	0.93956	0.999925		13.4894	22.8852	17.7493	26.8158	19.8645	17.399	7.26174	23.3323	19.5296	21.1703	17.6393
CHMP3	43.3121	-0.284201	0.259304	0.8102	0.976378	0.999925		39.3442	44.7302	50.1611	35.7545	51.7895	42.7066	47.9275	41.0648	55.0379	37.0481	30.8688
CHMP4A	25.4729	-0.652265	0.336264	6.50589	0.260056	0.999925		33.7236	31.2071	40.1289	20.8568	24.8306	18.9807	47.9275	16.7992	15.9788	13.2315	16.5369
CHMP4B	58.119	-0.030979	0.230741	2.45416	0.783382	0.999925		59.5784	58.2533	60.965	49.659	47.5328	55.3604	60.9986	55.9975	69.2413	73.2141	48.5081
CHMP5	39.8789	0.399581	0.289716	2.07115	0.839215	0.999925		26.9789	42.6498	35.4986	47.6726	45.4045	37.9614	17.4282	45.7313	43.2018	43.2228	52.9179
CHMP6	15.4237	-0.294198	0.402572	1.47554	0.915875	0.999925		15.7377	16.6438	17.7493	15.8909	12.0606	15.8173	27.5946	12.1328	14.2033	9.70307	12.127
CHMP7	12.4623	0.141603	0.442675	4.60782	0.465589	0.999925		6.74472	7.28167	16.2059	13.9045	10.6417	12.6538	10.1664	8.39962	11.8361	19.4061	19.8442
CHORDC1	12.2014	0.202456	0.469832	6.6332	0.24938	0.999925		14.6136	15.6036	23.1513	19.8636	12.77	7.90863	1.45235	13.0661	9.46889	9.70307	6.61474
CHP1	40.7332	0.34464	0.266122	4.65638	0.459237	0.999925		30.3513	41.6095	34.7269	37.7408	48.9517	52.1969	21.7852	37.3316	40.8346	52.9259	49.6106
CHPF2	16.1087	-0.0649424	0.403101	1.62309	0.898443	0.999925		22.4824	13.5231	15.4342	14.8977	12.77	11.0721	8.71409	20.5324	22.4886	17.642	17.6393
CHPT1	26.2284	0.649151	0.322702	1.97059	0.853199	0.999925		19.11	23.9255	18.521	29.7954	18.4456	34.798	14.5235	32.6652	23.0804	27.345	46.3032
CHRAC1	8.321	-0.360379	0.558089	2.9368	0.709728	0.999925		16.8618	4.16095	5.40197	4.9659	12.0606	12.6538	2.9047	7.46633	10.0607	6.17468	8.81966
CHST11	45.3369	0.296584	0.272879	1.34401	0.930339	0.999925		35.9719	37.4486	43.9874	51.6453	48.9517	42.7066	26.1423	64.3971	47.3444	53.808	46.3032
CHST13	15.7415	0.356734	0.402129	0.672126	0.984463	0.999925		13.4894	22.8852	15.4342	12.9113	15.6078	12.6538	15.9758	19.5991	8.87708	20.2882	15.4344
CHST15	28.2747	0.0273952	0.319716	2.73757	0.740367	0.999925		37.096	28.0864	24.6947	20.8568	30.5061	22.1442	15.9758	28.932	30.1821	40.5765	31.9713
CHST7	11.0539	0.218531	0.471381	2.57027	0.765877	0.999925		13.4894	8.3219	14.6625	11.9182	9.93223	15.8173	4.35705	7.46633	8.28528	14.1136	13.2295
CHSY1	9.65153	0.657267	0.55563	5.92572	0.313514	0.999925		6.74472	12.4829	14.6625	15.8909	15.6078	9.49035	5.80939	7.46633	0.591806	9.70307	7.7172
CHTF8	9.88328	-0.0132303	0.489601	5.10336	0.403397	0.999925		16.8618	9.36214	13.1191	11.9182	11.3511	9.49035	2.9047	10.2662	10.6525	10.5852	2.20491
CHTOP	21.0297	-0.118422	0.361726	3.96051	0.555116	0.999925		29.2271	24.9657	31.6401	25.8227	26.2495	12.6538	10.1664	21.4657	17.1624	17.642	14.3319
CHUK	12.0333	0.14598	0.441168	2.04573	0.842782	0.999925		13.4894	8.3219	10.8039	13.9045	12.0606	15.8173	7.26174	13.9994	15.9788	14.1136	6.61474
CHURC1	30.7344	0.213786	0.295091	2.59528	0.762082	0.999925		26.9789	24.9657	34.7269	33.7681	31.925	45.87	20.3329	28.932	26.6313	30.8734	33.0737
CIAO1	33.7097	0.28571	0.300328	7.97745	0.157483	0.999925		24.7307	29.1267	25.4664	26.8158	22.7022	25.3076	33.404	29.8653	32.5493	63.511	57.3278
CIAO2A	88.2495	0.464214	0.254035	7.7553	0.170247	0.999925		87.6814	78.0178	77.1709	107.263	113.511	121.793	23.2376	88.6626	76.9347	96.1486	100.324
CIAO2B	35.5866	-0.115445	0.290507	1.3292	0.931898	0.999925		46.0889	32.2474	49.3894	33.7681	34.7628	36.3797	23.2376	39.1982	37.2838	32.6376	26.459
CIAO3	7.13371	-0.134145	0.567833	1.43057	0.92094	0.999925		3.37236	6.24143	9.26051	3.97272	9.22278	11.0721	7.26174	5.59975	7.69347	7.05678	7.7172
CIAPIN1	16.5198	0.214284	0.385264	1.42195	0.921897	0.999925		23.6065	17.684	10.0322	17.8772	16.3172	18.9807	13.0711	16.7992	13.6115	14.9957	18.7418
CIB1	55.8084	-0.30386	0.236979	8.39764	0.13564	0.999925		65.199	46.8107	47.846	48.6658	43.9856	33.2162	85.6886	65.3304	59.1806	48.5154	69.4548
CIC	15.5819	-0.27555	0.40378	1.73149	0.884909	0.999925		19.11	12.4829	16.9776	14.8977	14.1889	17.399	15.9758	6.53304	16.5706	18.524	18.7418
CINP	24.5732	0.0713915	0.321326	0.88159	0.97154	0.999925		22.4824	24.9657	23.1513	25.8227	21.2833	26.8893	33.404	24.2656	19.5296	22.0524	26.459
CIPC	10.6155	-0.252518	0.47359	1.33747	0.931029	0.999925		7.86884	12.4829	9.26051	5.95908	10.6417	9.49035	18.8805	9.33291	11.2443	10.5852	11.0246
CIRBP	37.2404	-1.04476	0.28398	1.79538	0.876671	0.999925		58.4543	30.1669	58.6499	18.8704	53.9178	26.8893	55.1892	26.1321	35.5083	23.8166	22.0491
CISD1	17.5866	0.684621	0.404479	5.31369	0.378808	0.999925		4.49648	24.9657	20.0644	23.8363	20.5739	20.5624	17.4282	23.3323	7.10167	12.3494	18.7418
CISD2	36.1942	0.309598	0.276598	1.0182	0.961085	0.999925		30.3513	33.2876	37.8138	43.6999	27.6683	47.4518	30.4993	33.5985	31.9575	38.8123	42.9958
CISD3	46.9367	0.180068	0.277704	2.54939	0.76904	0.999925		49.4613	63.4545	50.1611	48.6658	34.0534	47.4518	63.9033	37.3316	27.2231	49.3975	45.2007
CIZ1	19.0437	-0.300454	0.359142	1.82496	0.872797	0.999925		17.9859	17.684	23.1513	20.8568	19.155	15.8173	31.9517	15.8659	18.346	17.642	11.0246
CKAP2	8.18049	-0.784515	0.562042	1.53879	0.90855	0.999925		8.99296	3.12071	6.94538	11.9182	13.4795	6.3269	13.0711	3.73316	8.28528	5.29259	8.81966
CKAP4	28.058	0.107822	0.297687	5.79475	0.326706	0.999925		29.2271	33.2876	30.8684	33.7681	27.6683	28.4711	31.9517	37.3316	20.1214	19.4061	16.5369
CKAP5	14.7956	-0.179796	0.416779	1.53016	0.909563	0.999925		17.9859	7.28167	21.6079	15.8909	18.4456	15.8173	8.71409	13.9994	13.0197	16.7599	13.2295
CKB	318.617	1.42084	0.232689	7.08835	0.214152	0.999925		123.653	450.423	121.93	544.262	183.037	458.7	351.468	398.515	130.789	383.712	358.299
CKLF	46.6566	0.799637	0.258964	6.31882	0.276421	0.999925		41.5925	85.2995	30.8684	56.6112	35.4722	64.8507	23.2376	45.7313	30.7739	37.0481	61.7376
CKS1B	17.0113	0.0126472	0.394996	2.12415	0.831714	0.999925		19.11	21.845	23.923	10.925	18.4456	18.9807	11.6188	20.5324	10.6525	12.3494	18.7418
CKS2	30.8973	-0.293996	0.294288	1.14202	0.950317	0.999925		32.5995	27.0462	30.0967	26.8158	36.8911	20.5624	42.1181	34.5318	30.7739	30.8734	27.5614
CLASP2	10.9838	0.511617	0.461068	2.38144	0.794234	0.999925		8.99296	15.6036	11.5756	14.8977	12.0606	7.90863	8.71409	14.9327	6.50986	14.1136	5.51229
CLCC1	7.55869	0.569997	0.54598	4.16572	0.525811	0.999925		4.49648	6.24143	7.71709	11.9182	9.93223	14.2355	2.9047	5.59975	5.32625	7.05678	7.7172
CLCN3	15.8176	-0.0658245	0.382934	1.40079	0.924226	0.999925		11.2412	13.5231	16.2059	13.9045	17.0267	18.9807	18.8805	14.9327	19.5296	17.642	12.127
CLDN23	9.07907	0.447524	0.507885	0.27305	0.998119	0.999925		5.6206	10.4024	10.0322	7.94544	9.93223	7.90863	5.80939	13.0661	7.10167	13.2315	8.81966
CLDND1	13.4456	0.108434	0.46163	0.988523	0.963486	0.999925		14.6136	11.4426	11.5756	15.8909	13.4795	14.2355	4.35705	17.7325	16.5706	7.05678	20.9467
CLEC11A	28.5501	0.133587	0.312185	6.60855	0.251418	0.999925		32.5995	43.69	19.2927	23.8363	14.1889	22.1442	33.404	27.0654	34.3247	28.2271	35.2786
CLEC16A	7.64571	0.295098	0.563968	2.90881	0.714042	0.999925		10.1171	5.20119	6.94538	12.9113	5.67556	4.74518	10.1664	11.1995	2.36722	7.05678	7.7172
CLEC2B	40.4948	0.0255175	0.267158	2.79381	0.731737	0.999925		41.5925	49.9314	35.4986	28.8022	31.2156	42.7066	49.3798	49.4644	43.2018	36.166	37.4835
CLEC4A	24.2765	0.31239	0.334796	4.02337	0.546056	0.999925		21.3583	22.8852	31.6401	29.7954	31.2156	28.4711	11.6188	28.932	18.346	27.345	15.4344
CLEC4E	10.0515	-0.201501	0.549435	4.5563	0.472387	0.999925		8.99296	1.04024	18.521	13.9045	8.51334	6.3269	2.9047	14.9327	11.8361	11.4673	12.127
CLEC7A	33.4646	-0.158739	0.31326	5.35114	0.374545	0.999925		38.2201	18.7243	38.5855	36.7476	56.0461	34.798	15.9758	30.7986	36.6919	40.5765	20.9467
CLIC1	359.994	-0.266432	0.171064	5.35511	0.374096	0.999925		423.793	347.439	327.977	370.456	429.924	393.85	503.965	297.72	352.124	277.861	234.823
CLIC2	17.4562	0.301753	0.380024	2.20905	0.819528	0.999925		14.6136	14.5633	20.0644	18.8704	12.77	23.7259	8.71409	15.8659	20.7132	21.1703	20.9467
CLIC4	48.3814	0.279838	0.266511	3.09325	0.685611	0.999925		42.7166	39.529	32.4118	46.6794	52.4989	41.1249	31.9517	63.4638	53.2625	67.9215	60.6351
CLIC6	8.36776	1.90868	0.590341	3.69759	0.593722	0.999925		4.49648	15.6036	2.31513	5.95908	2.12833	6.3269	1.45235	21.4657	4.73444	13.2315	14.3319
CLINT1	12.1881	0.0239784	0.462475	2.85481	0.722358	0.999925		12.3653	12.4829	10.8039	10.925	17.7361	7.90863	2.9047	11.1995	17.7542	16.7599	13.2295
CLIP1	15.7626	-0.656842	0.40719	2.83755	0.725014	0.999925		21.3583	12.4829	21.6079	9.93179	18.4456	14.2355	10.1664	13.0661	20.1214	8.82098	23.1516
CLIP2	8.64452	-0.471932	0.534685	3.03887	0.693993	0.999925		7.86884	12.4829	7.71709	2.97954	8.51334	3.16345	10.1664	9.33291	13.0197	8.82098	11.0246
CLIP4	18.8952	0.38105	0.376426	7.84628	0.164914	0.999925		15.7377	15.6036	10.8039	13.9045	12.77	12.6538	10.1664	25.1989	24.8558	30.8734	35.2786
CLK1	16.2809	0.0308371	0.383356	1.78292	0.878292	0.999925		11.2412	11.4426	20.8362	14.8977	15.6078	17.399	17.4282	20.5324	14.2033	16.7599	18.7418
CLK2	8.63212	0.282311	0.510522	0.865183	0.972691	0.999925		10.1171	10.4024	6.94538	10.925	7.09445	7.90863	4.35705	8.39962	10.0607	8.82098	9.92211
CLK3	11.6402	-0.17515	0.452699	1.39659	0.924686	0.999925		8.99296	13.5231	13.8908	11.9182	10.6417	11.0721	11.6188	6.53304	13.6115	9.70307	16.5369
CLN3	40.1821	0.249517	0.267498	4.13008	0.530844	0.999925		35.9719	53.0521	40.9006	41.7135	28.3778	37.9614	52.2845	44.798	33.7329	46.7512	26.459
CLN5	18.0404	0.213226	0.37131	1.09311	0.954711	0.999925		19.11	16.6438	12.3474	23.8363	14.8983	15.8173	23.2376	19.5991	16.5706	22.0524	14.3319
CLN6	43.957	0.0187456	0.273921	1.64151	0.896184	0.999925		40.4683	43.69	34.7269	45.6863	38.31	47.4518	72.6174	39.1982	38.4674	43.2228	39.6885
CLN8	32.5512	-0.255675	0.311626	2.33712	0.8008	0.999925		19.11	27.0462	44.7591	25.8227	28.3778	39.5431	47.9275	31.7319	39.0592	23.8166	30.8688
CLNS1A	16.3294	0.196865	0.388913	1.81807	0.873702	0.999925		12.3653	15.6036	19.2927	21.8499	14.1889	9.49035	11.6188	22.399	17.7542	18.524	16.5369
CLOCK	7.01375	0.368462	0.580645	0.784274	0.978026	0.999925		3.37236	11.4426	6.94538	7.94544	9.93223	6.3269	7.26174	5.59975	3.55083	7.05678	7.7172
CLPB	17.7623	0.19483	0.403369	1.34444	0.930294	0.999925		22.4824	20.8048	10.8039	17.8772	12.77	26.8893	26.1423	10.2662	13.6115	19.4061	14.3319
CLPP	25.7043	0.0983271	0.32039	0.2934	0.997765	0.999925		24.7307	31.2071	19.2927	29.7954	30.5061	22.1442	24.6899	26.1321	24.8558	22.9345	26.459
CLPTM1	49.6436	0.0319829	0.247064	0.752147	0.979985	0.999925		50.5854	56.1728	41.6723	51.6453	47.5328	45.87	46.4752	50.3977	53.8543	42.3407	59.5327
CLPTM1L	42.2242	-0.00167567	0.271801	0.739349	0.98074	0.999925		49.4613	34.3279	44.7591	46.6794	34.0534	55.3604	39.2134	32.6652	42.61	42.3407	42.9958
CLPX	14.6266	0.165419	0.392019	7.98622	0.156997	0.999925		13.4894	12.4829	12.3474	13.9045	18.4456	18.9807	11.6188	16.7992	18.346	21.1703	3.30737
CLSTN1	18.5475	0.167235	0.368244	5.44379	0.364149	0.999925		11.2412	13.5231	10.8039	14.8977	14.8983	18.9807	26.1423	19.5991	21.8968	25.5808	26.459
CLTA	165.607	-0.163823	0.175793	2.11277	0.833332	0.999925		204.59	169.559	155.885	151.956	182.327	173.99	198.972	142.794	148.543	150.839	142.217
CLTB	36.1237	-0.1282	0.292138	1.52095	0.91064	0.999925		40.4683	46.8107	32.4118	37.7408	26.9589	34.798	49.3798	28.932	41.4264	26.4629	31.9713
CLTC	155.296	-0.128684	0.177277	1.87314	0.866405	0.999925		158.501	143.553	152.798	171.82	146.855	124.956	167.02	149.327	172.807	142.018	178.598
CLUH	24.0319	-0.0715206	0.324448	4.04482	0.542982	0.999925		25.8548	28.0864	24.6947	17.8772	20.5739	23.7259	36.3087	29.8653	16.5706	17.642	23.1516
CMAS	23.288	0.13697	0.3301	0.478836	0.992878	0.999925		20.2342	32.2474	21.6079	20.8568	24.1211	23.7259	18.8805	23.3323	24.8558	22.0524	24.2541
CMC1	16.4605	0.660558	0.431015	2.47431	0.780358	0.999925		20.2342	17.684	19.2927	18.8704	13.4795	18.9807	1.45235	22.399	13.6115	22.9345	12.127
CMC2	20.1542	0.316747	0.355995	3.20114	0.669008	0.999925		17.9859	28.0864	16.2059	20.8568	25.54	23.7259	8.71409	16.7992	20.1214	19.4061	24.2541
CMC4	12.6903	0.747025	0.446538	4.32959	0.503003	0.999925		5.6206	9.36214	6.17368	17.8772	9.22278	18.9807	15.9758	20.5324	8.28528	8.82098	18.7418
CMIP	20.7842	-0.478958	0.362036	1.97676	0.852351	0.999925		33.7236	13.5231	27.0098	16.8841	26.9589	20.5624	17.4282	13.9994	15.9788	19.4061	23.1516
CMKLR1	30.4061	-1.00216	0.309686	4.40516	0.492672	0.999925		34.8477	27.0462	50.9328	23.8363	30.5061	12.6538	50.8322	27.9987	39.651	14.1136	22.0491
CMPK1	60.1571	0.0710383	0.249142	1.74958	0.882596	0.999925		67.4472	45.7705	67.1387	68.5294	62.4311	61.6873	33.404	63.4638	59.7724	62.6289	69.4548
CMTM3	79.3017	-0.330002	0.22986	3.10121	0.684386	0.999925		102.295	62.4143	70.2256	77.468	73.0728	83.8314	119.093	73.73	76.3429	51.1617	82.6843
CMTM6	50.2349	0.191771	0.264697	5.40459	0.368522	0.999925		41.5925	34.3279	52.4762	55.6181	65.9784	60.1056	24.6899	57.864	55.6297	63.511	40.7909
CMTM7	41.3078	-0.0289341	0.271925	2.65202	0.753447	0.999925		33.7236	44.7302	40.1289	49.659	49.6611	50.6152	52.2845	32.6652	34.3247	29.1092	37.4835
CMTR1	11.0263	-0.755655	0.472937	1.23522	0.941455	0.999925		8.99296	6.24143	13.1191	8.93862	16.3172	7.90863	18.8805	5.59975	13.0197	12.3494	9.92211
CMTR2	6.93056	-0.482568	0.581756	1.92444	0.859498	0.999925		11.2412	4.16095	9.26051	6.95226	10.6417	6.3269	2.9047	5.59975	5.91806	4.41049	8.81966
CNBP	140.25	-0.100348	0.180476	3.70962	0.591933	0.999925		127.026	141.472	158.2	138.052	130.538	132.865	182.996	161.459	135.523	111.144	123.475
CNDP2	106.235	-0.033369	0.209485	4.71243	0.451974	0.999925		105.667	121.708	102.637	131.1	118.477	129.701	104.569	87.7293	120.137	78.5067	68.3523
CNEP1R1	12.2928	0.270373	0.431231	2.60599	0.760454	0.999925		13.4894	16.6438	14.6625	16.8841	13.4795	12.6538	5.80939	12.1328	10.0607	10.5852	8.81966
CNIH1	51.514	0.361278	0.251546	2.48714	0.77843	0.999925		52.8337	46.8107	47.846	64.5567	53.9178	63.269	34.8564	69.9968	40.8346	52.0438	39.6885
CNIH3	14.6536	-0.133101	0.409825	3.01204	0.698129	0.999925		15.7377	9.36214	10.0322	10.925	12.0606	12.6538	15.9758	21.4657	20.1214	14.1136	18.7418
CNIH4	30.8891	0.289186	0.315754	0.297901	0.997682	0.999925		32.5995	23.9255	30.0967	32.7749	29.0872	26.8893	18.8805	43.8647	24.264	38.8123	38.586
CNN2	37.165	-0.195941	0.283235	2.32594	0.80245	0.999925		33.7236	33.2876	43.9874	46.6794	43.9856	20.5624	43.5705	43.8647	34.3247	31.7555	33.0737
CNOT1	33.1291	-0.446981	0.286593	2.14939	0.828112	0.999925		38.2201	24.9657	33.9552	28.8022	28.3778	25.3076	45.0228	26.1321	46.1608	34.4018	33.0737
CNOT11	13.9083	0.238429	0.408857	1.18045	0.946739	0.999925		7.86884	13.5231	14.6625	16.8841	14.8983	17.399	13.0711	15.8659	13.0197	11.4673	14.3319
CNOT2	11.2381	-0.673177	0.463662	1.14848	0.949723	0.999925		10.1171	9.36214	17.7493	5.95908	12.77	9.49035	18.8805	10.2662	10.0607	7.93888	11.0246
CNOT3	8.90151	-0.181075	0.527661	2.54038	0.770401	0.999925		10.1171	14.5633	13.8908	5.95908	4.25667	7.90863	8.71409	4.66645	8.87708	7.93888	11.0246
CNOT6	7.82284	0.180258	0.559354	2.60941	0.759935	0.999925		2.24824	8.3219	11.5756	9.93179	8.51334	4.74518	4.35705	6.53304	8.87708	8.82098	12.127
CNOT6L	9.84924	0.719673	0.499897	4.52868	0.476056	0.999925		10.1171	11.4426	7.71709	15.8909	6.385	11.0721	1.45235	9.33291	14.2033	14.1136	6.61474
CNOT7	26.0571	0.494426	0.326579	1.16824	0.947888	0.999925		28.103	28.0864	25.4664	29.7954	26.9589	30.0528	13.0711	32.6652	15.9788	29.9913	26.459
CNOT8	13.8984	0.487089	0.416073	3.42817	0.634283	0.999925		8.99296	14.5633	15.4342	16.8841	13.4795	17.399	5.80939	10.2662	11.2443	16.7599	22.0491
CNOT9	17.9417	0.307408	0.371277	1.00837	0.961888	0.999925		15.7377	18.7243	15.4342	21.8499	20.5739	15.8173	11.6188	24.2656	18.9378	21.1703	13.2295
CNP	33.8349	-0.0957827	0.295961	1.29389	0.935559	0.999925		29.2271	23.9255	27.7815	41.7135	34.0534	39.5431	45.0228	28.932	40.2428	30.8734	30.8688
CNPPD1	13.1165	-0.199493	0.415573	0.910523	0.969455	0.999925		14.6136	13.5231	16.2059	11.9182	12.77	15.8173	13.0711	11.1995	15.9788	11.4673	7.7172
CNPY2	35.7223	-0.241303	0.284271	0.828502	0.97518	0.999925		41.5925	38.4888	37.0421	30.7886	40.4384	26.8893	45.0228	28.932	28.9985	36.166	38.586
CNPY3	42.0924	-0.00340564	0.26365	1.10632	0.953543	0.999925		43.8407	47.8509	45.5309	37.7408	30.5061	44.2883	52.2845	41.9981	42.0182	40.5765	36.3811
CNRIP1	13.6635	0.504623	0.423523	0.636573	0.986268	0.999925		13.4894	15.6036	8.4888	19.8636	9.93223	17.399	14.5235	12.1328	8.87708	12.3494	17.6393
CNTROB	9.81653	-0.423247	0.493592	3.29928	0.653951	0.999925		14.6136	13.5231	6.17368	4.9659	7.09445	9.49035	14.5235	8.39962	14.2033	6.17468	8.81966
COA1	14.7635	0.00900841	0.40074	2.58741	0.763277	0.999925		12.3653	8.3219	16.2059	15.8909	14.1889	18.9807	17.4282	18.6658	11.2443	11.4673	17.6393
COA3	23.5634	-0.0722004	0.325033	5.82739	0.323379	0.999925		28.103	28.0864	23.923	28.8022	20.5739	14.2355	29.047	31.7319	24.264	19.4061	11.0246
COA4	20.3929	0.00573736	0.345499	1.78345	0.878223	0.999925		20.2342	21.845	22.3796	20.8568	29.0872	20.5624	15.9758	22.399	18.346	19.4061	13.2295
COA5	10.7363	0.810292	0.485437	0.37394	0.996017	0.999925		6.74472	11.4426	6.94538	11.9182	5.67556	18.9807	7.26174	16.7992	10.0607	7.93888	14.3319
COA6	26.8419	0.436085	0.338781	1.78629	0.877854	0.999925		24.7307	30.1669	30.0967	33.7681	24.8306	33.2162	8.71409	35.4651	28.4067	23.8166	22.0491
COA8	23.8432	0.0939056	0.346998	0.737821	0.980829	0.999925		26.9789	24.9657	17.7493	34.7613	24.8306	23.7259	29.047	15.8659	17.1624	22.9345	24.2541
COASY	32.6662	-0.0478162	0.290851	4.15521	0.527293	0.999925		31.4754	29.1267	31.6401	30.7886	24.8306	23.7259	49.3798	36.3983	25.4476	33.5197	42.9958
COG3	6.67008	-0.193621	0.596576	4.05434	0.54162	0.999925		2.24824	4.16095	13.8908	5.95908	10.6417	7.90863	5.80939	5.59975	4.14264	5.29259	7.7172
COG4	15.8803	-0.650027	0.402427	2.20245	0.820481	0.999925		19.11	11.4426	14.6625	13.9045	20.5739	17.399	27.5946	9.33291	14.2033	8.82098	17.6393
COG5	10.0115	0.212715	0.486801	3.41932	0.63563	0.999925		11.2412	11.4426	9.26051	13.9045	9.93223	6.3269	2.9047	7.46633	13.6115	14.1136	9.92211
COG8	9.26211	-0.908764	0.538613	4.09779	0.535425	0.999925		11.2412	2.08048	6.17368	8.93862	10.6417	6.3269	20.3329	13.0661	11.8361	3.52839	7.7172
COLEC12	29.5105	-0.347312	0.300269	6.48722	0.261652	0.999925		38.2201	34.3279	26.2381	18.8704	37.6006	33.2162	24.6899	19.5991	30.7739	20.2882	40.7909
COLGALT1	125.165	-0.319405	0.188468	3.39496	0.639338	0.999925		139.391	120.668	111.898	112.229	131.957	91.7401	162.663	121.328	139.074	101.441	144.422
COMMD1	21.6475	0.0229705	0.358022	1.17106	0.947624	0.999925		16.8618	29.1267	17.7493	24.8295	16.3172	17.399	29.047	19.5991	24.8558	15.8778	26.459
COMMD10	10.435	-0.245122	0.471442	2.05067	0.84209	0.999925		16.8618	9.36214	7.71709	6.95226	14.8983	11.0721	8.71409	7.46633	9.46889	12.3494	9.92211
COMMD2	12.7044	0.192897	0.442336	1.84952	0.86955	0.999925		8.99296	15.6036	13.1191	12.9113	11.3511	12.6538	5.80939	12.1328	20.7132	13.2315	13.2295
COMMD3	24.1886	0.297659	0.320006	2.79176	0.732053	0.999925		22.4824	22.8852	24.6947	29.7954	28.3778	30.0528	18.8805	30.7986	17.7542	23.8166	16.5369
COMMD4	33.5077	-0.245808	0.287975	6.5373	0.257387	0.999925		37.096	29.1267	23.1513	22.8431	28.3778	33.2162	59.5463	41.0648	35.5083	25.5808	33.0737
COMMD5	21.2834	-0.391248	0.350265	0.689648	0.983532	0.999925		24.7307	12.4829	26.2381	17.8772	22.7022	23.7259	29.047	17.7325	18.346	20.2882	20.9467
COMMD6	56.2643	0.477632	0.236324	0.92735	0.96821	0.999925		43.8407	58.2533	36.2703	66.543	47.5328	58.5238	52.2845	68.1302	49.7117	66.1573	71.6597
COMMD7	43.5893	-0.179119	0.283707	5.70019	0.336493	0.999925		51.7095	46.8107	31.6401	46.6794	36.1817	41.1249	71.1651	53.1976	43.2018	20.2882	37.4835
COMMD8	15.4718	0.162768	0.395509	4.64536	0.460673	0.999925		22.4824	20.8048	15.4342	22.8431	14.8983	9.49035	11.6188	13.0661	12.4279	19.4061	7.7172
COMMD9	54.8413	-0.0444531	0.234744	0.854115	0.973454	0.999925		57.3301	45.7705	57.1065	53.6317	53.9178	53.7787	60.9986	62.5305	47.9363	52.9259	57.3278
COMT	91.0748	0.339667	0.223179	2.66647	0.751242	0.999925		75.3161	89.4605	72.5407	86.4066	84.4239	104.394	53.7369	118.528	114.81	104.088	98.1187
COMTD1	11.8896	-0.460141	0.450567	2.64528	0.754474	0.999925		10.1171	13.5231	15.4342	10.925	9.22278	6.3269	23.2376	11.1995	11.8361	7.93888	11.0246
COP1	19.2477	0.312479	0.369651	2.97366	0.704048	0.999925		7.86884	18.7243	23.1513	22.8431	17.0267	23.7259	17.4282	13.0661	18.9378	24.6987	24.2541
COPA	48.9525	0.010564	0.260661	3.35228	0.645848	0.999925		50.5854	49.9314	52.4762	71.5089	58.1745	37.9614	30.4993	41.9981	50.3035	43.2228	51.8155
COPB1	41.3001	0.424076	0.265563	4.69901	0.453705	0.999925		34.8477	46.8107	40.9006	59.5908	46.1139	44.2883	21.7852	32.6652	33.1411	51.1617	42.9958
COPB2	44.6552	0.327417	0.258034	1.13378	0.95107	0.999925		40.4683	50.9717	37.8138	43.6999	48.9517	53.7787	27.5946	52.2643	42.61	46.7512	46.3032
COPE	112.375	-0.295493	0.201989	2.88222	0.718138	0.999925		152.88	120.668	95.692	103.291	122.734	109.139	152.497	84.9295	113.035	95.2665	85.9917
COPG1	57.1465	-0.109809	0.237516	2.71158	0.744347	0.999925		66.3231	56.1728	70.2256	50.6522	61.7217	56.9421	40.6658	49.4644	52.0789	53.808	70.5573
COPRS	47.6961	-0.123132	0.248485	2.69714	0.746556	0.999925		44.9648	39.529	39.3572	40.7204	47.5328	45.87	69.7127	50.3977	47.3444	48.5154	50.713
COPS2	21.6632	0.378163	0.359413	2.25017	0.813557	0.999925		21.3583	16.6438	18.521	14.8977	23.4117	34.798	13.0711	33.5985	16.5706	25.5808	19.8442
COPS3	21.8779	-0.217719	0.35111	5.23829	0.387497	0.999925		40.4683	20.8048	25.4664	23.8363	23.4117	28.4711	11.6188	15.8659	22.4886	14.9957	13.2295
COPS4	18.8835	-0.100828	0.386408	1.26687	0.938304	0.999925		22.4824	20.8048	17.7493	10.925	20.5739	14.2355	21.7852	15.8659	13.0197	28.2271	22.0491
COPS5	22.074	-0.242826	0.342466	1.10017	0.954089	0.999925		24.7307	13.5231	26.2381	24.8295	21.2833	18.9807	21.7852	27.9987	24.8558	17.642	20.9467
COPS6	29.0359	-0.129968	0.312913	4.37167	0.497234	0.999925		26.9789	34.3279	33.9552	19.8636	26.9589	31.6345	49.3798	32.6652	19.5296	22.0524	22.0491
COPS7A	33.94	-0.202544	0.28508	3.32359	0.650233	0.999925		37.096	40.5693	35.4986	34.7613	43.9856	36.3797	33.404	29.8653	30.1821	18.524	33.0737
COPS7B	6.66231	-0.194936	0.611738	4.00221	0.549098	0.999925		8.99296	4.16095	3.85855	4.9659	9.93223	9.49035	5.80939	1.86658	4.14264	7.93888	12.127
COPS8	18.326	0.629852	0.360269	2.84237	0.724272	0.999925		14.6136	19.7645	16.9776	24.8295	18.4456	26.8893	10.1664	22.399	14.2033	21.1703	12.127
COPS9	61.8723	-0.150709	0.236591	1.20951	0.943961	0.999925		62.9508	74.8971	63.2802	58.5976	55.3367	56.9421	87.1409	51.331	62.7314	55.5721	51.8155
COPZ1	59.4647	-0.035469	0.23592	2.24486	0.81433	0.999925		58.4543	71.7764	66.367	67.5362	59.5934	56.9421	72.6174	48.5311	45.569	49.3975	57.3278
COQ10B	14.234	-0.0797564	0.421207	2.06965	0.839426	0.999925		14.6136	11.4426	17.7493	10.925	15.6078	20.5624	8.71409	15.8659	12.4279	8.82098	19.8442
COQ2	12.2696	-0.437608	0.443848	0.574859	0.989125	0.999925		19.11	10.4024	10.8039	13.9045	14.8983	6.3269	14.5235	9.33291	13.6115	13.2315	8.81966
COQ4	11.8796	-0.0140602	0.443241	6.2721	0.280636	0.999925		15.7377	16.6438	6.17368	9.93179	12.77	6.3269	18.8805	16.7992	10.6525	12.3494	4.40983
COQ5	10.8973	-0.510769	0.466205	3.69085	0.594726	0.999925		14.6136	8.3219	8.4888	6.95226	13.4795	7.90863	15.9758	10.2662	8.28528	7.93888	17.6393
COQ8A	11.5291	0.480868	0.458743	6.03134	0.303181	0.999925		3.37236	5.20119	11.5756	10.925	9.22278	18.9807	14.5235	16.7992	8.87708	14.1136	13.2295
COQ9	17.0626	0.0526665	0.403441	3.56316	0.613853	0.999925		11.2412	14.5633	21.6079	25.8227	14.1889	30.0528	18.8805	9.33291	15.9788	10.5852	15.4344
CORO1B	93.8051	0.39026	0.205315	4.84682	0.434859	0.999925		98.9226	119.627	70.9973	122.161	79.4578	117.048	72.6174	84.9295	94.0971	101.441	70.5573
CORO1C	165.66	0.0348134	0.177394	1.87708	0.865878	0.999925		160.749	151.875	161.287	203.602	156.078	143.937	143.783	163.326	188.786	170.245	178.598
CORO7	35.2067	0.0411168	0.315717	2.54972	0.768989	0.999925		32.5995	31.2071	18.521	34.7613	29.0872	37.9614	62.451	27.9987	35.5083	39.6944	37.4835
COTL1	249.623	-0.188821	0.168569	12.0033	0.0347421	0.999925		348.477	291.267	248.49	278.09	275.974	270.475	277.399	215.59	216.601	157.013	166.471
COX11	8.6101	-0.0542013	0.512903	6.09791	0.296809	0.999925		8.99296	8.3219	6.17368	2.97954	14.1889	12.6538	5.80939	8.39962	10.6525	13.2315	3.30737
COX14	52.9602	0.0627569	0.239907	3.82849	0.574365	0.999925		52.8337	57.2131	36.2703	46.6794	46.1139	44.2883	71.1651	60.6639	52.6707	57.3363	57.3278
COX15	15.8579	0.150536	0.384687	2.34667	0.799389	0.999925		13.4894	19.7645	13.8908	19.8636	18.4456	17.399	18.8805	18.6658	12.4279	10.5852	11.0246
COX16	37.3913	0.0735074	0.26877	5.42575	0.366156	0.999925		44.9648	40.5693	42.444	44.6931	39.0195	41.1249	23.2376	25.1989	37.2838	44.1049	28.6639
COX17	49.9298	0.0712209	0.25716	2.39735	0.791869	0.999925		52.8337	68.6557	50.1611	62.5703	43.2761	50.6152	43.5705	46.6645	53.2625	33.5197	44.0983
COX18	10.7897	0.212803	0.479872	3.9656	0.55438	0.999925		14.6136	8.3219	16.2059	15.8909	7.09445	14.2355	2.9047	8.39962	11.8361	11.4673	7.7172
COX20	32.5055	-0.0659869	0.288138	5.7821	0.328003	0.999925		43.8407	37.4486	38.5855	34.7613	43.2761	36.3797	21.7852	32.6652	26.0394	22.9345	19.8442
COX4I1	366.252	0.0412202	0.191974	4.17537	0.524453	0.999925		291.147	420.256	290.934	388.333	317.122	324.254	586.749	353.717	361.001	350.193	345.069
COX5A	174.329	0.191032	0.172118	3.38889	0.640262	0.999925		171.99	203.887	158.972	209.561	167.429	200.879	182.996	172.659	149.135	162.306	137.807
COX6A1	209.641	0.434561	0.177392	2.70221	0.745781	0.999925		195.597	230.933	195.242	269.152	193.678	246.749	130.711	255.722	187.602	214.35	186.315
COX6B1	161.335	-0.0276444	0.193835	4.17784	0.524106	0.999925		180.983	209.088	148.94	196.65	140.47	151.846	197.519	140.927	154.461	118.201	135.602
COX6C	203.808	0.292312	0.17624	3.08207	0.687334	0.999925		179.859	230.933	156.657	213.534	168.138	264.148	219.305	223.99	210.683	208.175	166.471
COX7A2	213.445	0.400346	0.178014	6.07672	0.298825	0.999925		207.962	261.1	165.918	303.913	226.313	259.403	151.044	215.59	186.419	199.354	170.881
COX7A2L	42.9094	0.441572	0.26762	1.82257	0.87311	0.999925		37.096	50.9717	37.0421	49.659	38.31	45.87	20.3329	45.7313	43.7936	45.8691	57.3278
COX7B	212.229	0.319028	0.180515	0.91338	0.969245	0.999925		194.473	212.209	160.516	262.199	175.942	267.312	235.28	219.323	181.684	216.114	209.467
COX7C	308.456	0.517861	0.158774	0.707997	0.982527	0.999925		260.796	359.922	223.024	396.279	240.502	354.306	278.851	370.516	257.435	322.848	328.532
COX8A	274.81	0.51338	0.185057	6.59633	0.252434	0.999925		302.388	344.319	219.165	359.531	263.913	351.143	140.878	316.386	230.804	254.044	240.336
CPD	15.9241	0.690511	0.428549	6.17791	0.28929	0.999925		12.3653	17.684	13.1191	13.9045	13.4795	12.6538	1.45235	14.9327	13.6115	25.5808	36.3811
CPEB2	11.1108	0.367634	0.493476	4.36185	0.498578	0.999925		8.99296	10.4024	10.0322	6.95226	7.09445	4.74518	5.80939	26.1321	13.6115	18.524	9.92211
CPEB4	19.2101	0.0381883	0.370876	1.20636	0.944266	0.999925		11.2412	22.8852	21.6079	24.8295	24.1211	14.2355	15.9758	16.7992	23.6722	19.4061	16.5369
CPM	38.9082	-0.161259	0.280692	10.6007	0.0598987	0.999925		34.8477	20.8048	32.4118	31.7817	28.3778	36.3797	34.8564	35.4651	63.915	48.5154	60.6351
CPNE1	16.7988	-0.383346	0.381718	1.44324	0.919525	0.999925		16.8618	17.684	18.521	16.8841	20.5739	18.9807	17.4282	9.33291	24.264	13.2315	11.0246
CPNE2	12.143	0.619629	0.472669	6.60912	0.251371	0.999925		17.9859	16.6438	8.4888	11.9182	7.80389	23.7259	1.45235	7.46633	13.6115	12.3494	12.127
CPNE3	17.7668	0.380749	0.375173	0.721761	0.981753	0.999925		17.9859	14.5633	11.5756	21.8499	17.0267	23.7259	13.0711	23.3323	18.346	18.524	15.4344
CPNE8	8.07115	0.130159	0.543073	3.45312	0.630492	0.999925		10.1171	9.36214	6.94538	3.97272	10.6417	15.8173	2.9047	8.39962	6.50986	5.29259	8.81966
CPOX	10.8449	0.791871	0.466647	2.1594	0.826678	0.999925		5.6206	17.684	7.71709	9.93179	6.385	15.8173	10.1664	13.9994	11.2443	14.1136	6.61474
CPPED1	47.1713	-0.0404551	0.261294	1.62589	0.898101	0.999925		50.5854	33.2876	57.8782	54.6249	51.08	44.2883	37.7611	58.7973	40.8346	42.3407	47.4057
CPQ	17.832	0.835428	0.402161	5.29248	0.381238	0.999925		11.2412	14.5633	11.5756	15.8909	8.51334	28.4711	5.80939	18.6658	20.1214	23.8166	37.4835
CPSF1	13.4103	0.0380362	0.435198	0.222914	0.998847	0.999925		12.3653	15.6036	16.2059	6.95226	12.0606	17.399	14.5235	12.1328	10.0607	15.8778	14.3319
CPSF2	21.7776	0.134944	0.339264	0.760373	0.979492	0.999925		21.3583	18.7243	22.3796	19.8636	21.9928	22.1442	15.9758	27.0654	23.0804	28.2271	18.7418
CPSF3	19.0837	-0.450661	0.364921	5.6686	0.339812	0.999925		21.3583	12.4829	20.8362	19.8636	22.7022	11.0721	30.4993	27.0654	13.6115	10.5852	19.8442
CPSF4	7.51987	-0.289479	0.563662	1.34664	0.93006	0.999925		7.86884	5.20119	9.26051	7.94544	2.83778	7.90863	11.6188	8.39962	10.6525	4.41049	6.61474
CPSF6	19.2787	-0.0912923	0.35679	6.93181	0.225761	0.999925		11.2412	17.684	22.3796	20.8568	28.3778	18.9807	26.1423	19.5991	20.1214	21.1703	5.51229
CPSF7	13.4671	-0.381642	0.427928	1.3569	0.92897	0.999925		12.3653	15.6036	20.8362	9.93179	12.0606	6.3269	14.5235	14.9327	15.9788	12.3494	13.2295
CPT1A	18.8589	0.199842	0.371524	2.25401	0.812997	0.999925		22.4824	24.9657	23.1513	19.8636	17.7361	18.9807	17.4282	14.9327	8.87708	20.2882	18.7418
CPT2	21.3571	0.562063	0.343738	1.21528	0.943403	0.999925		15.7377	32.2474	14.6625	25.8227	17.0267	26.8893	23.2376	23.3323	17.1624	21.1703	17.6393
CPTP	16.3617	0.141753	0.389172	3.89247	0.564999	0.999925		11.2412	18.7243	14.6625	19.8636	9.93223	12.6538	29.047	20.5324	15.9788	14.1136	13.2295
CPVL	53.8538	0.100656	0.245687	2.79605	0.731394	0.999925		59.5784	47.8509	47.846	43.6999	48.2422	69.5959	39.2134	49.4644	55.0379	59.1005	72.7622
CRADD	6.62487	0.408927	0.593161	1.50608	0.912367	0.999925		5.6206	3.12071	6.17368	7.94544	4.96611	11.0721	4.35705	4.66645	5.32625	9.70307	9.92211
CRAT	9.47682	0.0462766	0.535429	2.5097	0.775033	0.999925		6.74472	8.3219	7.71709	6.95226	3.54722	11.0721	20.3329	5.59975	11.2443	14.9957	7.7172
CRBN	8.56534	-0.0431803	0.525231	2.22554	0.817139	0.999925		6.74472	7.28167	10.8039	13.9045	9.22278	3.16345	8.71409	8.39962	5.91806	7.93888	12.127
CRCP	7.08837	0.342241	0.559415	0.619963	0.987071	0.999925		6.74472	5.20119	5.40197	7.94544	5.67556	11.0721	5.80939	5.59975	7.10167	9.70307	7.7172
CREB1	9.67934	0.571697	0.493898	0.967292	0.965161	0.999925		5.6206	13.5231	5.40197	9.93179	8.51334	14.2355	7.26174	8.39962	10.6525	9.70307	13.2295
CREB3	22.5465	-0.262953	0.345459	3.50561	0.622538	0.999925		17.9859	22.8852	19.2927	14.8977	25.54	14.2355	40.6658	25.1989	20.1214	22.9345	24.2541
CREB3L2	21.6655	0.109697	0.340864	3.06572	0.689854	0.999925		20.2342	26.0059	14.6625	15.8909	26.9589	28.4711	15.9758	21.4657	23.6722	18.524	26.459
CREBBP	10.714	-0.41765	0.485056	1.84678	0.869914	0.999925		13.4894	9.36214	13.8908	9.93179	10.6417	11.0721	11.6188	2.79987	9.46889	12.3494	13.2295
CREBL2	34.739	0.107931	0.285846	9.18669	0.101846	0.999925		34.8477	29.1267	20.8362	26.8158	21.2833	28.4711	39.2134	34.5318	45.569	52.9259	48.5081
CREG1	280.105	0.154994	0.158524	2.89269	0.716526	0.999925		215.831	264.22	253.892	275.111	285.906	295.783	245.447	314.519	317.208	312.263	300.971
CRELD2	15.3631	-0.733991	0.403072	11.0594	0.0502152	0.999925		25.8548	14.5633	28.5532	21.8499	21.2833	14.2355	13.0711	4.66645	11.2443	7.05678	6.61474
CREM	12.6308	-0.0165525	0.436806	2.1041	0.834561	0.999925		15.7377	9.36214	10.8039	13.9045	9.22278	11.0721	10.1664	12.1328	13.0197	11.4673	22.0491
CRIP1	38.4157	1.24996	0.290478	1.63355	0.897162	0.999925		25.8548	55.1326	14.6625	50.6522	15.6078	53.7787	30.4993	50.3977	23.6722	44.987	57.3278
CRIPT	9.42179	0.150569	0.511139	1.04155	0.959146	0.999925		11.2412	4.16095	8.4888	13.9045	9.22278	12.6538	4.35705	9.33291	10.6525	9.70307	9.92211
CRK	22.2362	0.1138	0.332426	2.26516	0.81137	0.999925		17.9859	19.7645	26.2381	26.8158	26.2495	23.7259	14.5235	18.6658	21.8968	25.5808	23.1516
CRKL	11.1332	0.0236811	0.448452	1.92854	0.858942	0.999925		11.2412	12.4829	12.3474	11.9182	14.8983	12.6538	5.80939	8.39962	12.4279	11.4673	8.81966
CRLF3	8.42732	0.289425	0.521419	4.28579	0.509045	0.999925		13.4894	14.5633	5.40197	7.94544	5.67556	7.90863	4.35705	5.59975	7.69347	7.93888	12.127
CRLS1	18.457	0.548661	0.36	1.78556	0.877949	0.999925		19.11	26.0059	13.8908	20.8568	12.0606	18.9807	11.6188	19.5991	18.346	23.8166	18.7418
CRNKL1	8.76461	-0.658028	0.523563	2.8248	0.726974	0.999925		10.1171	7.28167	12.3474	3.97272	12.0606	14.2355	10.1664	9.33291	10.0607	3.52839	3.30737
CRTAP	63.1866	0.111939	0.224783	1.07535	0.956262	0.999925		50.5854	66.5752	65.5953	62.5703	66.6878	79.0863	58.0939	60.6639	63.915	61.7468	59.5327
CRTC2	10.2702	0.222751	0.467531	1.08718	0.955232	0.999925		8.99296	8.3219	12.3474	14.8977	9.22278	11.0721	7.26174	12.1328	8.87708	8.82098	11.0246
CRTC3	6.74062	-0.13234	0.574389	1.7205	0.886307	0.999925		4.49648	6.24143	10.0322	6.95226	9.93223	6.3269	5.80939	3.73316	6.50986	9.70307	4.40983
CRYBG1	21.4885	0.343534	0.350777	2.77415	0.734757	0.999925		17.9859	19.7645	22.3796	20.8568	13.4795	17.399	14.5235	31.7319	18.9378	22.9345	36.3811
CRYL1	30.2876	0.355609	0.304866	2.48793	0.778312	0.999925		16.8618	34.3279	22.3796	28.8022	27.6683	33.2162	24.6899	31.7319	34.3247	31.7555	47.4057
CRYZ	11.4813	0.539858	0.451449	1.38156	0.92632	0.999925		8.99296	15.6036	6.17368	12.9113	12.0606	9.49035	11.6188	18.6658	8.28528	11.4673	11.0246
CRYZL1	9.09653	0.239065	0.511982	3.52339	0.619851	0.999925		7.86884	13.5231	12.3474	9.93179	8.51334	14.2355	5.80939	2.79987	6.50986	9.70307	8.81966
CS	80.7989	-0.0082828	0.205817	6.14781	0.292101	0.999925		101.171	91.5409	85.6597	93.3589	77.3295	83.8314	85.6886	87.7293	64.5068	57.3363	60.6351
CSDE1	141.222	0.170602	0.18386	1.68001	0.891408	0.999925		127.026	148.754	112.67	160.895	148.274	140.774	129.259	148.393	158.012	157.013	122.373
CSE1L	26.9592	-0.153159	0.317513	5.23085	0.388362	0.999925		33.7236	26.0059	32.4118	24.8295	24.8306	39.5431	37.7611	25.1989	20.7132	19.4061	12.127
CSF1R	122.116	0.0397002	0.186244	7.28723	0.20014	0.999925		142.763	152.915	126.56	142.025	121.315	110.721	117.64	105.462	84.6282	97.0307	142.217
CSF2RA	12.175	-1.00572	0.449829	4.14312	0.528999	0.999925		12.3653	5.20119	23.923	13.9045	17.0267	6.3269	14.5235	9.33291	13.0197	6.17468	12.127
CSF2RB	19.8457	-0.372713	0.370496	1.00965	0.961784	0.999925		23.6065	23.9255	27.0098	9.93179	18.4456	15.8173	23.2376	15.8659	18.346	21.1703	20.9467
CSF3R	13.9584	-0.132486	0.438159	5.76951	0.329296	0.999925		8.99296	12.4829	12.3474	5.95908	14.8983	9.49035	13.0711	10.2662	15.9788	24.6987	25.3565
CSGALNACT2	27.3855	0.37711	0.336156	3.51917	0.620488	0.999925		12.3653	28.0864	21.6079	23.8363	26.9589	30.0528	18.8805	41.0648	40.8346	29.9913	27.5614
CSK	58.8084	-0.831562	0.252667	1.84291	0.870426	0.999925		67.4472	46.8107	73.3124	54.6249	81.5862	44.2883	107.474	33.5985	58.5888	36.166	42.9958
CSNK1A1	64.7911	0.197962	0.228355	0.645118	0.985844	0.999925		55.0819	69.6959	70.2256	62.5703	70.9445	68.0142	56.6416	75.5966	50.3035	69.6857	63.9425
CSNK1D	30.3121	-0.370627	0.303863	1.88676	0.864581	0.999925		29.2271	31.2071	30.0967	28.8022	33.3439	22.1442	34.8564	17.7325	39.651	29.9913	36.3811
CSNK1E	6.90937	-0.175095	0.589879	2.28298	0.808764	0.999925		5.6206	8.3219	6.94538	4.9659	3.54722	4.74518	15.9758	4.66645	7.10167	9.70307	4.40983
CSNK1G1	9.04574	-0.657405	0.523592	2.05349	0.841696	0.999925		10.1171	3.12071	10.8039	5.95908	7.09445	7.90863	17.4282	7.46633	8.87708	9.70307	11.0246
CSNK1G2	25.2522	0.0212892	0.337437	2.19285	0.821869	0.999925		13.4894	26.0059	20.8362	21.8499	24.8306	26.8893	33.404	17.7325	30.7739	29.9913	31.9713
CSNK2A1	25.4305	0.272586	0.338574	1.34442	0.930295	0.999925		22.4824	23.9255	30.8684	19.8636	22.7022	26.8893	14.5235	27.0654	19.5296	34.4018	37.4835
CSNK2A2	11.6484	0.285751	0.442146	0.600505	0.98798	0.999925		10.1171	10.4024	12.3474	12.9113	9.93223	15.8173	8.71409	10.2662	10.0607	13.2315	14.3319
CSNK2B	101.321	-0.270097	0.198438	3.06249	0.690352	0.999925		131.522	98.8226	113.441	108.257	117.768	86.9949	121.997	87.7293	81.0774	82.0351	84.8892
CSPG4	7.26229	0.823224	0.583708	1.82864	0.872311	0.999925		2.24824	8.3219	6.94538	5.95908	3.54722	6.3269	7.26174	9.33291	4.14264	11.4673	14.3319
CSRP1	86.6465	-0.0426077	0.219608	7.42603	0.190834	0.999925		88.8055	99.8628	72.5407	87.3998	75.2011	94.9035	132.164	96.129	92.3217	65.2752	48.5081
CSTA	35.0541	-0.575536	0.287028	8.74963	0.119477	0.999925		33.7236	31.2071	34.7269	17.8772	31.925	20.5624	43.5705	29.8653	55.0379	35.2839	51.8155
CSTB	2189.25	0.410112	0.182622	2.9091	0.713998	0.999925		1889.65	1892.19	1955.51	2476.99	2043.2	2461.16	1143	2788.67	2341.77	2654.23	2435.33
CSTF1	9.19088	-0.0139844	0.505205	2.28303	0.808756	0.999925		10.1171	9.36214	8.4888	10.925	5.67556	4.74518	13.0711	6.53304	9.46889	14.9957	7.7172
CSTF2T	8.138	-0.982216	0.568726	2.4343	0.786356	0.999925		13.4894	8.3219	8.4888	10.925	12.77	1.58173	10.1664	3.73316	7.69347	3.52839	8.81966
CSTF3	9.44348	0.201099	0.500405	2.80476	0.730055	0.999925		11.2412	5.20119	6.17368	6.95226	11.3511	17.399	5.80939	9.33291	9.46889	13.2315	7.7172
CTB-161K23.4	22.8938	0.694964	0.360059	5.11337	0.402201	0.999925		6.74472	24.9657	22.3796	32.7749	19.8645	34.798	11.6188	21.4657	29.5903	25.5808	22.0491
CTB-89H12.4	10.4943	-0.58407	0.475571	6.31607	0.276667	0.999925		16.8618	11.4426	7.71709	3.97272	11.3511	9.49035	18.8805	11.1995	7.10167	5.29259	12.127
CTBP1	47.765	-0.242135	0.251105	4.18545	0.523036	0.999925		50.5854	44.7302	42.444	38.734	41.1478	44.2883	72.6174	57.864	52.0789	33.5197	47.4057
CTBP2	16.0026	-0.133501	0.392148	3.87601	0.567402	0.999925		7.86884	14.5633	26.2381	21.8499	20.5739	14.2355	17.4282	13.9994	14.7951	12.3494	12.127
CTBS	14.7604	0.334767	0.449917	1.61125	0.899886	0.999925		8.99296	22.8852	13.8908	10.925	14.1889	11.0721	4.35705	18.6658	20.1214	14.1136	23.1516
CTC-435M10.3	8.48497	-0.0847304	0.548195	1.23976	0.941006	0.999925		12.3653	9.36214	8.4888	10.925	5.67556	6.3269	14.5235	3.73316	4.73444	10.5852	6.61474
CTCF	11.4058	0.54794	0.449331	1.701	0.888773	0.999925		14.6136	13.5231	9.26051	14.8977	10.6417	12.6538	5.80939	13.0661	8.28528	14.9957	7.7172
CTD-2192J16.22	29.2433	-0.762364	0.332625	2.67264	0.7503	0.999925		25.8548	26.0059	36.2703	14.8977	30.5061	23.7259	53.7369	15.8659	33.7329	24.6987	36.3811
CTD-2192J16.27	33.7927	0.519096	0.286017	1.03164	0.959974	0.999925		30.3513	32.2474	28.5532	45.6863	30.5061	39.5431	18.8805	36.3983	28.4067	41.4586	39.6885
CTD-2336O2.1	20.4099	0.213364	0.349323	2.40325	0.790989	0.999925		19.11	15.6036	17.7493	20.8568	24.1211	30.0528	15.9758	17.7325	14.7951	22.0524	26.459
CTD-2515O10.6	259.597	0.0630694	0.169664	5.04835	0.410008	0.999925		268.665	283.985	233.828	312.852	258.947	281.547	326.778	254.788	217.193	224.053	192.93
CTD-2545G14.7	14.6528	-0.536642	0.471428	6.59983	0.252142	0.999925		15.7377	12.4829	9.26051	19.8636	8.51334	7.90863	43.5705	11.1995	13.0197	5.29259	14.3319
CTD-2562J17.6	6.80082	0.265235	0.573554	2.64931	0.75386	0.999925		4.49648	4.16095	8.4888	7.94544	4.96611	4.74518	4.35705	8.39962	8.28528	12.3494	6.61474
CTD-2587H24.14	11.3847	-0.968791	0.533549	9.67334	0.085038	0.999925		11.2412	9.36214	11.5756	8.93862	6.385	1.58173	45.0228	6.53304	6.50986	7.05678	11.0246
CTD-2619J13.14	8.73402	-0.370794	0.504808	1.6353	0.896947	0.999925		8.99296	5.20119	12.3474	6.95226	7.80389	7.90863	13.0711	9.33291	9.46889	10.5852	4.40983
CTDNEP1	70.0518	0.000911513	0.225659	0.380438	0.995851	0.999925		60.7025	79.0581	84.1163	62.5703	61.7217	66.4325	76.9745	65.3304	67.4658	76.7425	69.4548
CTDSP1	31.1139	-0.222746	0.301491	1.39212	0.925174	0.999925		28.103	31.2071	29.325	24.8295	29.7967	37.9614	47.9275	28.932	36.1001	23.8166	24.2541
CTDSP2	24.2063	0.660743	0.334412	5.37462	0.37189	0.999925		13.4894	17.684	21.6079	32.7749	19.8645	23.7259	11.6188	25.1989	18.9378	36.166	45.2007
CTDSPL	8.87709	0.43488	0.530505	4.70614	0.452784	0.999925		3.37236	13.5231	3.08684	3.97272	7.80389	11.0721	14.5235	11.1995	9.46889	9.70307	9.92211
CTNNA1	86.9511	0.0641669	0.210226	1.77384	0.879469	0.999925		89.9296	74.8971	65.5953	92.3657	83.005	94.9035	91.498	83.0629	100.607	102.323	78.2745
CTNNB1	82.5105	0.11976	0.214482	0.715267	0.98212	0.999925		77.5643	106.104	70.9973	92.3657	83.7145	69.5959	87.1409	78.3964	78.1183	86.4456	77.172
CTNNBIP1	21.9017	0.305375	0.362569	3.56798	0.613127	0.999925		15.7377	23.9255	16.9776	36.7476	24.8306	22.1442	18.8805	30.7986	24.8558	14.9957	11.0246
CTNNBL1	27.5889	0.0612569	0.335068	2.36064	0.797321	0.999925		17.9859	33.2876	17.7493	27.809	33.3439	36.3797	43.5705	22.399	26.6313	21.1703	23.1516
CTNND1	23.4295	0.155426	0.334197	0.165784	0.999439	0.999925		19.11	30.1669	25.4664	18.8704	22.7022	20.5624	18.8805	27.0654	23.0804	26.4629	25.3565
CTNS	18.6908	0.233812	0.375859	3.70132	0.593168	0.999925		6.74472	16.6438	21.6079	19.8636	14.8983	15.8173	27.5946	21.4657	15.9788	22.9345	22.0491
CTPS1	7.99461	-0.205694	0.540277	5.04323	0.410628	0.999925		8.99296	9.36214	7.71709	14.8977	7.09445	3.16345	13.0711	9.33291	7.69347	4.41049	2.20491
CTR9	11.5546	0.364315	0.470755	1.81195	0.874506	0.999925		7.86884	15.6036	14.6625	5.95908	13.4795	18.9807	7.26174	14.9327	8.28528	12.3494	7.7172
CTSA	177.165	-0.0637077	0.214971	5.96272	0.309864	0.999925		139.391	201.806	141.995	155.929	120.606	150.264	281.756	153.993	228.437	172.891	201.75
CTSB	7856.9	0.163424	0.173514	2.87319	0.719529	0.999925		6199.53	8629.81	5915.92	8796.59	6614.86	8737.45	10510.6	7885.37	8700.13	7449.31	6986.27
CTSC	140.274	-0.40389	0.190649	4.6605	0.4587	0.999925		139.391	126.909	122.702	109.25	180.199	129.701	142.33	111.995	226.07	124.376	130.09
CTSD	4552.71	-0.0905204	0.334245	3.66409	0.598716	0.999925		3557.84	4822.54	3142.4	4056.14	3341.49	3906.86	9353.12	3939.42	5217.36	4284.35	4458.34
CTSH	236.993	-0.675265	0.161014	2.98201	0.70276	0.999925		274.285	179.961	298.652	178.772	254.691	161.336	299.184	208.124	353.9	198.472	199.545
CTSL	501.687	-0.0691659	0.170148	5.09329	0.404602	0.999925		555.316	492.033	637.432	490.631	599.481	506.152	307.898	458.246	526.707	494.857	449.802
CTSO	7.66778	-0.666467	0.556761	2.0361	0.844128	0.999925		6.74472	5.20119	10.0322	7.94544	9.93223	3.16345	7.26174	7.46633	10.0607	4.41049	12.127
CTSZ	398.532	0.361171	0.227354	5.12055	0.401346	0.999925		279.906	497.234	260.838	443.951	209.286	446.046	518.488	382.649	560.44	414.586	370.426
CTTN	24.8496	0.558505	0.332962	5.23835	0.38749	0.999925		19.11	22.8852	18.521	24.8295	17.0267	20.5624	11.6188	29.8653	22.4886	33.5197	52.9179
CTTNBP2NL	12.9914	0.00414194	0.442599	0.684196	0.983825	0.999925		11.2412	16.6438	12.3474	8.93862	13.4795	9.49035	8.71409	19.5991	17.7542	11.4673	13.2295
CTU1	7.64065	-0.464385	0.545469	1.482	0.915138	0.999925		10.1171	7.28167	10.0322	4.9659	5.67556	4.74518	13.0711	7.46633	5.91806	7.05678	7.7172
CUEDC1	15.4236	-0.442409	0.412908	4.23223	0.516488	0.999925		13.4894	8.3219	15.4342	15.8909	17.7361	25.3076	27.5946	13.0661	17.1624	7.93888	7.7172
CUEDC2	19.0235	-0.0359586	0.389362	1.28843	0.936118	0.999925		32.5995	16.6438	11.5756	21.8499	12.0606	22.1442	21.7852	16.7992	22.4886	15.8778	15.4344
CUL1	15.6056	0.217016	0.394969	0.556289	0.989917	0.999925		12.3653	21.845	14.6625	14.8977	15.6078	12.6538	18.8805	16.7992	10.6525	16.7599	16.5369
CUL2	20.9907	0.514787	0.364633	1.89381	0.863634	0.999925		10.1171	23.9255	13.8908	22.8431	24.1211	17.399	13.0711	25.1989	21.8968	26.4629	31.9713
CUL3	21.1466	0.0311343	0.347311	3.10426	0.683916	0.999925		25.8548	23.9255	23.923	21.8499	14.8983	23.7259	15.9758	12.1328	20.7132	22.0524	27.5614
CUL4A	23.6012	-0.0885179	0.33213	3.98404	0.551716	0.999925		20.2342	20.8048	30.8684	25.8227	33.3439	23.7259	26.1423	19.5991	18.9378	29.1092	11.0246
CUL4B	12.5831	-0.239173	0.474008	2.55803	0.767731	0.999925		15.7377	17.684	6.94538	13.9045	13.4795	1.58173	15.9758	11.1995	13.0197	12.3494	16.5369
CUL5	13.1295	-0.433945	0.423967	1.4758	0.915845	0.999925		13.4894	11.4426	12.3474	10.925	21.2833	12.6538	14.5235	7.46633	13.6115	12.3494	14.3319
CUL9	7.19482	-0.292656	0.570557	2.25662	0.812616	0.999925		11.2412	3.12071	8.4888	9.93179	4.25667	7.90863	10.1664	5.59975	8.28528	7.93888	2.20491
CUTA	96.7387	0.109725	0.240373	9.23081	0.100204	0.999925		77.5643	89.4605	47.846	87.3998	70.235	99.6487	172.829	104.529	107.117	91.7381	115.758
CUX1	17.8425	-0.435327	0.36547	1.69331	0.889741	0.999925		23.6065	17.684	22.3796	12.9113	19.155	15.8173	17.4282	17.7325	24.8558	15.8778	8.81966
CWC15	28.4483	-0.0340817	0.305278	1.28733	0.93623	0.999925		31.4754	27.0462	26.2381	33.7681	27.6683	33.2162	31.9517	28.932	25.4476	18.524	28.6639
CWF19L1	10.1188	-0.304357	0.509182	0.794973	0.977353	0.999925		13.4894	6.24143	19.2927	5.95908	6.385	9.49035	10.1664	11.1995	7.69347	11.4673	9.92211
CXorf38	13.1633	0.13465	0.427612	1.39326	0.925049	0.999925		19.11	11.4426	10.0322	13.9045	14.1889	15.8173	10.1664	17.7325	9.46889	9.70307	13.2295
CXXC1	9.97083	-0.0955439	0.46991	3.79859	0.578763	0.999925		8.99296	7.28167	9.26051	9.93179	9.22278	9.49035	15.9758	10.2662	11.8361	14.1136	3.30737
CXXC5	43.2117	0.224479	0.269096	3.39714	0.639006	0.999925		37.096	55.1326	37.8138	30.7886	31.2156	34.798	50.8322	49.4644	35.5083	56.4542	56.2253
CYB561A3	101.218	0.330658	0.194575	10.4306	0.0639145	0.999925		68.5714	84.2593	84.1163	107.263	77.3295	102.812	79.8792	109.195	133.156	149.957	116.86
CYB561D2	17.9254	-0.551145	0.369708	1.54322	0.908029	0.999925		24.7307	18.7243	22.3796	13.9045	16.3172	17.399	20.3329	12.1328	27.2231	14.1136	9.92211
CYB5A	24.7059	0.438298	0.388952	6.38901	0.270185	0.999925		16.8618	17.684	23.923	15.8909	26.9589	44.2883	2.9047	27.9987	33.7329	31.7555	29.7663
CYB5B	35.2528	0.34811	0.2889	2.63886	0.755452	0.999925		37.096	41.6095	40.9006	38.734	36.1817	42.7066	15.9758	38.2649	26.6313	34.4018	35.2786
CYB5D2	6.69234	0.638178	0.604656	1.101	0.954015	0.999925		3.37236	10.4024	3.08684	11.9182	4.96611	3.16345	5.80939	7.46633	8.87708	7.93888	6.61474
CYB5R1	38.2813	-0.0535994	0.280959	8.76627	0.118758	0.999925		29.2271	43.69	22.3796	22.8431	36.1817	30.0528	63.9033	42.9314	46.7526	46.7512	36.3811
CYB5R3	69.4622	0.446667	0.217519	2.76345	0.736399	0.999925		47.2131	60.3338	65.5953	85.4134	60.3028	83.8314	49.3798	79.3297	65.0986	83.7993	83.7867
CYB5R4	27.5728	-0.135839	0.32192	2.52455	0.772793	0.999925		21.3583	21.845	31.6401	38.734	39.0195	23.7259	20.3329	27.9987	34.3247	21.1703	23.1516
CYBA	578.502	-0.128886	0.208777	10.5184	0.0618095	0.999925		458.641	610.62	448.363	525.392	449.788	477.681	1244.66	541.309	565.174	493.975	547.921
CYBB	220.54	-0.567312	0.171579	1.47148	0.916338	0.999925		255.175	169.559	246.175	205.588	298.676	180.317	323.874	175.459	230.212	175.537	165.369
CYBC1	39.797	-0.0283617	0.296922	1.12883	0.95152	0.999925		29.2271	44.7302	39.3572	51.6453	39.0195	33.2162	62.451	27.9987	36.6919	41.4586	31.9713
CYBRD1	18.6959	0.226965	0.374939	3.53115	0.618679	0.999925		8.99296	17.684	12.3474	14.8977	25.54	15.8173	17.4282	22.399	20.7132	25.5808	24.2541
CYC1	89.5696	0.188353	0.198871	8.28943	0.140989	0.999925		92.1779	111.305	98.7788	103.291	100.032	107.557	75.5221	97.0623	65.6904	73.2141	60.6351
CYCS	158.442	0.0734304	0.175161	6.74117	0.240612	0.999925		179.859	170.599	182.123	208.568	164.591	151.846	133.616	163.326	129.014	135.843	123.475
CYFIP1	104.723	-0.0960669	0.190156	1.32556	0.93228	0.999925		123.653	109.225	102.637	98.3248	104.288	102.812	107.474	91.4625	111.851	112.026	88.1966
CYHR1	12.9125	0.290833	0.425757	1.3439	0.93035	0.999925		8.99296	12.4829	10.0322	12.9113	9.22278	15.8173	15.9758	18.6658	13.0197	10.5852	14.3319
CYLD	11.2184	-0.0534421	0.51537	1.76924	0.880064	0.999925		13.4894	6.24143	11.5756	14.8977	19.155	4.74518	2.9047	13.9994	13.0197	16.7599	6.61474
CYP1B1	68.7262	0.14733	0.289949	6.82886	0.233683	0.999925		53.9578	44.7302	98.7788	58.5976	79.4578	60.1056	29.047	69.9968	48.5281	97.0307	115.758
CYP20A1	8.00756	-0.275255	0.532352	2.03997	0.843587	0.999925		7.86884	7.28167	9.26051	8.93862	14.1889	6.3269	7.26174	8.39962	5.32625	4.41049	8.81966
CYP27A1	250.99	-0.203917	0.189326	9.49773	0.090784	0.999925		159.625	190.364	321.031	192.677	215.671	238.84	273.042	256.655	392.367	268.158	252.463
CYP27B1	7.31714	1.73759	0.640688	4.23648	0.515895	0.999925		2.24824	5.20119	3.08684	2.97954	3.54722	12.6538	1.45235	10.2662	3.55083	21.1703	14.3319
CYP2S1	13.1121	0.516844	0.429467	3.11784	0.681824	0.999925		12.3653	17.684	14.6625	20.8568	7.80389	11.0721	5.80939	13.9994	10.6525	10.5852	18.7418
CYP4V2	13.5555	-0.191946	0.427951	5.1028	0.403463	0.999925		11.2412	14.5633	8.4888	10.925	10.6417	7.90863	21.7852	10.2662	23.0804	20.2882	9.92211
CYP51A1	60.4925	0.329458	0.240365	4.709	0.452416	0.999925		42.7166	63.4545	64.0519	93.3589	56.7556	72.7594	39.2134	56.9307	67.4658	54.6901	54.0204
CYREN	11.0531	0.266563	0.472232	4.81849	0.438431	0.999925		8.99296	14.5633	10.8039	14.8977	10.6417	18.9807	8.71409	6.53304	6.50986	4.41049	16.5369
CYRIA	10.8774	-0.910892	0.464365	2.77224	0.735049	0.999925		19.11	10.4024	13.8908	3.97272	13.4795	9.49035	14.5235	9.33291	14.2033	7.93888	3.30737
CYRIB	87.2566	-0.35776	0.212571	2.09853	0.83535	0.999925		121.405	67.6155	111.898	79.4544	109.964	90.1583	78.4268	78.3964	82.261	74.0962	66.1474
CYSTM1	109.3	0.66175	0.205261	7.20005	0.206182	0.999925		64.0749	99.8628	73.3124	118.188	92.2278	102.812	65.3557	143.727	97.6479	158.778	186.315
CYTH1	33.0139	-0.156594	0.291026	5.76437	0.329826	0.999925		21.3583	29.1267	30.8684	23.8363	29.0872	23.7259	43.5705	38.2649	42.61	34.4018	46.3032
CYTH2	11.959	0.291822	0.455103	3.10834	0.683287	0.999925		7.86884	14.5633	9.26051	7.94544	15.6078	17.399	5.80939	15.8659	17.1624	12.3494	7.7172
CYTH4	76.6165	-0.0961523	0.239903	2.14986	0.828045	0.999925		65.199	82.1788	65.5953	82.4339	70.235	77.5045	127.807	67.1969	80.4856	63.511	60.6351
CYTIP	10.2406	0.16944	0.535045	5.67523	0.339113	0.999925		11.2412	5.20119	4.63026	11.9182	7.09445	1.58173	7.26174	12.1328	9.46889	16.7599	25.3565
CYTOR	20.4582	0.121599	0.360514	7.81246	0.166879	0.999925		17.9859	24.9657	19.2927	12.9113	11.3511	11.0721	33.404	32.6652	14.2033	22.9345	24.2541
CZIB	12.7713	-0.101183	0.418045	3.76847	0.583209	0.999925		15.7377	15.6036	15.4342	11.9182	15.6078	15.8173	10.1664	13.0661	13.0197	9.70307	4.40983
DAB2	136.47	0.0541295	0.204224	3.48838	0.625146	0.999925		125.902	116.507	91.8334	148.977	120.606	145.519	142.33	119.461	171.624	137.607	180.803
DAD1	131.418	0.338414	0.18672	2.86958	0.720085	0.999925		118.033	151.875	122.702	168.841	146.855	140.774	92.9503	132.527	103.566	138.489	128.987
DAG1	9.73039	-0.38606	0.499938	2.762	0.736621	0.999925		11.2412	7.28167	11.5756	11.9182	10.6417	3.16345	5.80939	7.46633	13.0197	10.5852	14.3319
DAGLA	8.07852	0.403806	0.581837	2.17991	0.823733	0.999925		2.24824	9.36214	12.3474	6.95226	5.67556	6.3269	2.9047	13.9994	13.6115	8.82098	6.61474
DAGLB	13.5516	-0.492583	0.431411	0.589018	0.988501	0.999925		15.7377	11.4426	13.8908	12.9113	15.6078	7.90863	21.7852	8.39962	11.8361	14.1136	15.4344
DALRD3	8.67218	-0.506953	0.519511	1.10541	0.953624	0.999925		7.86884	5.20119	11.5756	9.93179	14.8983	4.74518	8.71409	6.53304	8.28528	8.82098	8.81966
DANCR	7.0487	0.446873	0.590128	2.55598	0.768041	0.999925		4.49648	10.4024	13.1191	7.94544	3.54722	9.49035	2.9047	5.59975	5.91806	5.29259	8.81966
DAP	43.3404	0.236668	0.25402	1.17328	0.947415	0.999925		48.3372	54.0924	36.2703	43.6999	41.1478	42.7066	37.7611	43.8647	36.6919	50.2796	41.8934
DAP3	29.6037	0.0117954	0.321682	3.21325	0.667147	0.999925		32.5995	35.3681	42.444	28.8022	24.1211	41.1249	15.9758	23.3323	33.1411	21.1703	27.5614
DAPK1	35.7482	0.0669495	0.283634	3.23634	0.663602	0.999925		28.103	27.0462	31.6401	35.7545	32.6345	34.798	27.5946	41.0648	47.9363	37.0481	49.6106
DAPK3	9.65828	-0.248371	0.494349	3.07266	0.688784	0.999925		5.6206	4.16095	9.26051	11.9182	9.22278	9.49035	15.9758	8.39962	11.2443	8.82098	12.127
DAPP1	6.9396	0.0893338	0.574244	4.00702	0.548406	0.999925		3.37236	2.08048	6.94538	5.95908	6.385	6.3269	8.71409	10.2662	7.10167	11.4673	7.7172
DARS1	30.5598	-0.237113	0.325433	0.0777426	0.999913	0.999925		22.4824	36.4083	43.2157	18.8704	36.8911	25.3076	26.1423	32.6652	37.2838	28.2271	28.6639
DARS2	9.01157	-0.0871496	0.499627	3.5638	0.613756	0.999925		15.7377	10.4024	8.4888	5.95908	7.09445	11.0721	8.71409	6.53304	9.46889	12.3494	3.30737
DAXX	14.7142	0.138424	0.422141	0.60298	0.987866	0.999925		14.6136	16.6438	10.8039	19.8636	14.8983	9.49035	8.71409	16.7992	18.9378	12.3494	18.7418
DAZAP1	37.1821	-0.102856	0.27503	3.57229	0.612479	0.999925		30.3513	36.4083	56.3348	42.7067	32.6345	39.5431	43.5705	34.5318	36.6919	30.8734	25.3565
DAZAP2	122.991	-0.104178	0.189638	1.51983	0.91077	0.999925		141.639	120.668	111.126	113.222	134.085	137.61	123.45	133.461	132.564	97.0307	108.041
DBNDD2	18.9134	-0.0236621	0.368591	1.09129	0.954872	0.999925		17.9859	23.9255	23.1513	12.9113	17.0267	20.5624	13.0711	17.7325	24.8558	20.2882	16.5369
DBNL	80.4262	-0.0591233	0.221562	4.12015	0.532251	0.999925		82.0608	84.2593	73.3124	86.4066	87.2617	79.0863	123.45	76.5299	63.3232	74.9783	54.0204
DBP	14.861	0.723563	0.429609	4.13631	0.529963	0.999925		6.74472	18.7243	10.0322	19.8636	4.96611	14.2355	13.0711	12.1328	18.9378	19.4061	25.3565
DBR1	6.65792	0.199046	0.582639	0.786631	0.977878	0.999925		6.74472	6.24143	7.71709	8.93862	5.67556	7.90863	8.71409	4.66645	2.95903	7.05678	6.61474
DCAF11	21.082	-0.1706	0.353292	1.25215	0.939777	0.999925		24.7307	23.9255	16.9776	24.8295	19.8645	15.8173	33.404	16.7992	20.7132	19.4061	15.4344
DCAF12	22.6977	0.211587	0.329453	4.44744	0.486946	0.999925		16.8618	14.5633	22.3796	28.8022	28.3778	34.798	18.8805	25.1989	20.1214	22.0524	17.6393
DCAF13	20.5809	-0.179792	0.351746	4.99205	0.416851	0.999925		12.3653	12.4829	23.1513	16.8841	21.2833	14.2355	27.5946	25.1989	20.7132	23.8166	28.6639
DCAF15	9.80002	0.234439	0.48826	4.87801	0.430949	0.999925		7.86884	7.28167	8.4888	13.9045	5.67556	6.3269	18.8805	14.9327	5.91806	9.70307	8.81966
DCAF5	9.93138	-0.388457	0.488189	3.25128	0.661309	0.999925		13.4894	6.24143	6.94538	4.9659	9.93223	7.90863	10.1664	10.2662	12.4279	11.4673	15.4344
DCAF6	16.0428	0.458355	0.404846	3.54872	0.61603	0.999925		12.3653	12.4829	10.0322	21.8499	10.6417	14.2355	8.71409	18.6658	24.264	21.1703	22.0491
DCAF7	26.1589	0.0483235	0.315432	5.37063	0.37234	0.999925		21.3583	26.0059	23.923	28.8022	35.4722	28.4711	15.9758	14.9327	30.1821	31.7555	30.8688
DCAF8	17.3779	-0.128072	0.385051	2.35554	0.798077	0.999925		12.3653	13.5231	16.2059	24.8295	19.155	11.0721	18.8805	12.1328	23.0804	21.1703	18.7418
DCK	18.4602	-0.194654	0.359357	0.857711	0.973207	0.999925		17.9859	20.8048	18.521	17.8772	24.1211	20.5624	20.3329	13.9994	19.5296	14.9957	14.3319
DCLRE1B	8.49745	0.690866	0.527674	3.30248	0.653463	0.999925		7.86884	10.4024	8.4888	14.8977	7.09445	12.6538	1.45235	6.53304	7.10167	7.05678	9.92211
DCP2	14.7345	-0.190984	0.400741	1.916	0.860642	0.999925		15.7377	15.6036	21.6079	13.9045	12.77	17.399	17.4282	15.8659	13.0197	8.82098	9.92211
DCTD	23.4912	-0.487664	0.334129	2.15597	0.82717	0.999925		29.2271	21.845	34.7269	24.8295	31.2156	20.5624	17.4282	20.5324	29.5903	14.1136	14.3319
DCTN1	28.813	0.218198	0.350463	3.68961	0.594912	0.999925		15.7377	31.2071	24.6947	44.6931	23.4117	26.8893	52.2845	21.4657	18.346	22.9345	35.2786
DCTN2	55.1524	0.0630826	0.265514	1.69954	0.888958	0.999925		43.8407	66.5752	55.5631	53.6317	47.5328	47.4518	85.6886	47.5978	39.0592	59.1005	60.6351
DCTN3	31.4132	-0.0840941	0.288088	1.03228	0.95992	0.999925		29.2271	28.0864	39.3572	32.7749	30.5061	33.2162	31.9517	35.4651	33.1411	26.4629	25.3565
DCTN4	16.6727	-0.106145	0.383493	1.6755	0.891972	0.999925		13.4894	17.684	16.2059	17.8772	21.9928	14.2355	14.5235	11.1995	17.1624	15.8778	23.1516
DCTN5	32.5168	0.220691	0.290971	3.78874	0.580215	0.999925		34.8477	36.4083	27.0098	33.7681	17.0267	30.0528	43.5705	37.3316	31.9575	37.0481	28.6639
DCTN6	16.1464	0.127608	0.38973	0.661584	0.98501	0.999925		15.7377	12.4829	13.8908	15.8909	19.155	17.399	10.1664	21.4657	18.346	17.642	15.4344
DCTPP1	24.2961	0.0169737	0.346555	3.31842	0.651023	0.999925		29.2271	22.8852	23.923	43.6999	28.3778	15.8173	18.8805	27.9987	22.4886	18.524	15.4344
DCUN1D1	23.0475	0.160432	0.348931	1.02977	0.960129	0.999925		23.6065	16.6438	23.1513	21.8499	28.3778	28.4711	11.6188	30.7986	20.7132	22.9345	25.3565
DCUN1D5	16.2646	0.172412	0.380133	1.68139	0.891236	0.999925		13.4894	12.4829	17.7493	23.8363	17.0267	17.399	13.0711	13.9994	14.7951	18.524	16.5369
DCXR	47.2927	-0.143231	0.250449	4.32907	0.503074	0.999925		67.4472	53.0521	43.2157	48.6658	48.2422	52.1969	58.0939	41.0648	41.4264	37.0481	29.7663
DDA1	20.847	0.0997235	0.354655	2.03152	0.844767	0.999925		23.6065	16.6438	19.2927	17.8772	15.6078	26.8893	17.4282	22.399	17.7542	17.642	34.1762
DDAH2	27.0482	-0.271326	0.344027	3.08826	0.68638	0.999925		47.2131	26.0059	17.7493	27.809	24.8306	26.8893	33.404	13.0661	23.6722	23.8166	33.0737
DDB1	63.3917	-0.334082	0.229766	2.36719	0.79635	0.999925		64.0749	63.4545	78.7144	54.6249	64.5595	41.1249	76.9745	57.864	62.7314	58.2184	74.9671
DDB2	13.7419	-0.303088	0.444367	4.39382	0.494214	0.999925		11.2412	17.684	10.0322	7.94544	15.6078	6.3269	27.5946	13.0661	9.46889	12.3494	19.8442
DDHD1	8.36678	0.235605	0.534205	2.31929	0.803429	0.999925		5.6206	15.6036	6.17368	7.94544	5.67556	4.74518	7.26174	7.46633	13.0197	9.70307	8.81966
DDI2	11.879	-0.241906	0.450456	4.22433	0.517591	0.999925		7.86884	8.3219	13.1191	9.93179	9.93223	4.74518	13.0711	15.8659	17.1624	14.1136	16.5369
DDIT3	16.1675	-0.438823	0.413955	1.67756	0.891715	0.999925		16.8618	14.5633	30.8684	13.9045	22.7022	9.49035	14.5235	11.1995	10.6525	17.642	15.4344
DDIT4	7.20712	0.0434086	0.558204	0.703634	0.982769	0.999925		7.86884	6.24143	3.85855	7.94544	8.51334	7.90863	7.26174	5.59975	7.10167	7.05678	9.92211
DDOST	119.519	0.130658	0.188701	1.96567	0.853874	0.999925		110.164	140.432	110.354	141.031	134.795	129.701	116.188	111.995	105.933	109.38	104.733
DDRGK1	45.3026	-0.0110473	0.284618	2.61956	0.758392	0.999925		31.4754	50.9717	40.9006	44.6931	36.1817	45.87	63.9033	30.7986	44.3854	39.6944	69.4548
DDT	53.0357	0.162977	0.241872	4.55336	0.472776	0.999925		60.7025	63.4545	50.1611	69.5226	63.85	53.7787	42.1181	52.2643	36.6919	42.3407	48.5081
DDX1	21.8411	0.0700351	0.332568	2.83608	0.72524	0.999925		28.103	21.845	21.6079	23.8363	24.8306	26.8893	20.3329	21.4657	17.1624	22.0524	12.127
DDX17	50.3832	0.301052	0.244379	1.75382	0.882051	0.999925		43.8407	63.4545	47.846	60.5839	49.6611	61.6873	34.8564	46.6645	47.9363	45.8691	51.8155
DDX18	14.1243	-0.496266	0.427096	3.10179	0.684296	0.999925		25.8548	15.6036	20.0644	10.925	22.7022	7.90863	10.1664	13.9994	10.0607	11.4673	6.61474
DDX19A	13.5621	-0.159455	0.428043	0.939469	0.967299	0.999925		10.1171	15.6036	19.2927	14.8977	12.0606	11.0721	17.4282	7.46633	13.0197	14.9957	13.2295
DDX19B	10.9462	-0.18321	0.488772	2.81105	0.729089	0.999925		6.74472	6.24143	10.8039	6.95226	7.80389	15.8173	21.7852	8.39962	10.0607	11.4673	14.3319
DDX21	18.9417	-0.6058	0.398106	2.64084	0.755151	0.999925		33.7236	12.4829	30.8684	18.8704	31.925	12.6538	8.71409	18.6658	15.9788	12.3494	12.127
DDX23	15.0665	-0.293494	0.411108	1.70824	0.88786	0.999925		25.8548	15.6036	12.3474	12.9113	21.2833	7.90863	14.5235	17.7325	12.4279	14.1136	11.0246
DDX24	23.8053	0.0616803	0.322994	1.82489	0.872805	0.999925		19.11	17.684	23.1513	28.8022	24.1211	25.3076	27.5946	26.1321	20.1214	21.1703	28.6639
DDX27	8.94592	-0.370957	0.534759	2.26963	0.810717	0.999925		8.99296	10.4024	16.9776	10.925	11.3511	1.58173	10.1664	7.46633	5.32625	9.70307	5.51229
DDX28	8.9966	-0.724623	0.505092	1.37585	0.926936	0.999925		13.4894	6.24143	13.8908	7.94544	9.93223	9.49035	11.6188	6.53304	7.69347	4.41049	7.7172
DDX39A	29.9394	-0.517822	0.302924	11.1449	0.0485823	0.999925		42.7166	28.0864	38.5855	29.7954	32.6345	31.6345	53.7369	23.3323	23.6722	18.524	6.61474
DDX39B	42.2078	-0.22149	0.264163	2.98099	0.702916	0.999925		59.5784	44.7302	50.9328	38.734	48.9517	39.5431	46.4752	35.4651	31.9575	41.4586	26.459
DDX3X	63.151	0.0813034	0.229387	3.32885	0.649428	0.999925		42.7166	62.4143	60.965	54.6249	59.5934	63.269	59.5463	59.7306	76.3429	74.9783	80.4794
DDX3Y	13.7867	-0.343979	0.411088	0.900341	0.970197	0.999925		13.4894	10.4024	17.7493	14.8977	13.4795	11.0721	17.4282	10.2662	14.2033	13.2315	15.4344
DDX41	28.1951	0.0975872	0.316891	2.38634	0.793507	0.999925		25.8548	44.7302	25.4664	31.7817	34.7628	22.1442	31.9517	26.1321	21.8968	25.5808	19.8442
DDX42	16.7871	-0.0128769	0.384849	1.5412	0.908267	0.999925		16.8618	18.7243	20.0644	16.8841	15.6078	9.49035	11.6188	21.4657	21.305	19.4061	13.2295
DDX46	11.4504	0.267497	0.462447	0.679519	0.984074	0.999925		11.2412	17.684	13.8908	7.94544	12.0606	11.0721	5.80939	13.9994	8.87708	12.3494	11.0246
DDX47	8.67556	0.740596	0.562061	0.975963	0.964481	0.999925		3.37236	15.6036	3.85855	9.93179	6.385	15.8173	8.71409	8.39962	7.69347	3.52839	12.127
DDX49	14.1932	-0.167591	0.4084	3.70566	0.592522	0.999925		13.4894	19.7645	17.7493	11.9182	16.3172	17.399	20.3329	13.0661	10.6525	8.82098	6.61474
DDX5	124.281	-0.0647853	0.190921	0.824417	0.97545	0.999925		141.639	127.949	128.104	116.202	113.511	131.283	106.021	120.395	149.135	113.791	119.065
DDX52	8.59671	-0.442673	0.514812	1.07707	0.956113	0.999925		10.1171	9.36214	8.4888	4.9659	11.3511	4.74518	11.6188	7.46633	9.46889	11.4673	5.51229
DDX54	15.4985	-0.516154	0.413409	1.63001	0.897597	0.999925		13.4894	15.6036	16.9776	16.8841	20.5739	12.6538	31.9517	9.33291	13.6115	10.5852	8.81966
DDX56	16.7005	-0.439534	0.423825	4.87893	0.430834	0.999925		16.8618	8.3219	19.2927	6.95226	18.4456	33.2162	18.8805	10.2662	14.2033	14.1136	23.1516
DDX58	8.77046	-1.16459	0.570656	9.13245	0.103897	0.999925		1.12412	2.08048	10.8039	4.9659	12.77	4.74518	27.5946	4.66645	13.6115	9.70307	4.40983
DDX6	30.166	-0.482881	0.314595	0.413854	0.994939	0.999925		30.3513	33.2876	40.1289	20.8568	38.31	26.8893	40.6658	17.7325	27.8149	28.2271	27.5614
DDX60L	26.1322	-1.04083	0.347302	2.93631	0.709804	0.999925		20.2342	20.8048	30.0967	12.9113	38.31	11.0721	58.0939	18.6658	36.6919	22.9345	17.6393
DEAF1	8.395	0.304844	0.518041	1.07259	0.956501	0.999925		4.49648	10.4024	6.94538	6.95226	6.385	7.90863	11.6188	11.1995	7.69347	8.82098	9.92211
DECR1	51.3537	0.564754	0.256753	3.51935	0.620462	0.999925		47.2131	63.4545	34.7269	61.5771	35.4722	60.1056	27.5946	55.0642	63.915	61.7468	54.0204
DECR2	7.91408	-0.18239	0.539244	0.592056	0.988364	0.999925		8.99296	7.28167	5.40197	6.95226	7.80389	6.3269	13.0711	5.59975	7.10167	9.70307	8.81966
DEDD	14.1438	0.143961	0.418801	4.08428	0.537346	0.999925		8.99296	17.684	10.8039	13.9045	9.93223	14.2355	18.8805	15.8659	23.6722	14.9957	6.61474
DEDD2	14.211	-0.00805596	0.409268	3.52305	0.619902	0.999925		10.1171	10.4024	15.4342	11.9182	9.22278	11.0721	15.9758	16.7992	16.5706	16.7599	22.0491
DEF6	20.7241	-0.978304	0.403188	4.91508	0.426332	0.999925		43.8407	10.4024	23.923	16.8841	18.4456	25.3076	45.0228	12.1328	16.5706	8.82098	6.61474
DEF8	36.3588	0.536943	0.276882	1.07797	0.956035	0.999925		24.7307	38.4888	30.8684	40.7204	31.925	45.87	21.7852	41.9981	34.9165	42.3407	46.3032
DEGS1	44.2945	0.312757	0.259711	1.57951	0.903716	0.999925		39.3442	49.9314	34.7269	44.6931	46.8234	56.9421	27.5946	47.5978	46.7526	43.2228	49.6106
DEK	41.3746	-0.0758115	0.25905	2.47435	0.780354	0.999925		41.5925	45.7705	44.7591	37.7408	52.4989	41.1249	40.6658	39.1982	41.4264	44.987	25.3565
DELE1	17.6643	0.278552	0.367352	2.83335	0.725659	0.999925		23.6065	23.9255	15.4342	20.8568	12.0606	12.6538	17.4282	19.5991	13.0197	20.2882	15.4344
DENND10	17.8948	-0.0186971	0.364239	0.189692	0.999221	0.999925		20.2342	15.6036	16.2059	18.8704	17.0267	17.399	17.4282	17.7325	17.7542	17.642	20.9467
DENND1A	9.37073	-0.201423	0.498013	2.31782	0.803646	0.999925		8.99296	10.4024	8.4888	12.9113	13.4795	11.0721	13.0711	6.53304	7.10167	4.41049	6.61474
DENND1B	9.26396	-0.156407	0.489982	2.12614	0.83143	0.999925		14.6136	11.4426	6.94538	4.9659	9.93223	9.49035	8.71409	8.39962	8.87708	9.70307	8.81966
DENND1C	6.85476	0.00806467	0.579804	3.27751	0.657286	0.999925		3.37236	6.24143	4.63026	2.97954	7.80389	7.90863	7.26174	5.59975	8.87708	9.70307	11.0246
DENND2D	24.6109	0.318424	0.321302	9.88256	0.0786321	0.999925		16.8618	20.8048	20.0644	19.8636	15.6078	20.5624	23.2376	33.5985	35.5083	45.8691	18.7418
DENND4B	22.4514	-0.585285	0.331311	2.19339	0.821791	0.999925		33.7236	20.8048	25.4664	19.8636	22.7022	12.6538	31.9517	20.5324	26.6313	19.4061	13.2295
DENND4C	23.0775	-0.0407169	0.33452	5.41402	0.367466	0.999925		20.2342	16.6438	19.2927	18.8704	19.155	14.2355	23.2376	25.1989	28.4067	34.4018	34.1762
DENND5A	9.45987	0.35822	0.506901	2.76595	0.736015	0.999925		5.6206	13.5231	8.4888	4.9659	7.09445	7.90863	5.80939	9.33291	12.4279	16.7599	12.127
DENND6A	10.8226	0.525056	0.466742	2.62372	0.757758	0.999925		3.37236	10.4024	9.26051	10.925	10.6417	15.8173	13.0711	14.9327	7.69347	9.70307	13.2295
DENR	27.2218	-0.280231	0.3124	2.44997	0.784011	0.999925		31.4754	19.7645	27.7815	29.7954	23.4117	22.1442	34.8564	30.7986	27.8149	18.524	33.0737
DERA	21.8089	0.13201	0.34772	0.71778	0.981979	0.999925		22.4824	21.845	24.6947	20.8568	25.54	23.7259	13.0711	29.8653	18.346	18.524	20.9467
DERL1	39.9674	0.382509	0.271255	1.16197	0.948473	0.999925		31.4754	34.3279	27.0098	48.6658	33.3439	53.7787	42.1181	43.8647	39.0592	44.1049	41.8934
DERL2	24.4142	0.156507	0.326088	4.23822	0.515653	0.999925		21.3583	32.2474	27.7815	21.8499	31.2156	31.6345	26.1423	24.2656	14.7951	22.9345	14.3319
DERPC	15.1387	0.0221033	0.394467	1.48233	0.9151	0.999925		11.2412	18.7243	18.521	16.8841	14.1889	15.8173	20.3329	14.9327	13.6115	12.3494	9.92211
DESI1	32.0845	0.261369	0.326611	6.91086	0.227355	0.999925		32.5995	24.9657	47.846	35.7545	41.8572	49.0335	10.1664	36.3983	22.4886	30.8734	20.9467
DESI2	8.23559	-0.0391958	0.542143	3.92586	0.560139	0.999925		5.6206	5.20119	10.0322	10.925	7.09445	4.74518	4.35705	9.33291	9.46889	6.17468	17.6393
DFFA	11.3054	0.0782835	0.455565	1.14533	0.950013	0.999925		11.2412	9.36214	9.26051	10.925	17.7361	11.0721	7.26174	11.1995	10.0607	14.1136	12.127
DGAT1	21.6145	0.136884	0.353145	3.61366	0.606263	0.999925		23.6065	23.9255	11.5756	19.8636	14.1889	17.399	33.404	20.5324	20.1214	25.5808	27.5614
DGCR2	12.116	-0.0121683	0.437957	3.15292	0.676424	0.999925		6.74472	11.4426	10.8039	9.93179	9.93223	9.49035	17.4282	13.0661	17.7542	16.7599	9.92211
DGCR6L	21.8992	-0.604423	0.35141	8.03412	0.154365	0.999925		26.9789	21.845	16.9776	15.8909	14.8983	11.0721	50.8322	22.399	26.0394	14.1136	19.8442
DGKZ	37.4715	-0.184417	0.269466	1.87663	0.865939	0.999925		38.2201	31.2071	34.7269	36.7476	36.1817	28.4711	52.2845	41.9981	40.2428	37.9302	34.1762
DGLUCY	19.5044	0.288597	0.357632	3.25324	0.661008	0.999925		15.7377	16.6438	15.4342	18.8704	27.6683	28.4711	11.6188	23.3323	15.9788	17.642	23.1516
DGUOK	20.6422	0.24952	0.345854	0.568729	0.98939	0.999925		19.11	18.7243	18.521	25.8227	18.4456	25.3076	18.8805	16.7992	17.1624	22.9345	25.3565
DHCR24	137.15	0.471058	0.206217	1.64636	0.895587	0.999925		97.7985	143.553	112.67	177.779	80.8767	172.408	140.878	135.327	140.85	154.367	152.139
DHCR7	32.5078	0.0807812	0.323995	7.94475	0.159307	0.999925		15.7377	18.7243	33.1835	45.6863	25.54	52.1969	42.1181	29.8653	47.3444	27.345	19.8442
DHDDS	19.4597	-0.271856	0.363094	0.329571	0.99705	0.999925		21.3583	18.7243	20.0644	21.8499	17.0267	20.5624	26.1423	13.0661	21.305	14.1136	19.8442
DHFR	14.7783	-0.00198947	0.39379	3.95084	0.556515	0.999925		20.2342	14.5633	10.8039	12.9113	17.7361	18.9807	18.8805	17.7325	10.6525	12.3494	7.7172
DHPS	10.9672	-0.0628478	0.481871	1.50503	0.912488	0.999925		16.8618	6.24143	13.1191	16.8841	9.93223	6.3269	7.26174	12.1328	8.28528	11.4673	12.127
DHRS1	9.62001	-0.123996	0.497095	2.69728	0.746535	0.999925		7.86884	10.4024	7.71709	7.94544	13.4795	6.3269	7.26174	6.53304	10.0607	10.5852	17.6393
DHRS11	7.28188	0.767772	0.603706	0.72296	0.981685	0.999925		5.6206	8.3219	7.71709	9.93179	8.51334	4.74518	0	12.1328	5.91806	10.5852	6.61474
DHRS3	28.9408	-0.362544	0.32468	0.492496	0.992395	0.999925		26.9789	28.0864	27.7815	34.7613	27.6683	25.3076	42.1181	21.4657	37.8756	17.642	28.6639
DHRS4	28.2694	-0.402011	0.302329	3.99016	0.550833	0.999925		26.9789	18.7243	30.8684	24.8295	31.925	31.6345	47.9275	28.932	30.7739	22.9345	15.4344
DHRS4L2	19.7241	-0.710453	0.413952	9.44001	0.0927492	0.999925		23.6065	16.6438	10.8039	10.925	12.77	14.2355	69.7127	13.0661	22.4886	14.9957	7.7172
DHRS7	51.5109	-0.0882858	0.244154	4.37329	0.497013	0.999925		47.2131	42.6498	45.5309	41.7135	49.6611	55.3604	45.0228	48.5311	65.6904	50.2796	74.9671
DHRS7B	8.42856	-0.415804	0.541698	5.31882	0.378222	0.999925		11.2412	4.16095	15.4342	11.9182	9.22278	9.49035	5.80939	1.86658	7.69347	11.4673	4.40983
DHRS9	21.3508	0.692647	0.377929	7.8236	0.166229	0.999925		21.3583	27.0462	29.325	33.7681	18.4456	17.399	4.35705	16.7992	9.46889	28.2271	28.6639
DHRSX	26.781	0.48909	0.31432	4.32391	0.503784	0.999925		23.6065	31.2071	21.6079	21.8499	27.6683	42.7066	17.4282	39.1982	23.6722	29.1092	16.5369
DHX15	31.3591	-0.15868	0.287748	2.57663	0.764913	0.999925		29.2271	31.2071	43.9874	36.7476	34.0534	28.4711	31.9517	32.6652	30.7739	23.8166	22.0491
DHX16	10.3643	0.00709789	0.462485	0.969121	0.965018	0.999925		8.99296	7.28167	13.1191	10.925	10.6417	12.6538	8.71409	12.1328	11.2443	10.5852	7.7172
DHX29	7.22773	0.13348	0.561059	3.02761	0.695729	0.999925		6.74472	9.36214	6.17368	7.94544	12.0606	4.74518	5.80939	5.59975	6.50986	12.3494	2.20491
DHX30	19.5487	-0.0888595	0.359428	1.397	0.924641	0.999925		24.7307	21.845	18.521	19.8636	17.7361	25.3076	18.8805	16.7992	18.9378	11.4673	20.9467
DHX32	8.55623	-0.0668802	0.525484	1.5539	0.906768	0.999925		7.86884	7.28167	4.63026	8.93862	9.22278	6.3269	7.26174	8.39962	13.0197	7.93888	13.2295
DHX34	7.71791	-0.661177	0.5402	2.69393	0.747047	0.999925		7.86884	3.12071	11.5756	7.94544	9.22278	6.3269	13.0711	9.33291	6.50986	4.41049	5.51229
DHX36	10.5145	-0.170135	0.491911	2.11729	0.832689	0.999925		12.3653	8.3219	15.4342	10.925	14.1889	6.3269	2.9047	9.33291	10.0607	11.4673	14.3319
DHX38	13.4072	-0.428392	0.449391	2.56171	0.767174	0.999925		17.9859	14.5633	19.2927	8.93862	11.3511	22.1442	11.6188	7.46633	13.6115	6.17468	14.3319
DHX58	9.8448	-0.828076	0.495322	2.48362	0.77896	0.999925		7.86884	4.16095	8.4888	7.94544	17.0267	7.90863	15.9758	5.59975	14.7951	9.70307	8.81966
DHX8	9.59682	0.0428725	0.495574	2.18092	0.823588	0.999925		5.6206	10.4024	6.94538	4.9659	10.6417	11.0721	14.5235	8.39962	10.0607	14.1136	8.81966
DHX9	26.8163	-0.17271	0.305295	0.575272	0.989107	0.999925		32.5995	27.0462	27.7815	26.8158	31.925	25.3076	26.1423	23.3323	24.8558	23.8166	25.3565
DIABLO	14.7801	-0.137171	0.441607	1.54324	0.908026	0.999925		14.6136	21.845	19.2927	8.93862	19.155	15.8173	15.9758	6.53304	8.87708	19.4061	12.127
DIAPH1	33.3454	0.227496	0.285486	0.732615	0.981131	0.999925		32.5995	31.2071	23.1513	36.7476	30.5061	41.1249	33.404	36.3983	35.5083	35.2839	30.8688
DICER1	20.6986	0.323993	0.351452	0.378577	0.995899	0.999925		14.6136	24.9657	16.2059	22.8431	21.2833	17.399	17.4282	28.932	21.8968	21.1703	20.9467
DIDO1	6.81385	-0.423245	0.561116	1.65061	0.895063	0.999925		10.1171	7.28167	9.26051	6.95226	8.51334	6.3269	4.35705	4.66645	8.87708	5.29259	3.30737
DIMT1	6.87729	0.920353	0.599496	3.12678	0.680447	0.999925		4.49648	5.20119	5.40197	10.925	9.22278	11.0721	0	7.46633	5.32625	8.82098	7.7172
DIP2B	9.58733	0.0826147	0.502651	0.58668	0.988605	0.999925		5.6206	12.4829	10.0322	5.95908	14.1889	7.90863	7.26174	10.2662	9.46889	12.3494	9.92211
DIPK2A	6.8793	-0.20708	0.611369	1.52907	0.90969	0.999925		14.6136	2.08048	6.94538	9.93179	6.385	11.0721	4.35705	4.66645	5.91806	5.29259	4.40983
DIS3	12.4928	0.358603	0.449353	0.903077	0.969998	0.999925		11.2412	18.7243	15.4342	10.925	10.6417	9.49035	5.80939	16.7992	9.46889	12.3494	16.5369
DIS3L	7.87787	-0.210936	0.561951	3.65208	0.600511	0.999925		10.1171	4.16095	3.08684	7.94544	12.0606	14.2355	5.80939	3.73316	11.8361	7.05678	6.61474
DISP1	8.18305	0.0634052	0.527103	1.26929	0.938059	0.999925		11.2412	7.28167	7.71709	12.9113	5.67556	6.3269	7.26174	8.39962	7.10167	6.17468	9.92211
DKC1	13.0341	0.00447547	0.425422	7.51674	0.184957	0.999925		16.8618	8.3219	20.0644	20.8568	14.1889	17.399	8.71409	12.1328	10.0607	11.4673	3.30737
DLAT	22.2598	0.550667	0.333472	5.18846	0.393316	0.999925		20.2342	24.9657	25.4664	30.7886	17.0267	28.4711	20.3329	27.0654	13.0197	26.4629	11.0246
DLD	51.6843	0.250191	0.24254	3.70172	0.593107	0.999925		57.3301	68.6557	40.9006	56.6112	55.3367	63.269	40.6658	56.9307	42.61	38.8123	47.4057
DLGAP4	25.8291	0.388427	0.322541	7.1103	0.212566	0.999925		10.1171	20.8048	20.8362	25.8227	25.54	31.6345	40.6658	36.3983	18.9378	29.1092	24.2541
DLST	31.5944	0.615335	0.303523	0.538623	0.990641	0.999925		31.4754	31.2071	19.2927	37.7408	21.9928	45.87	20.3329	36.3983	27.8149	33.5197	41.8934
DMAC1	26.6229	0.274032	0.315908	4.43387	0.48878	0.999925		35.9719	38.4888	26.2381	29.7954	22.7022	31.6345	13.0711	26.1321	26.0394	22.9345	19.8442
DMAC2	18.027	0.109661	0.370557	2.74867	0.738665	0.999925		26.9789	21.845	19.2927	17.8772	14.1889	25.3076	13.0711	13.9994	14.2033	14.9957	16.5369
DMAP1	7.80463	-0.403064	0.558245	0.83591	0.974687	0.999925		5.6206	12.4829	7.71709	3.97272	9.93223	4.74518	11.6188	5.59975	8.28528	7.05678	8.81966
DMXL1	21.5105	0.690046	0.351296	4.43241	0.488978	0.999925		15.7377	23.9255	12.3474	15.8909	13.4795	28.4711	13.0711	32.6652	27.2231	31.7555	22.0491
DMXL2	43.2468	0.0406563	0.262857	3.28491	0.656153	0.999925		40.4683	44.7302	47.0743	45.6863	40.4384	30.0528	31.9517	48.5311	56.8133	54.6901	35.2786
DNAAF5	6.84234	0.715657	0.563703	2.64057	0.755191	0.999925		4.49648	8.3219	7.71709	10.925	7.09445	11.0721	2.9047	6.53304	4.73444	7.05678	4.40983
DNAJA1	65.5638	0.0307774	0.252395	3.4461	0.631559	0.999925		70.8196	71.7764	80.2578	70.5157	80.1673	52.1969	59.5463	56.9307	47.3444	90.8561	40.7909
DNAJA2	28.0074	-0.246244	0.308253	6.21054	0.286268	0.999925		28.103	20.8048	23.923	17.8772	27.6683	30.0528	26.1423	23.3323	34.3247	27.345	48.5081
DNAJA3	9.77501	0.088051	0.535526	0.892008	0.970798	0.999925		14.6136	10.4024	11.5756	9.93179	9.93223	4.74518	1.45235	16.7992	10.6525	9.70307	7.7172
DNAJA4	11.1918	1.11744	0.473943	2.1018	0.834887	0.999925		7.86884	9.36214	10.8039	19.8636	4.25667	14.2355	5.80939	14.9327	5.32625	14.1136	16.5369
DNAJB1	32.1793	-0.0515317	0.350676	1.29431	0.935516	0.999925		26.9789	36.4083	28.5532	32.7749	29.7967	30.0528	63.9033	17.7325	24.264	41.4586	22.0491
DNAJB11	51.6402	-0.232187	0.278702	8.93279	0.111775	0.999925		58.4543	45.7705	63.2802	90.3793	64.5595	37.9614	71.1651	34.5318	33.1411	42.3407	26.459
DNAJB12	22.2356	-0.248968	0.349959	0.476618	0.992954	0.999925		21.3583	18.7243	19.2927	29.7954	21.9928	18.9807	29.047	17.7325	30.1821	17.642	19.8442
DNAJB14	11.5366	0.341209	0.45197	0.749941	0.980116	0.999925		10.1171	9.36214	10.8039	11.9182	7.80389	15.8173	7.26174	12.1328	13.0197	13.2315	15.4344
DNAJB2	15.4718	-0.206185	0.430921	4.40353	0.492893	0.999925		12.3653	18.7243	11.5756	9.93179	10.6417	11.0721	36.3087	11.1995	12.4279	14.9957	20.9467
DNAJB6	61.9661	0.110433	0.233479	1.07331	0.956439	0.999925		44.9648	66.5752	75.6275	66.543	57.465	63.269	66.808	56.9307	54.4461	66.1573	62.8401
DNAJB9	15.6137	0.646869	0.419235	3.42161	0.635281	0.999925		12.3653	15.6036	23.923	20.8568	12.0606	14.2355	4.35705	18.6658	10.6525	24.6987	14.3319
DNAJC1	13.656	0.04032	0.422885	0.252785	0.998438	0.999925		16.8618	10.4024	12.3474	18.8704	14.1889	12.6538	14.5235	11.1995	10.0607	15.8778	13.2295
DNAJC10	31.1157	0.0416174	0.330273	4.6314	0.462497	0.999925		34.8477	40.5693	23.923	52.6385	37.6006	17.399	33.404	37.3316	26.6313	20.2882	17.6393
DNAJC11	12.4541	-0.0511768	0.422502	3.76966	0.583032	0.999925		11.2412	11.4426	14.6625	11.9182	14.8983	15.8173	17.4282	15.8659	8.28528	8.82098	6.61474
DNAJC13	25.6057	-0.107383	0.337661	1.85238	0.869171	0.999925		37.096	27.0462	16.9776	27.809	30.5061	14.2355	26.1423	31.7319	22.4886	21.1703	26.459
DNAJC14	7.17959	-0.0561207	0.559422	0.984104	0.963838	0.999925		6.74472	5.20119	6.17368	8.93862	11.3511	6.3269	5.80939	8.39962	5.91806	5.29259	8.81966
DNAJC15	36.5966	0.0707898	0.285855	1.542	0.908173	0.999925		34.8477	47.8509	34.7269	34.7613	40.4384	28.4711	23.2376	36.3983	40.2428	35.2839	46.3032
DNAJC17	6.92276	-0.315543	0.579622	1.59902	0.901368	0.999925		7.86884	8.3219	9.26051	2.97954	4.96611	7.90863	11.6188	7.46633	4.73444	4.41049	6.61474
DNAJC19	15.705	0.21061	0.384584	2.42473	0.787786	0.999925		19.11	19.7645	15.4342	20.8568	15.6078	17.399	14.5235	12.1328	11.2443	16.7599	9.92211
DNAJC2	8.63652	-0.516126	0.523382	6.59991	0.252136	0.999925		10.1171	8.3219	9.26051	1.98636	9.22278	11.0721	17.4282	10.2662	8.28528	7.93888	1.10246
DNAJC21	9.86411	-0.157828	0.502719	2.74137	0.739784	0.999925		7.86884	18.7243	14.6625	8.93862	12.0606	9.49035	8.71409	3.73316	8.87708	8.82098	6.61474
DNAJC25	6.64643	-0.0314096	0.591622	5.07655	0.406609	0.999925		6.74472	2.08048	7.71709	7.94544	4.96611	12.6538	8.71409	10.2662	6.50986	4.41049	1.10246
DNAJC25-GNG10	20.6539	-0.229918	0.361027	9.09356	0.10539	0.999925		23.6065	23.9255	15.4342	13.9045	8.51334	12.6538	34.8564	26.1321	27.8149	14.9957	25.3565
DNAJC3	36.0709	-0.072918	0.283644	5.53348	0.354289	0.999925		35.9719	35.3681	50.1611	50.6522	48.9517	30.0528	20.3329	28.932	33.7329	31.7555	30.8688
DNAJC4	22.5008	0.632246	0.364043	6.56832	0.254774	0.999925		10.1171	22.8852	10.8039	22.8431	15.6078	12.6538	27.5946	27.0654	16.5706	36.166	45.2007
DNAJC5	55.6015	-0.307613	0.233386	4.49683	0.480308	0.999925		59.5784	52.0119	55.5631	48.6658	53.9178	42.7066	91.498	62.5305	53.8543	44.987	46.3032
DNAJC7	29.2983	-0.655593	0.320011	2.48579	0.778634	0.999925		21.3583	24.9657	39.3572	29.7954	36.1817	14.2355	52.2845	23.3323	33.1411	21.1703	26.459
DNAJC8	42.8304	-0.473951	0.270777	3.32227	0.650433	0.999925		56.206	38.4888	46.3026	37.7408	56.0461	25.3076	43.5705	30.7986	39.651	39.6944	57.3278
DNAJC9	13.5394	0.120396	0.427423	3.12347	0.680957	0.999925		22.4824	11.4426	12.3474	13.9045	12.77	12.6538	11.6188	22.399	9.46889	13.2315	6.61474
DNASE1L1	30.5942	0.39308	0.304213	1.93894	0.857527	0.999925		26.9789	33.2876	27.0098	32.7749	25.54	26.8893	14.5235	35.4651	33.1411	37.9302	42.9958
DNASE2	75.848	-0.0576591	0.229749	7.0189	0.219239	0.999925		58.4543	81.1386	60.1933	57.6044	56.0461	66.4325	91.498	73.73	114.81	78.5067	95.9138
DNM1L	22.3404	-0.314568	0.337571	1.87138	0.86664	0.999925		26.9789	23.9255	26.2381	21.8499	19.155	12.6538	29.047	16.7992	23.6722	25.5808	19.8442
DNM2	54.2281	-0.219022	0.257061	1.03902	0.959358	0.999925		64.0749	44.7302	50.9328	65.5498	56.7556	56.9421	68.2604	34.5318	58.5888	56.4542	39.6885
DNMT3A	9.94978	-0.493486	0.471588	0.710426	0.982392	0.999925		15.7377	9.36214	9.26051	7.94544	11.3511	7.90863	11.6188	8.39962	12.4279	8.82098	6.61474
DNPEP	19.0844	-0.327944	0.365936	1.14664	0.949893	0.999925		21.3583	15.6036	19.2927	22.8431	22.7022	23.7259	20.3329	13.0661	21.8968	11.4673	17.6393
DNPH1	29.3323	0.0628349	0.296997	1.39784	0.92455	0.999925		35.9719	33.2876	23.923	24.8295	24.8306	28.4711	31.9517	27.9987	27.2231	34.4018	29.7663
DNTTIP1	23.4658	-0.0918672	0.350429	0.646911	0.985755	0.999925		26.9789	12.4829	24.6947	26.8158	16.3172	30.0528	29.047	21.4657	23.0804	22.9345	24.2541
DNTTIP2	17.908	-0.708469	0.373233	0.777368	0.978454	0.999925		26.9789	12.4829	29.325	14.8977	22.7022	12.6538	17.4282	13.0661	18.346	15.8778	13.2295
DOCK10	29.9325	-0.218466	0.310988	3.78463	0.580822	0.999925		35.9719	36.4083	33.1835	32.7749	40.4384	22.1442	15.9758	22.399	33.7329	22.0524	34.1762
DOCK11	17.4602	0.157667	0.373894	1.07419	0.956362	0.999925		15.7377	16.6438	14.6625	13.9045	16.3172	25.3076	14.5235	21.4657	21.305	16.7599	15.4344
DOCK2	30.7203	-0.578653	0.310406	1.35253	0.929435	0.999925		40.4683	16.6438	40.1289	18.8704	43.9856	33.2162	33.404	29.8653	30.1821	29.1092	22.0491
DOCK4	20.1276	-0.170077	0.349441	0.328664	0.997069	0.999925		16.8618	18.7243	26.2381	16.8841	24.1211	18.9807	20.3329	19.5991	19.5296	20.2882	19.8442
DOCK5	15.6257	0.12305	0.396249	1.23807	0.941173	0.999925		13.4894	16.6438	22.3796	17.8772	11.3511	17.399	11.6188	17.7325	15.3869	11.4673	16.5369
DOCK7	8.92826	0.143862	0.528136	2.95222	0.707352	0.999925		10.1171	9.36214	8.4888	5.95908	9.93223	7.90863	1.45235	8.39962	9.46889	10.5852	16.5369
DOCK8	23.4335	0.218186	0.338089	1.52352	0.910339	0.999925		25.8548	27.0462	14.6625	24.8295	31.2156	20.5624	15.9758	24.2656	23.0804	28.2271	22.0491
DOK1	18.5072	-0.225859	0.365556	1.27312	0.937674	0.999925		20.2342	21.845	18.521	14.8977	17.0267	17.399	30.4993	15.8659	15.9788	15.8778	15.4344
DOK2	25.7663	0.175957	0.341505	4.56808	0.470826	0.999925		31.4754	32.2474	27.0098	27.809	27.6683	36.3797	29.047	15.8659	10.0607	23.8166	22.0491
DOK3	44.5481	-0.117907	0.25975	0.666291	0.984767	0.999925		42.7166	36.4083	41.6723	49.659	51.7895	33.2162	46.4752	50.3977	49.7117	44.987	42.9958
DOP1B	27.7966	0.321509	0.311244	5.59293	0.347863	0.999925		14.6136	24.9657	16.9776	23.8363	24.1211	26.8893	33.404	30.7986	30.7739	39.6944	39.6885
DOT1L	24.4549	-0.0501589	0.329473	3.05197	0.691974	0.999925		23.6065	17.684	18.521	24.8295	28.3778	17.399	33.404	36.3983	20.7132	23.8166	24.2541
DPAGT1	17.7182	-0.0588301	0.368607	5.76205	0.330065	0.999925		21.3583	19.7645	10.8039	12.9113	28.3778	22.1442	18.8805	17.7325	11.8361	12.3494	18.7418
DPF2	8.07224	0.612959	0.521625	0.910166	0.969481	0.999925		5.6206	9.36214	5.40197	6.95226	8.51334	11.0721	5.80939	12.1328	6.50986	9.70307	7.7172
DPH1	16.8386	0.219744	0.395074	1.24236	0.940749	0.999925		15.7377	23.9255	23.923	13.9045	13.4795	12.6538	13.0711	17.7325	12.4279	22.9345	15.4344
DPH3	20.8275	0.611109	0.341513	1.68773	0.890442	0.999925		15.7377	26.0059	20.0644	27.809	17.7361	23.7259	13.0711	27.0654	17.7542	24.6987	15.4344
DPM1	18.303	0.203955	0.377978	1.47704	0.915704	0.999925		14.6136	13.5231	21.6079	18.8704	21.2833	23.7259	8.71409	24.2656	18.346	17.642	18.7418
DPM2	19.1302	-0.190232	0.41235	0.904958	0.969862	0.999925		22.4824	13.5231	15.4342	15.8909	11.3511	30.0528	36.3087	12.1328	17.7542	16.7599	18.7418
DPM3	22.2204	0.700982	0.354098	1.82072	0.873353	0.999925		16.8618	26.0059	13.1191	25.8227	10.6417	28.4711	18.8805	33.5985	26.0394	22.9345	22.0491
DPP3	23.9205	-0.0613442	0.32235	3.08154	0.687416	0.999925		24.7307	31.2071	26.2381	20.8568	29.7967	31.6345	23.2376	20.5324	20.7132	17.642	16.5369
DPP4	60.1846	1.84493	0.251012	3.06974	0.689235	0.999925		25.8548	83.219	26.2381	88.393	25.54	107.557	14.5235	80.263	34.9165	96.1486	79.3769
DPP7	110.437	-0.389187	0.239634	7.04413	0.217379	0.999925		94.4261	112.346	114.213	88.393	73.7823	82.2497	230.923	88.6626	127.83	87.3277	114.656
DPP8	13.8512	-0.208425	0.415772	2.49392	0.77741	0.999925		24.7307	16.6438	12.3474	11.9182	12.77	14.2355	11.6188	14.9327	14.2033	7.93888	11.0246
DPP9	34.9422	0.221936	0.279754	2.16716	0.825565	0.999925		35.9719	38.4888	36.2703	43.6999	38.31	39.5431	21.7852	36.3983	28.4067	29.1092	36.3811
DPY19L1	9.31862	1.30809	0.517322	1.59712	0.901597	0.999925		3.37236	17.684	6.17368	10.925	6.385	11.0721	8.71409	14.9327	2.95903	11.4673	8.81966
DPY30	19.8009	0.138969	0.359443	3.75279	0.585528	0.999925		23.6065	24.9657	22.3796	20.8568	19.155	15.8173	7.26174	15.8659	20.7132	22.9345	24.2541
DPYD	18.693	0.13067	0.400737	1.56935	0.904931	0.999925		20.2342	13.5231	15.4342	25.8227	16.3172	18.9807	7.26174	20.5324	29.5903	15.8778	22.0491
DPYSL2	67.8676	0.196302	0.228527	2.62649	0.757337	0.999925		56.206	67.6155	60.965	77.468	68.8161	88.5766	46.4752	61.5972	81.6692	64.3931	72.7622
DR1	28.9539	0.336987	0.30556	1.69939	0.888976	0.999925		25.8548	37.4486	24.6947	21.8499	31.925	33.2162	18.8805	29.8653	24.8558	37.9302	31.9713
DRAM1	67.9393	-0.87086	0.226266	1.05002	0.958431	0.999925		93.302	42.6498	81.0295	47.6726	75.2011	55.3604	111.831	52.2643	92.3217	49.3975	46.3032
DRAM2	45.9172	0.184574	0.256275	1.12795	0.9516	0.999925		35.9719	47.8509	43.2157	57.6044	47.5328	50.6152	34.8564	43.8647	50.3035	41.4586	51.8155
DRAP1	47.3611	-0.0903385	0.250837	1.74764	0.882844	0.999925		49.4613	47.8509	46.3026	54.6249	53.9178	56.9421	47.9275	40.1315	51.4871	37.0481	35.2786
DRG1	20.9963	0.061726	0.352205	3.19694	0.669653	0.999925		20.2342	23.9255	14.6625	24.8295	24.8306	23.7259	33.404	19.5991	15.9788	17.642	12.127
DRG2	11.7633	-0.538828	0.444192	1.07206	0.956547	0.999925		16.8618	12.4829	12.3474	8.93862	10.6417	7.90863	18.8805	8.39962	12.4279	10.5852	9.92211
DROSHA	6.66244	-0.576613	0.583275	4.41577	0.491232	0.999925		8.99296	8.3219	10.0322	4.9659	5.67556	3.16345	14.5235	5.59975	4.73444	6.17468	1.10246
DSE	11.8191	0.353047	0.466198	1.40503	0.923762	0.999925		11.2412	14.5633	12.3474	11.9182	9.93223	7.90863	2.9047	14.9327	13.6115	14.1136	16.5369
DST	10.9293	0.00529743	0.482121	5.11522	0.401981	0.999925		10.1171	5.20119	5.40197	8.93862	9.22278	7.90863	8.71409	14.9327	15.3869	12.3494	22.0491
DSTN	103.29	0.370075	0.192416	2.72007	0.743047	0.999925		84.309	109.225	88.7466	123.154	95.775	132.865	108.926	118.528	77.5265	102.323	94.8113
DTD1	12.6598	-0.242443	0.427549	1.91484	0.860799	0.999925		13.4894	10.4024	13.8908	11.9182	17.0267	17.399	10.1664	10.2662	12.4279	7.93888	14.3319
DTNBP1	9.17242	0.0662549	0.522834	3.02088	0.696767	0.999925		3.37236	6.24143	10.8039	6.95226	8.51334	15.8173	17.4282	7.46633	7.10167	10.5852	6.61474
DTX2	16.3915	-0.340067	0.399115	2.52639	0.772516	0.999925		16.8618	12.4829	13.1191	18.8704	12.77	9.49035	31.9517	13.9994	18.346	15.8778	16.5369
DTX3L	23.2131	-0.77723	0.342721	2.39066	0.792863	0.999925		21.3583	11.4426	21.6079	21.8499	34.0534	18.9807	37.7611	17.7325	33.7329	15.8778	20.9467
DTX4	10.8152	0.817538	0.471547	3.74144	0.587209	0.999925		6.74472	9.36214	6.94538	8.93862	5.67556	9.49035	7.26174	17.7325	10.6525	22.9345	13.2295
DTYMK	18.3294	-0.614035	0.367071	3.88823	0.565618	0.999925		25.8548	15.6036	22.3796	13.9045	24.8306	11.0721	30.4993	19.5991	15.3869	15.8778	6.61474
DUS1L	26.6551	-0.506263	0.317352	5.73623	0.332736	0.999925		37.096	33.2876	27.0098	19.8636	29.7967	12.6538	43.5705	28.932	21.305	17.642	22.0491
DUS2	8.72983	-0.230735	0.546145	0.98774	0.963549	0.999925		7.86884	7.28167	10.0322	5.95908	3.54722	11.0721	18.8805	5.59975	9.46889	9.70307	6.61474
DUS4L-BCAP29	13.9975	0.397532	0.407445	3.73684	0.587891	0.999925		19.11	18.7243	14.6625	17.8772	7.09445	11.0721	11.6188	17.7325	10.0607	14.9957	11.0246
DUSP1	6.65799	0.0511186	0.589504	1.15987	0.948669	0.999925		5.6206	6.24143	8.4888	3.97272	6.385	7.90863	2.9047	6.53304	7.10167	7.05678	11.0246
DUSP10	9.01005	-0.539772	0.560169	1.34708	0.930014	0.999925		16.8618	3.12071	17.7493	6.95226	8.51334	6.3269	2.9047	8.39962	8.87708	10.5852	8.81966
DUSP11	9.99619	0.166129	0.498328	1.34752	0.929966	0.999925		8.99296	11.4426	9.26051	10.925	17.0267	9.49035	2.9047	12.1328	11.2443	8.82098	7.7172
DUSP14	15.0527	0.529716	0.406521	5.60754	0.346297	0.999925		12.3653	9.36214	13.8908	22.8431	17.0267	20.5624	5.80939	16.7992	15.3869	23.8166	7.7172
DUSP2	30.0278	1.21669	0.3962	7.08675	0.214268	0.999925		19.11	27.0462	32.4118	22.8431	5.67556	26.8893	7.26174	47.5978	19.5296	59.1005	62.8401
DUSP22	10.6575	0.39684	0.466178	0.542076	0.990502	0.999925		7.86884	11.4426	9.26051	9.93179	8.51334	12.6538	7.26174	13.9994	10.0607	9.70307	16.5369
DUSP23	35.8714	0.110287	0.27782	4.12514	0.531543	0.999925		41.5925	37.4486	27.7815	40.7204	35.4722	37.9614	47.9275	39.1982	29.5903	37.0481	19.8442
DUSP3	47.1143	-0.0281601	0.25572	1.45531	0.918169	0.999925		39.3442	43.69	53.248	35.7545	40.4384	47.4518	45.0228	52.2643	57.4051	52.9259	50.713
DUSP4	15.3144	1.53968	0.454378	1.10021	0.954085	0.999925		12.3653	17.684	7.71709	23.8363	9.93223	14.2355	1.45235	26.1321	7.69347	30.8734	16.5369
DUSP5	7.2265	0.686604	0.578443	3.50195	0.623092	0.999925		2.24824	12.4829	6.94538	6.95226	2.83778	6.3269	11.6188	13.0661	5.32625	6.17468	5.51229
DUSP6	61.1481	0.290863	0.241817	3.85766	0.570086	0.999925		52.8337	79.0581	68.6821	54.6249	73.0728	77.5045	42.1181	64.3971	39.0592	57.3363	63.9425
DUSP7	9.05053	-0.204717	0.539774	3.78995	0.580037	0.999925		15.7377	7.28167	6.94538	2.97954	12.0606	7.90863	2.9047	8.39962	8.87708	13.2315	13.2295
DUT	29.4916	0.558955	0.30564	4.55162	0.473007	0.999925		26.9789	35.3681	19.2927	22.8431	25.54	55.3604	23.2376	38.2649	19.5296	23.8166	34.1762
DVL1	10.5155	0.193166	0.472336	2.36289	0.796987	0.999925		10.1171	9.36214	13.8908	15.8909	8.51334	6.3269	11.6188	12.1328	5.32625	11.4673	11.0246
DVL2	9.64203	0.0568422	0.502157	0.381309	0.995829	0.999925		8.99296	14.5633	10.0322	6.95226	9.22278	9.49035	5.80939	13.0661	11.8361	6.17468	9.92211
DVL3	12.3566	-0.430174	0.448239	1.98771	0.850843	0.999925		7.86884	11.4426	15.4342	14.8977	11.3511	6.3269	17.4282	10.2662	17.7542	8.82098	14.3319
DYM	14.6197	-0.0894369	0.431763	1.75319	0.882131	0.999925		14.6136	16.6438	14.6625	13.9045	12.77	11.0721	18.8805	6.53304	10.0607	18.524	23.1516
DYNC1H1	42.9045	-0.55126	0.298267	3.74587	0.586553	0.999925		46.0889	48.8912	41.6723	41.7135	47.5328	18.9807	84.2362	30.7986	37.2838	31.7555	42.9958
DYNC1I2	37.8369	0.455146	0.278258	4.81876	0.438397	0.999925		39.3442	45.7705	30.0967	53.6317	34.7628	55.3604	21.7852	35.4651	38.4674	36.166	25.3565
DYNC1LI1	19.3892	0.154607	0.374744	0.851703	0.973619	0.999925		23.6065	18.7243	18.521	25.8227	24.1211	14.2355	11.6188	27.0654	15.3869	17.642	16.5369
DYNC1LI2	16.1208	-0.353479	0.390718	4.08736	0.536908	0.999925		12.3653	6.24143	23.1513	19.8636	19.155	11.0721	17.4282	17.7325	18.346	17.642	14.3319
DYNLL1	146.677	0.168097	0.202642	4.06547	0.540029	0.999925		149.508	157.076	189.069	157.916	163.172	145.519	88.5933	159.593	124.279	164.07	114.656
DYNLL2	20.2506	-0.751585	0.372364	7.5419	0.183355	0.999925		25.8548	23.9255	20.8362	13.9045	17.7361	11.0721	50.8322	15.8659	15.3869	9.70307	17.6393
DYNLRB1	75.1028	-0.0501133	0.222264	1.24011	0.940972	0.999925		74.192	74.8971	61.7368	83.4271	65.2689	63.269	95.855	68.1302	85.22	75.8604	78.2745
DYNLT1	36.1654	0.181482	0.294013	3.75345	0.58543	0.999925		31.4754	38.4888	27.0098	36.7476	53.2084	45.87	20.3329	41.0648	43.2018	31.7555	28.6639
DYNLT2B	9.55313	0.332767	0.488957	4.77592	0.443835	0.999925		3.37236	8.3219	8.4888	11.9182	7.80389	6.3269	14.5235	14.9327	10.6525	13.2315	5.51229
DYNLT3	18.6071	0.166201	0.375918	0.938634	0.967362	0.999925		15.7377	15.6036	20.8362	14.8977	17.0267	15.8173	11.6188	26.1321	18.9378	23.8166	24.2541
DYRK1A	9.80367	-0.388856	0.487231	0.854465	0.97343	0.999925		11.2412	11.4426	13.1191	4.9659	14.8983	9.49035	7.26174	9.33291	10.6525	8.82098	6.61474
DYRK2	19.0849	0.509769	0.369898	1.52864	0.909741	0.999925		19.11	17.684	12.3474	14.8977	17.0267	22.1442	10.1664	27.0654	16.5706	26.4629	26.459
DYRK4	13.5549	0.246295	0.407912	1.07012	0.956714	0.999925		11.2412	14.5633	13.1191	16.8841	13.4795	18.9807	13.0711	13.0661	12.4279	12.3494	9.92211
E2F3	10.4664	-0.185971	0.48471	2.46138	0.7823	0.999925		10.1171	9.36214	12.3474	17.8772	11.3511	9.49035	11.6188	3.73316	8.28528	8.82098	12.127
E2F4	20.3138	-0.352929	0.358745	0.622582	0.986946	0.999925		20.2342	19.7645	23.923	22.8431	24.8306	17.399	26.1423	10.2662	20.1214	20.2882	17.6393
EAF1	13.2	0.247625	0.460031	0.911696	0.969369	0.999925		12.3653	12.4829	16.2059	11.9182	12.0606	9.49035	2.9047	19.5991	15.9788	16.7599	15.4344
EAPP	9.01677	0.432515	0.538004	3.46394	0.628851	0.999925		10.1171	7.28167	2.31513	8.93862	7.09445	17.399	5.80939	5.59975	13.0197	10.5852	11.0246
EBAG9	9.02125	0.101936	0.492809	0.255341	0.9984	0.999925		8.99296	10.4024	8.4888	7.94544	7.09445	11.0721	8.71409	9.33291	10.6525	8.82098	7.7172
EBLN3P	8.33183	0.242448	0.520815	2.21293	0.818967	0.999925		8.99296	13.5231	6.94538	12.9113	5.67556	7.90863	8.71409	8.39962	8.87708	5.29259	4.40983
EBNA1BP2	14.0553	-0.669378	0.438867	2.20233	0.820499	0.999925		22.4824	16.6438	23.1513	6.95226	21.9928	7.90863	7.26174	10.2662	14.7951	13.2315	9.92211
EBP	65.5799	0.164473	0.22968	6.62373	0.250161	0.999925		46.0889	45.7705	48.6177	62.5703	54.6272	82.2497	90.0456	78.3964	69.2413	73.2141	70.5573
ECD	7.12268	-0.144221	0.553472	0.723711	0.981642	0.999925		6.74472	4.16095	8.4888	7.94544	7.09445	6.3269	7.26174	9.33291	7.10167	6.17468	7.7172
ECH1	40.1108	-0.218711	0.269653	4.27475	0.510574	0.999925		42.7166	37.4486	30.0967	30.7886	46.1139	44.2883	45.0228	26.1321	43.7936	39.6944	55.1229
ECHDC1	34.6776	-0.244924	0.283236	3.46711	0.62837	0.999925		37.096	21.845	30.0967	27.809	39.7289	33.2162	52.2845	41.9981	32.5493	36.166	28.6639
ECHS1	69.6821	0.0842884	0.236072	6.34894	0.273731	0.999925		58.4543	75.9374	47.846	60.5839	58.8839	64.8507	121.997	76.5299	60.956	73.2141	67.2499
ECI1	30.4317	0.346318	0.325481	0.255356	0.998399	0.999925		33.7236	31.2071	21.6079	38.734	18.4456	42.7066	36.3087	22.399	25.4476	34.4018	29.7663
ECI2	21.0355	0.116989	0.372113	1.72275	0.886022	0.999925		30.3513	17.684	12.3474	25.8227	19.155	26.8893	27.5946	17.7325	13.0197	17.642	23.1516
ECM1	70.1101	0.253687	0.236618	2.87464	0.719306	0.999925		58.4543	89.4605	43.2157	68.5294	53.2084	74.3411	79.8792	70.9301	86.9954	72.332	73.8646
ECPAS	26.1031	-0.195088	0.324261	0.331704	0.997004	0.999925		31.4754	15.6036	26.2381	27.809	27.6683	25.3076	31.9517	24.2656	23.6722	29.9913	23.1516
ECSIT	9.25705	-0.453455	0.513637	1.64238	0.896077	0.999925		13.4894	9.36214	10.8039	6.95226	9.22278	4.74518	15.9758	6.53304	7.10167	13.2315	4.40983
EDC3	6.655	-0.0972616	0.586102	3.28645	0.655917	0.999925		6.74472	5.20119	6.94538	7.94544	3.54722	3.16345	7.26174	5.59975	6.50986	7.05678	13.2295
EDC4	10.8078	0.168076	0.46393	0.773988	0.978663	0.999925		6.74472	10.4024	10.8039	12.9113	11.3511	6.3269	10.1664	13.0661	10.6525	13.2315	13.2295
EDEM1	24.7973	-0.366077	0.332359	0.736481	0.980907	0.999925		22.4824	27.0462	31.6401	22.8431	39.7289	17.399	26.1423	18.6658	24.264	23.8166	18.7418
EDEM2	33.4228	0.214086	0.280851	0.939874	0.967268	0.999925		26.9789	31.2071	27.7815	33.7681	31.2156	41.1249	30.4993	35.4651	37.2838	37.0481	35.2786
EDEM3	10.3441	0.0390392	0.474743	0.651268	0.985536	0.999925		7.86884	11.4426	14.6625	10.925	8.51334	11.0721	11.6188	6.53304	8.87708	12.3494	9.92211
EDF1	126.265	-0.304133	0.212271	4.40895	0.492158	0.999925		119.157	132.11	136.593	107.263	109.964	102.812	232.376	109.195	117.178	107.616	114.656
EEA1	10.9708	-0.624617	0.477685	2.16762	0.825499	0.999925		17.9859	6.24143	14.6625	11.9182	9.93223	3.16345	11.6188	11.1995	11.2443	10.5852	12.127
EED	9.14104	0.551739	0.49806	0.979772	0.964181	0.999925		7.86884	9.36214	6.94538	11.9182	9.93223	11.0721	4.35705	8.39962	7.10167	11.4673	12.127
EEF1A1	2196.65	0.00289582	0.12955	4.471	0.483772	0.999925		2394.38	2425.83	2460.98	2425.34	2292.93	2154.31	2028.93	2154.04	1906.21	1933.56	1986.63
EEF1AKMT2	7.04694	-0.666215	0.613321	4.59394	0.467414	0.999925		3.37236	3.12071	7.71709	8.93862	9.93223	7.90863	21.7852	2.79987	5.32625	4.41049	2.20491
EEF1AKNMT	14.2761	-0.516586	0.406411	2.02317	0.84593	0.999925		17.9859	10.4024	16.9776	13.9045	15.6078	12.6538	20.3329	15.8659	13.0197	7.05678	13.2295
EEF1D	98.7968	-0.48208	0.246318	6.031	0.303214	0.999925		101.171	110.265	87.9749	64.5567	100.741	90.1583	219.305	70.9301	89.9544	72.332	79.3769
EEF1E1	10.4189	0.324115	0.477291	1.69499	0.889531	0.999925		11.2412	8.3219	6.94538	13.9045	9.22278	15.8173	7.26174	13.0661	13.6115	9.70307	5.51229
EEF1G	308	-0.249502	0.191089	2.99381	0.70094	0.999925		332.74	349.52	337.237	297.954	280.231	249.913	490.894	233.323	266.904	281.389	267.897
EEF2	378.982	-0.030676	0.156149	3.92532	0.560218	0.999925		367.587	417.135	375.051	376.415	347.628	316.345	502.513	397.582	327.86	358.132	382.553
EEF2K	16.4232	-0.229434	0.394007	3.83319	0.573674	0.999925		20.2342	15.6036	21.6079	16.8841	20.5739	23.7259	7.26174	11.1995	19.5296	9.70307	14.3319
EEFSEC	7.04267	-1.13309	0.580256	2.52561	0.772634	0.999925		8.99296	4.16095	14.6625	3.97272	7.09445	4.74518	13.0711	3.73316	8.87708	7.05678	1.10246
EEPD1	20.7651	0.0437509	0.340161	4.23196	0.516526	0.999925		25.8548	28.0864	18.521	20.8568	19.155	15.8173	27.5946	26.1321	14.2033	16.7599	15.4344
EFCAB14	31.1397	0.100145	0.308045	1.91847	0.860308	0.999925		41.5925	24.9657	33.1835	30.7886	34.0534	39.5431	17.4282	32.6652	28.9985	36.166	23.1516
EFHD2	126.479	-0.519169	0.186333	4.65081	0.459963	0.999925		168.618	134.191	166.689	117.195	138.342	93.3218	172.829	97.0623	121.32	93.5023	88.1966
EFR3A	37.0375	-0.167203	0.275232	0.864843	0.972714	0.999925		33.7236	37.4486	35.4986	39.7272	48.2422	36.3797	40.6658	29.8653	37.2838	29.9913	38.586
EFTUD2	40.8493	-0.550689	0.271046	3.61245	0.606445	0.999925		51.7095	45.7705	57.8782	35.7545	41.1478	30.0528	65.3557	29.8653	34.9165	28.2271	28.6639
EGLN1	12.7931	0.19286	0.439453	4.51754	0.47754	0.999925		17.9859	11.4426	6.94538	6.95226	7.80389	12.6538	10.1664	14.9327	14.7951	19.4061	17.6393
EGLN2	36.172	-0.361035	0.320681	6.67853	0.245667	0.999925		28.103	33.2876	25.4664	28.8022	28.3778	25.3076	90.0456	27.9987	39.0592	31.7555	39.6885
EGR1	7.41905	-0.921393	0.561543	7.24389	0.203125	0.999925		11.2412	8.3219	16.2059	6.95226	12.0606	7.90863	5.80939	3.73316	6.50986	1.7642	1.10246
EGR2	34.1915	0.267008	0.29252	2.34524	0.7996	0.999925		32.5995	30.1669	26.2381	26.8158	35.4722	33.2162	23.2376	44.798	34.9165	51.1617	37.4835
EHBP1L1	54.2149	-0.805275	0.263081	3.04186	0.693532	0.999925		55.0819	47.8509	60.1933	42.7067	63.1406	36.3797	119.093	38.2649	61.5478	33.5197	38.586
EHD1	10.8238	-0.103852	0.483197	0.826822	0.975291	0.999925		7.86884	12.4829	12.3474	12.9113	13.4795	7.90863	15.9758	5.59975	8.87708	14.9957	6.61474
EHD2	8.85627	0.700826	0.542871	4.05719	0.541211	0.999925		5.6206	12.4829	7.71709	12.9113	4.25667	12.6538	14.5235	7.46633	2.36722	5.29259	12.127
EHD4	47.0736	-0.361047	0.266514	5.35163	0.37449	0.999925		64.0749	40.5693	50.1611	38.734	58.1745	72.7594	46.4752	40.1315	46.7526	24.6987	35.2786
EHMT1	7.7326	-0.867911	0.56218	3.0424	0.69345	0.999925		6.74472	5.20119	12.3474	3.97272	6.385	7.90863	8.71409	2.79987	17.7542	8.82098	4.40983
EHMT2	10.4159	0.100924	0.513168	1.76081	0.881152	0.999925		5.6206	10.4024	10.0322	7.94544	8.51334	6.3269	17.4282	7.46633	7.10167	19.4061	14.3319
EI24	26.0873	-0.161682	0.320199	1.64131	0.896209	0.999925		30.3513	21.845	30.0967	17.8772	28.3778	33.2162	18.8805	22.399	30.7739	29.9913	23.1516
EID1	45.0267	0.238789	0.26427	0.547739	0.990271	0.999925		41.5925	59.2936	47.846	43.6999	46.1139	41.1249	29.047	53.1976	41.4264	46.7512	45.2007
EID2	7.58062	-0.146381	0.552257	1.85903	0.868286	0.999925		3.37236	7.28167	13.8908	5.95908	9.93223	7.90863	5.80939	6.53304	9.46889	8.82098	4.40983
EIF1	384.927	0.0788908	0.147279	0.775658	0.97856	0.999925		395.69	379.687	382.768	403.231	378.134	397.013	379.063	405.982	358.042	412.822	341.762
EIF1AD	9.31181	0.632694	0.513148	5.13696	0.399396	0.999925		11.2412	16.6438	3.85855	8.93862	8.51334	15.8173	4.35705	8.39962	5.91806	4.41049	14.3319
EIF1AX	43.7568	0.0496587	0.256277	4.17244	0.524866	0.999925		47.2131	46.8107	48.6177	52.6385	45.4045	58.5238	46.4752	35.4651	33.1411	36.166	30.8688
EIF1AY	16.0138	-0.0924981	0.395652	0.286527	0.997889	0.999925		22.4824	10.4024	13.8908	17.8772	17.0267	17.399	14.5235	19.5991	15.3869	13.2315	14.3319
EIF1B	32.3292	0.291343	0.303398	2.92989	0.710794	0.999925		23.6065	26.0059	37.0421	28.8022	24.1211	41.1249	18.8805	34.5318	35.5083	39.6944	46.3032
EIF2A	30.6565	0.318372	0.296792	2.93084	0.710647	0.999925		31.4754	34.3279	31.6401	33.7681	25.54	33.2162	14.5235	27.0654	29.5903	35.2839	40.7909
EIF2AK1	27.1973	0.0580331	0.31014	0.609883	0.987546	0.999925		24.7307	28.0864	27.0098	23.8363	22.7022	25.3076	31.9517	25.1989	24.8558	33.5197	31.9713
EIF2AK2	20.8486	-0.574697	0.363153	8.88283	0.11383	0.999925		13.4894	7.28167	19.2927	12.9113	34.7628	17.399	27.5946	15.8659	27.8149	30.8734	22.0491
EIF2AK4	11.3515	0.079133	0.453801	2.88696	0.717408	0.999925		10.1171	9.36214	4.63026	8.93862	14.1889	14.2355	13.0711	13.9994	13.6115	10.5852	12.127
EIF2B1	15.3892	-0.143522	0.418782	0.685987	0.983729	0.999925		24.7307	13.5231	16.2059	14.8977	12.0606	17.399	8.71409	17.7325	21.305	10.5852	12.127
EIF2B2	10.0997	-0.442419	0.518329	1.13371	0.951077	0.999925		14.6136	4.16095	13.8908	9.93179	12.77	7.90863	4.35705	13.9994	10.0607	6.17468	13.2295
EIF2B3	9.8086	-0.0842032	0.51331	3.32087	0.650649	0.999925		4.49648	7.28167	8.4888	12.9113	12.0606	15.8173	18.8805	4.66645	10.0607	8.82098	4.40983
EIF2B4	14.7797	-0.393909	0.416034	2.55907	0.767574	0.999925		25.8548	10.4024	18.521	11.9182	17.0267	15.8173	11.6188	10.2662	10.0607	12.3494	18.7418
EIF2B5	15.2513	0.0248714	0.412143	2.42262	0.788101	0.999925		10.1171	15.6036	20.0644	21.8499	15.6078	9.49035	23.2376	13.0661	10.0607	17.642	11.0246
EIF2D	9.02304	-0.0536434	0.519912	0.845988	0.974008	0.999925		8.99296	6.24143	10.8039	10.925	9.93223	4.74518	4.35705	13.9994	11.8361	9.70307	7.7172
EIF2S1	39.7404	0.17669	0.265525	0.743531	0.980494	0.999925		42.7166	45.7705	43.9874	38.734	37.6006	42.7066	31.9517	40.1315	31.9575	44.1049	37.4835
EIF2S2	56.4658	-0.0021365	0.242265	3.78315	0.581041	0.999925		49.4613	57.2131	46.3026	58.5976	49.6611	47.4518	78.4268	54.1309	49.1199	50.2796	80.4794
EIF2S3	62.1492	-0.410567	0.252512	5.33087	0.376848	0.999925		76.4402	62.4143	75.6275	39.7272	63.85	30.0528	63.9033	72.7967	58.5888	56.4542	83.7867
EIF3A	54.1835	-0.167227	0.234496	2.05006	0.842176	0.999925		57.3301	56.1728	57.8782	57.6044	58.1745	44.2883	69.7127	56.9307	51.4871	46.7512	39.6885
EIF3B	48.4104	-0.437572	0.274999	9.25084	0.0994675	0.999925		58.4543	48.8912	44.7591	36.7476	48.9517	47.4518	113.283	41.0648	34.9165	32.6376	25.3565
EIF3C	96.2766	-0.40586	0.220978	2.27606	0.809776	0.999925		132.646	94.6617	98.0071	102.297	104.998	77.5045	145.235	66.2637	82.8528	78.5067	76.0695
EIF3CL	26.4694	-0.419679	0.319306	4.28486	0.509173	0.999925		32.5995	23.9255	28.5532	20.8568	24.8306	25.3076	45.0228	22.399	18.9378	16.7599	31.9713
EIF3D	67.206	-0.128591	0.225991	6.29259	0.278781	0.999925		85.4332	69.6959	64.8236	62.5703	71.6539	72.7594	87.1409	57.864	62.1396	73.2141	31.9713
EIF3E	73.6232	0.16398	0.216883	1.64015	0.896351	0.999925		73.0678	90.5007	72.5407	84.4203	81.5862	68.0142	58.0939	72.7967	59.7724	69.6857	79.3769
EIF3F	61.695	0.0538367	0.224652	0.765551	0.979178	0.999925		67.4472	64.4948	58.6499	56.6112	56.0461	68.0142	65.3557	64.3971	53.2625	58.2184	66.1474
EIF3G	62.5737	-0.159772	0.279387	2.20081	0.820719	0.999925		60.7025	58.2533	70.9973	53.6317	38.31	72.7594	110.378	45.7313	52.0789	53.808	71.6597
EIF3H	65.8354	0.21739	0.231085	0.401512	0.995288	0.999925		64.0749	73.8569	66.367	55.6181	54.6272	74.3411	53.7369	84.9295	60.3642	63.511	72.7622
EIF3I	75.2829	-0.0937699	0.232525	4.02397	0.54597	0.999925		76.4402	98.8226	81.8012	74.4885	68.1067	69.5959	114.736	63.4638	55.6297	59.9826	65.045
EIF3J	26.2368	-0.0597379	0.316305	3.24403	0.66242	0.999925		32.5995	19.7645	26.2381	34.7613	31.2156	33.2162	23.2376	24.2656	26.0394	22.9345	14.3319
EIF3K	146.195	-0.259973	0.211599	6.79743	0.236147	0.999925		152.88	161.237	131.191	132.093	162.463	139.192	273.042	123.194	109.484	107.616	115.758
[truncated: 15,874 more rows]

## Sheet: 12h
gene	baseMean	log2FoldChange	lfcSE	p. value	adjusted p. value	significant	category	DE
MX1	67.4929	1.04258e-05	0.00144271	5.44779e-08	0.000966166	not_sig	immune response	not
SOD2	294.742	1.11342	0.304065	9.18755e-06	0.0814706	not_sig	other	not
IFIT1	38.4607	7.11119e-06	0.0014427	3.65865e-05	0.162215	not_sig	immune response	not
IFIT3	34.0334	2.09929	0.608788	2.74707e-05	0.162215	not_sig	immune response	not
CXCL10	15.9951	3.98854	1.11135	4.62756e-05	0.16414	not_sig	immune response	not
STAT1	97.7391	1.03279	0.402028	0.000309668	0.915328	not_sig	immune response	not
18S	1425.98	-9.82097e-07	0.00144268	0.739596	0.999978	not_sig	other	not
28S	2931.98	1.89913e-06	0.00144269	0.283736	0.999978	not_sig	other	not
3_ETS	5.92715	-3.23012e-07	0.00144269	0.677107	0.999978	not_sig	other	not
5_8S_rRNA	16.1949	1.49394e-06	0.00144269	0.358771	0.999978	not_sig	other	not
5_ETS	51.8344	5.47838e-07	0.00144269	0.827764	0.999978	not_sig	other	not
5.8S	147.649	-2.49533e-07	0.00144268	0.938792	0.999978	not_sig	other	not
7SK	1.29867	7.03563e-08	0.00144269	0.880423	0.999978	not_sig	other	not
A1BG	11.0353	-1.55617e-06	0.00144269	0.259088	0.999978	not_sig	other	not
A1BG-AS1	3.00045	-3.12392e-07	0.00144269	0.662855	0.999978	not_sig	other	not
A2M	192.464	-2.75309e-06	0.00144268	0.367301	0.999978	not_sig	immune response	not
A2M-AS1	0.325264	4.7103e-08	0.0014427	0.691011	0.999978	not_sig	other	not
A4GALT	0.0801907	1.11783e-07	0.0014427	0.953277	0.999978	not_sig	other	not
AAAS	10.2531	6.95954e-07	0.00144269	0.636421	0.999978	not_sig	other	not
AACS	7.16869	-3.23983e-07	0.00144269	0.78719	0.999978	not_sig	other	not
AAGAB	9.02708	4.60126e-07	0.00144269	0.721337	0.999978	not_sig	other	not
AAK1	13.3492	3.83043e-07	0.00144269	0.810919	0.999978	not_sig	other	not
AAMDC	8.58767	6.62079e-07	0.00144269	0.553616	0.999978	not_sig	other	not
AAMP	29.7435	-1.34375e-06	0.00144269	0.541465	0.999978	not_sig	other	not
AANAT	0.0538005	-1.17937e-07	0.0014427	0.953277	0.999978	not_sig	other	not
AAR2	10.0175	3.75955e-07	0.00144269	0.794584	0.999978	not_sig	other	not
AARS1	22.546	2.93202e-06	0.00144269	0.14132	0.999978	not_sig	other	not
AARS2	3.65673	6.81882e-08	0.00144269	0.944333	0.999978	not_sig	other	not
AARSD1	4.9473	-8.39475e-07	0.00144269	0.376259	0.999978	not_sig	other	not
AASDH	2.21188	6.87994e-07	0.00144269	0.184628	0.999978	not_sig	other	not
AASDHPPT	13.4699	-5.56901e-07	0.00144269	0.724183	0.999978	not_sig	other	not
AATBC	0.793711	8.88672e-08	0.00144269	0.82032	0.999978	not_sig	other	not
AATF	16.1271	1.77183e-07	0.00144269	0.920858	0.999978	not_sig	other	not
AATK	3.77884	-1.34958e-06	0.00144269	0.0983823	0.999978	not_sig	other	not
ABAT	1.81455	-3.58011e-07	0.00144269	0.57165	0.999978	not_sig	other	not
ABC10-44372100G24.1	0.260605	1.56167e-08	0.0014427	0.95327	0.999978	not_sig	other	not
ABC12-46663800M24.1	0.0538005	-1.17937e-07	0.0014427	0.953277	0.999978	not_sig	other	not
ABC12-46663800M24.2	0.30438	1.83838e-08	0.00144269	0.942925	0.999978	not_sig	other	not
ABC7-42404400C24.1	0.972977	-8.34288e-08	0.00144269	0.879591	0.999978	not_sig	other	not
ABC7-481722F1.1	0.0848446	1.2108e-08	0.0014427	0.953277	0.999978	not_sig	other	not
ABCA1	41.7724	3.43061e-06	0.00144269	0.112739	0.999978	not_sig	other	not
ABCA10	0.265259	7.54859e-08	0.0014427	0.95291	0.999978	not_sig	other	not
ABCA11P	0.801672	-9.17821e-08	0.00144269	0.651383	0.999978	not_sig	other	not
ABCA2	3.22344	-2.08769e-07	0.00144269	0.784987	0.999978	not_sig	other	not
ABCA3	2.59766	1.20841e-07	0.00144269	0.858467	0.999978	not_sig	other	not
ABCA4	0.0801907	1.11783e-07	0.0014427	0.953277	0.999978	not_sig	other	not
ABCA5	2.00183	-1.64747e-07	0.00144269	0.770565	0.999978	not_sig	other	not
ABCA6	0.520473	-2.63412e-07	0.00144269	0.416561	0.999978	not_sig	other	not
ABCA7	3.60869	-3.24892e-07	0.00144269	0.541696	0.999978	not_sig	other	not
ABCA9	0.107601	-3.36408e-08	0.0014427	0.953275	0.999978	not_sig	other	not
ABCB1	0.307165	-6.94451e-09	0.0014427	0.824727	0.999978	not_sig	other	not
ABCB10	12.1263	1.44234e-06	0.00144269	0.293212	0.999978	not_sig	other	not
ABCB4	3.01808	-4.11612e-07	0.00144269	0.587693	0.999978	not_sig	other	not
ABCB5	0.504226	-1.53555e-08	0.0014427	0.940005	0.999978	not_sig	other	not
ABCB6	2.34531	4.90484e-08	0.00144269	0.948993	0.999978	not_sig	other	not
ABCB7	7.92538	4.01632e-08	0.00144269	0.978416	0.999978	not_sig	other	not
ABCB8	23.2648	-1.21393e-06	0.00144269	0.500402	0.999978	not_sig	other	not
ABCB9	1.88353	-4.28526e-07	0.00144269	0.460695	0.999978	not_sig	other	not
ABCC1	20.3273	1.18527e-06	0.00144269	0.503357	0.999978	not_sig	other	not
ABCC10	7.29237	2.78392e-07	0.00144269	0.822023	0.999978	not_sig	other	not
ABCC11	0.0848446	1.2108e-08	0.0014427	0.953277	0.999978	not_sig	other	not
ABCC3	23.449	8.49866e-07	0.00144269	0.674769	0.999978	not_sig	other	not
ABCC4	4.1056	-2.74443e-08	0.00144269	0.969901	0.999978	not_sig	other	not
ABCC5	19.1067	-6.85344e-07	0.00144269	0.688255	0.999978	not_sig	other	not
ABCC5-AS1	0.090289	8.8339e-08	0.0014427	0.83605	0.999978	not_sig	other	not
ABCC6	0.767841	-1.52426e-07	0.00144269	0.629466	0.999978	not_sig	other	not
ABCC6P1	0.418774	-2.91702e-08	0.0014427	0.696835	0.999978	not_sig	other	not
ABCC8	0.185068	-3.35589e-08	0.0014427	0.953272	0.999978	not_sig	other	not
ABCC9	1.54987	3.24986e-07	0.00144269	0.544347	0.999978	not_sig	other	not
ABCD1	30.9609	-3.08301e-07	0.00144269	0.872199	0.999978	not_sig	other	not
ABCD3	9.25194	-5.54371e-08	0.00144269	0.964088	0.999978	not_sig	other	not
ABCD4	12.6481	4.96494e-07	0.00144269	0.738004	0.999978	not_sig	other	not
ABCE1	32.7819	1.09933e-06	0.00144269	0.64334	0.999978	not_sig	other	not
ABCF1	20.5176	1.08533e-06	0.00144269	0.574464	0.999978	not_sig	other	not
ABCF2	13.5461	-1.51835e-06	0.00144269	0.341997	0.999978	not_sig	other	not
ABCF2-H2BE1	0.0701554	8.91639e-08	0.0014427	0.839345	0.999978	not_sig	other	not
ABCF3	12.4925	1.97731e-08	0.00144269	0.992136	0.999978	not_sig	other	not
ABCG1	2.59499	2.44048e-07	0.00144269	0.643727	0.999978	not_sig	other	not
ABCG2	1.72251	5.64509e-08	0.00144269	0.971548	0.999978	not_sig	other	not
ABCG4	0.100223	-1.3134e-08	0.0014427	0.953274	0.999978	not_sig	other	not
ABHD1	0.0801907	1.11783e-07	0.0014427	0.953277	0.999978	not_sig	other	not
ABHD10	17.3622	-6.70512e-08	0.00144269	0.966032	0.999978	not_sig	other	not
ABHD11	8.701	-7.24181e-07	0.00144269	0.579558	0.999978	not_sig	other	not
ABHD11-AS1	0.436393	-1.98002e-07	0.0014427	0.465827	0.999978	not_sig	other	not
ABHD12	118.974	-2.60902e-07	0.00144268	0.939931	0.999978	not_sig	other	not
ABHD13	7.78184	2.47399e-07	0.00144269	0.842408	0.999978	not_sig	other	not
ABHD14A	4.42899	8.73927e-07	0.00144269	0.333685	0.999978	not_sig	other	not
ABHD14A-ACY1	1.8116	3.18245e-07	0.00144269	0.578396	0.999978	not_sig	other	not
ABHD14B	15.7405	-6.72341e-07	0.00144269	0.690284	0.999978	not_sig	other	not
ABHD15	7.26669	9.31147e-07	0.00144269	0.432757	0.999978	not_sig	other	not
ABHD16A	18.5456	1.60053e-08	0.00144269	0.996743	0.999978	not_sig	other	not
ABHD17A	66.0046	-1.59284e-06	0.00144268	0.564882	0.999978	not_sig	other	not
ABHD17AP1	0.154024	-9.17068e-09	0.0014427	0.953272	0.999978	not_sig	other	not
ABHD17B	5.42031	1.2234e-07	0.00144269	0.918898	0.999978	not_sig	other	not
ABHD17C	1.7116	1.55231e-07	0.00144269	0.767516	0.999978	not_sig	other	not
ABHD18	5.99908	-3.05837e-07	0.00144269	0.773908	0.999978	not_sig	other	not
ABHD2	59.6627	5.30964e-07	0.00144268	0.851358	0.999978	not_sig	other	not
ABHD3	14.991	1.39608e-06	0.00144269	0.38667	0.999978	not_sig	other	not
ABHD4	11.4691	1.01353e-06	0.00144269	0.487875	0.999978	not_sig	other	not
ABHD5	7.81235	1.17281e-06	0.00144269	0.33757	0.999978	not_sig	other	not
ABHD6	12.7294	-1.0535e-06	0.00144269	0.45765	0.999978	not_sig	other	not
ABHD8	12.1492	1.42715e-06	0.00144269	0.322369	0.999978	not_sig	other	not
ABI1	52.5754	-5.20499e-07	0.00144269	0.843446	0.999978	not_sig	other	not
ABI2	4.88849	-2.18115e-07	0.00144269	0.815529	0.999978	not_sig	other	not
ABI3	26.3944	-9.62318e-07	0.00144269	0.643469	0.999978	not_sig	other	not
ABI3BP	0.223984	-3.9689e-08	0.0014427	0.953274	0.999978	not_sig	other	not
ABITRAM	4.43337	4.27015e-07	0.00144269	0.650508	0.999978	not_sig	other	not
ABL1	9.47692	1.58004e-06	0.00144269	0.225444	0.999978	not_sig	other	not
ABL2	13.7011	7.19344e-07	0.00144269	0.643611	0.999978	not_sig	other	not
ABLIM1	0.868395	-1.18565e-07	0.00144269	0.741408	0.999978	not_sig	other	not
ABLIM2	0.305067	-1.70503e-08	0.0014427	0.95327	0.999978	not_sig	other	not
ABLIM3	5.2865	-2.42235e-07	0.00144269	0.806399	0.999978	not_sig	other	not
ABR	77.8886	1.99795e-06	0.00144268	0.525543	0.999978	not_sig	other	not
ABRACL	83.4876	1.07577e-06	0.00144268	0.737452	0.999978	not_sig	other	not
ABRAXAS1	3.28219	1.90689e-07	0.00144269	0.817035	0.999978	not_sig	other	not
ABRAXAS2	12.8799	-7.33802e-10	0.00144269	0.99613	0.999978	not_sig	other	not
ABT1	10.6221	9.19484e-07	0.00144269	0.510267	0.999978	not_sig	other	not
ABTB1	10.2922	-3.63829e-07	0.00144269	0.776687	0.999978	not_sig	other	not
ABTB2	0.464062	-1.9525e-08	0.0014427	0.941432	0.999978	not_sig	other	not
AC000123.2	0.238869	-2.75787e-08	0.0014427	0.953269	0.999978	not_sig	other	not
AC000123.3	0.24988	3.39029e-08	0.0014427	0.953273	0.999978	not_sig	other	not
AC000403.4	0.931182	-1.24509e-07	0.00144269	0.752579	0.999978	not_sig	other	not
AC002059.10	0.316888	-7.63783e-09	0.00144269	0.957892	0.999978	not_sig	other	not
AC002116.7	0.278444	1.03246e-07	0.0014427	0.834766	0.999978	not_sig	other	not
AC002116.8	0.840469	-2.16324e-07	0.00144269	0.598177	0.999978	not_sig	other	not
AC002310.12	0.196527	-8.89579e-08	0.0014427	0.953274	0.999978	not_sig	other	not
AC002398.9	1.69408	2.85655e-07	0.00144269	0.610664	0.999978	not_sig	other	not
AC002456.2	0.439684	-7.45044e-08	0.00144269	0.782999	0.999978	not_sig	other	not
AC002467.7	1.48267	-7.62442e-07	0.00144269	0.138151	0.999978	not_sig	other	not
AC003075.4	1.12532	-3.45718e-07	0.00144269	0.341841	0.999978	not_sig	other	not
AC003092.1	0.100223	-1.3134e-08	0.0014427	0.953274	0.999978	not_sig	other	not
AC003991.3	0.064495	-1.39927e-08	0.0014427	0.953277	0.999978	not_sig	other	not
AC004019.13	0.132032	-2.69909e-10	0.0014427	0.953276	0.999978	not_sig	other	not
AC004057.1	0.090289	8.8339e-08	0.0014427	0.83605	0.999978	not_sig	other	not
AC004067.5	0.064495	-1.39927e-08	0.0014427	0.953277	0.999978	not_sig	other	not
AC004067.6	0.0701554	8.91639e-08	0.0014427	0.839345	0.999978	not_sig	other	not
AC004069.2	0.160444	1.45325e-07	0.0014427	0.675008	0.999978	not_sig	other	not
AC004156.3	0.123956	7.10096e-08	0.0014427	0.847224	0.999978	not_sig	other	not
AC004448.5	0.0848446	1.2108e-08	0.0014427	0.953277	0.999978	not_sig	other	not
AC004540.4	0.0945671	-5.72674e-08	0.0014427	0.753147	0.999978	not_sig	other	not
AC004540.5	0.442261	-2.29099e-08	0.00144269	0.92664	0.999978	not_sig	other	not
AC004704.2	0.14934	-1.53743e-08	0.0014427	0.953274	0.999978	not_sig	other	not
AC004951.6	0.090289	8.8339e-08	0.0014427	0.83605	0.999978	not_sig	other	not
AC004980.7	0.556035	-1.87389e-07	0.00144269	0.609005	0.999978	not_sig	other	not
AC005037.3	0.0801907	1.11783e-07	0.0014427	0.953277	0.999978	not_sig	other	not
AC005076.5	0.465411	1.40204e-07	0.00144269	0.646773	0.999978	not_sig	other	not
AC005077.14	0.275825	-3.05989e-08	0.0014427	0.953272	0.999978	not_sig	other	not
AC005082.12	1.14079	1.25757e-07	0.00144269	0.794765	0.999978	not_sig	other	not
AC005083.1	0.332477	-1.83973e-08	0.0014427	0.948361	0.999978	not_sig	other	not
AC005154.7	0.132032	-2.69909e-10	0.0014427	0.953276	0.999978	not_sig	other	not
AC005189.6	0.143793	-1.18375e-08	0.0014427	0.953276	0.999978	not_sig	other	not
AC005301.9	1.17544	1.37208e-07	0.00144269	0.774456	0.999978	not_sig	other	not
AC005306.3	0.13465	1.45255e-07	0.0014427	0.847001	0.999978	not_sig	other	not
AC005363.11	0.0538005	-1.17937e-07	0.0014427	0.953277	0.999978	not_sig	other	not
AC005523.3	0.0848446	1.2108e-08	0.0014427	0.953277	0.999978	not_sig	other	not
AC005532.5	0.132032	-2.69909e-10	0.0014427	0.953276	0.999978	not_sig	other	not
AC005538.3	0.170379	1.04129e-07	0.0014427	0.83935	0.999978	not_sig	other	not
AC005562.1	2.65854	6.53833e-07	0.00144269	0.293628	0.999978	not_sig	other	not
AC005578.3	0.064495	-1.39927e-08	0.0014427	0.953277	0.999978	not_sig	other	not
AC005606.14	0.0945671	-5.72674e-08	0.0014427	0.753147	0.999978	not_sig	other	not
AC005614.3	1.07307	1.92339e-07	0.00144269	0.585491	0.999978	not_sig	other	not
AC005785.2	0.064495	-1.39927e-08	0.0014427	0.953277	0.999978	not_sig	other	not
AC006033.22	0.102193	-1.72911e-08	0.0014427	0.740601	0.999978	not_sig	other	not
AC006077.3	0.143793	-1.18375e-08	0.0014427	0.953276	0.999978	not_sig	other	not
AC006115.7	1.81306	5.84274e-09	0.00144269	0.993158	0.999978	not_sig	other	not
AC006116.15	0.102193	-1.72911e-08	0.0014427	0.740601	0.999978	not_sig	other	not
AC006116.19	0.064495	-1.39927e-08	0.0014427	0.953277	0.999978	not_sig	other	not
AC006129.1	0.143793	-1.18375e-08	0.0014427	0.953276	0.999978	not_sig	other	not
AC006129.2	0.0538005	-1.17937e-07	0.0014427	0.953277	0.999978	not_sig	other	not
AC006277.2	0.318927	6.83453e-08	0.0014427	0.838362	0.999978	not_sig	other	not
AC006460.2	0.607468	-2.99772e-07	0.00144269	0.372405	0.999978	not_sig	other	not
AC006486.10	0.0538005	-1.17937e-07	0.0014427	0.953277	0.999978	not_sig	other	not
AC006942.4	0.233212	-7.89783e-08	0.0014427	0.752583	0.999978	not_sig	other	not
AC006978.6	1.2913	-3.88213e-07	0.00144269	0.434326	0.999978	not_sig	other	not
AC007009.1	0.12899	-3.96136e-08	0.0014427	0.953276	0.999978	not_sig	other	not
AC007036.6	0.0538005	-1.17937e-07	0.0014427	0.953277	0.999978	not_sig	other	not
AC007106.1	0.123956	7.10096e-08	0.0014427	0.847224	0.999978	not_sig	other	not
AC007126.1	0.100223	-1.3134e-08	0.0014427	0.953274	0.999978	not_sig	other	not
AC007192.4	1341.63	2.55378e-07	0.00144266	0.960928	0.999978	not_sig	other	not
AC007292.6	0.0801907	1.11783e-07	0.0014427	0.953277	0.999978	not_sig	other	not
AC007326.11	0.140311	7.30552e-08	0.0014427	0.73243	0.999978	not_sig	other	not
AC007326.13	0.202416	-6.08734e-08	0.0014427	0.740598	0.999978	not_sig	other	not
AC007365.3	0.090289	8.8339e-08	0.0014427	0.83605	0.999978	not_sig	other	not
AC007383.3	1.03743	-1.24761e-07	0.00144269	0.7156	0.999978	not_sig	other	not
AC007566.10	0.455679	-3.15296e-07	0.00144269	0.917955	0.999978	not_sig	other	not
AC007750.5	0.438371	-2.35549e-08	0.00144269	0.924444	0.999978	not_sig	other	not
AC008063.3	0.326372	-4.91774e-08	0.00144269	0.936451	0.999978	not_sig	other	not
AC008079.10	0.064495	-1.39927e-08	0.0014427	0.953277	0.999978	not_sig	other	not
AC008079.12	0.266915	-5.44204e-08	0.00144269	0.781726	0.999978	not_sig	other	not
AC008269.2	0.17048	7.13239e-08	0.0014427	0.84486	0.999978	not_sig	other	not
AC008746.10	0.33141	-9.65956e-08	0.00144269	0.729249	0.999978	not_sig	other	not
AC008746.12	0.0801907	1.11783e-07	0.0014427	0.953277	0.999978	not_sig	other	not
AC008753.4	0.102193	-1.72911e-08	0.0014427	0.740601	0.999978	not_sig	other	not
AC008982.2	0.0538005	-1.17937e-07	0.0014427	0.953277	0.999978	not_sig	other	not
AC008984.2	0.123956	7.10096e-08	0.0014427	0.847224	0.999978	not_sig	other	not
AC009120.6	1.20863	5.40769e-08	0.00144269	0.921412	0.999978	not_sig	other	not
AC009133.12	0.653406	-2.38764e-07	0.00144269	0.564664	0.999978	not_sig	other	not
AC009133.23	0.756421	9.83967e-08	0.00144269	0.807654	0.999978	not_sig	other	not
AC009245.3	0.100223	-1.3134e-08	0.0014427	0.953274	0.999978	not_sig	other	not
AC009303.2	1.14298	6.67474e-08	0.00144269	0.885402	0.999978	not_sig	other	not
AC009403.2	2.25695	4.75655e-07	0.00144269	0.437878	0.999978	not_sig	other	not
AC009506.1	2.78596	8.91216e-08	0.00144269	0.90925	0.999978	not_sig	other	not
AC009784.3	0.861203	2.48793e-07	0.00144269	0.599941	0.999978	not_sig	other	not
AC009950.2	0.132032	-2.69909e-10	0.0014427	0.953276	0.999978	not_sig	other	not
AC009961.3	0.908386	-9.5975e-08	0.00144269	0.806919	0.999978	not_sig	other	not
AC010148.1	0.0701554	8.91639e-08	0.0014427	0.839345	0.999978	not_sig	other	not
AC010226.4	0.218519	2.21606e-09	0.0014427	0.953269	0.999978	not_sig	other	not
AC010504.2	0.223984	-3.9689e-08	0.0014427	0.953274	0.999978	not_sig	other	not
AC010547.9	0.429086	2.41903e-07	0.00144269	0.459583	0.999978	not_sig	other	not
AC010745.2	0.422749	1.81132e-07	0.00144269	0.616689	0.999978	not_sig	other	not
AC010878.3	0.0701554	8.91639e-08	0.0014427	0.839345	0.999978	not_sig	other	not
AC010883.5	0.0538005	-1.17937e-07	0.0014427	0.953277	0.999978	not_sig	other	not
AC010894.3	0.34598	1.84817e-07	0.0014427	0.825204	0.999978	not_sig	other	not
AC011294.3	0.0538005	-1.17937e-07	0.0014427	0.953277	0.999978	not_sig	other	not
AC011330.13	0.375646	1.67266e-07	0.0014427	0.619459	0.999978	not_sig	other	not
AC011380.8	2.84357	-9.9159e-09	0.00144269	0.98422	0.999978	not_sig	other	not
AC011380.9	0.064495	-1.39927e-08	0.0014427	0.953277	0.999978	not_sig	other	not
AC011515.2	0.556007	-1.46854e-07	0.00144269	0.647352	0.999978	not_sig	other	not
AC011752.1	0.0538005	-1.17937e-07	0.0014427	0.953277	0.999978	not_sig	other	not
AC012360.4	0.148368	-8.60791e-08	0.0014427	0.74423	0.999978	not_sig	other	not
AC012442.5	0.143793	-1.18375e-08	0.0014427	0.953276	0.999978	not_sig	other	not
AC012488.3	0.102193	-1.72911e-08	0.0014427	0.740601	0.999978	not_sig	other	not
AC012668.2	0.160381	-3.19905e-08	0.0014427	0.953275	0.999978	not_sig	other	not
AC013271.3	0.220488	-1.22906e-07	0.0014427	0.756229	0.999978	not_sig	other	not
AC016738.4	0.0538005	-1.17937e-07	0.0014427	0.953277	0.999978	not_sig	other	not
AC016739.2	0.064495	-1.39927e-08	0.0014427	0.953277	0.999978	not_sig	other	not
AC016747.3	7.68753	-4.48385e-07	0.00144269	0.704262	0.999978	not_sig	other	not
AC017074.2	0.144686	-2.00557e-08	0.0014427	0.953274	0.999978	not_sig	other	not
AC017104.6	0.218519	2.21606e-09	0.0014427	0.953269	0.999978	not_sig	other	not
AC017116.11	0.064495	-1.39927e-08	0.0014427	0.953277	0.999978	not_sig	other	not
AC018755.16	0.646186	1.58324e-07	0.00144269	0.761807	0.999978	not_sig	other	not
AC018816.3	0.0538005	-1.17937e-07	0.0014427	0.953277	0.999978	not_sig	other	not
AC020743.2	0.100223	-1.3134e-08	0.0014427	0.953274	0.999978	not_sig	other	not
AC021188.4	0.0945671	-5.72674e-08	0.0014427	0.753147	0.999978	not_sig	other	not
AC022007.5	0.100223	-1.3134e-08	0.0014427	0.953274	0.999978	not_sig	other	not
AC022182.3	0.102193	-1.72911e-08	0.0014427	0.740601	0.999978	not_sig	other	not
AC023590.1	0.248591	-1.52681e-07	0.0014427	0.744227	0.999978	not_sig	other	not
AC024084.1	0.266682	9.72553e-08	0.0014427	0.851712	0.999978	not_sig	other	not
AC024560.2	0.132032	-2.69909e-10	0.0014427	0.953276	0.999978	not_sig	other	not
AC024560.3	3.84604	-5.97244e-07	0.00144269	0.46499	0.999978	not_sig	other	not
AC024592.12	0.0701554	8.91639e-08	0.0014427	0.839345	0.999978	not_sig	other	not
AC024704.2	0.14409	1.74606e-07	0.0014427	0.821641	0.999978	not_sig	other	not
AC025171.1	0.798058	1.57704e-07	0.00144269	0.737487	0.999978	not_sig	other	not
AC025442.4	0.107601	-3.36408e-08	0.0014427	0.953275	0.999978	not_sig	other	not
AC027119.1	0.159062	-1.20117e-07	0.0014427	0.744708	0.999978	not_sig	other	not
AC027612.4	0.0848446	1.2108e-08	0.0014427	0.953277	0.999978	not_sig	other	not
AC046143.3	0.209181	-4.97233e-08	0.0014427	0.953272	0.999978	not_sig	other	not
AC058791.1	0.574748	1.05638e-07	0.00144269	0.829804	0.999978	not_sig	other	not
AC060834.3	0.0538005	-1.17937e-07	0.0014427	0.953277	0.999978	not_sig	other	not
AC067959.1	0.0701554	8.91639e-08	0.0014427	0.839345	0.999978	not_sig	other	not
AC068580.7	0.0701554	8.91639e-08	0.0014427	0.839345	0.999978	not_sig	other	not
AC068831.18	0.422237	-4.67871e-08	0.00144269	0.802241	0.999978	not_sig	other	not
AC069277.2	0.0801907	1.11783e-07	0.0014427	0.953277	0.999978	not_sig	other	not
AC069368.3	0.435426	1.46858e-07	0.00144269	0.800548	0.999978	not_sig	other	not
AC069513.4	0.133991	-1.43361e-08	0.0014427	0.953274	0.999978	not_sig	other	not
AC072052.7	0.0538005	-1.17937e-07	0.0014427	0.953277	0.999978	not_sig	other	not
AC073063.10	0.132032	-2.69909e-10	0.0014427	0.953276	0.999978	not_sig	other	not
AC073115.6	0.100223	-1.3134e-08	0.0014427	0.953274	0.999978	not_sig	other	not
AC073130.1	0.0801907	1.11783e-07	0.0014427	0.953277	0.999978	not_sig	other	not
AC073343.13	0.100223	-1.3134e-08	0.0014427	0.953274	0.999978	not_sig	other	not
AC074117.10	4.19644	1.14641e-06	0.00144269	0.125738	0.999978	not_sig	other	not
AC074141.3	0.064495	-1.39927e-08	0.0014427	0.953277	0.999978	not_sig	other	not
AC074212.5	0.185068	-3.35589e-08	0.0014427	0.953272	0.999978	not_sig	other	not
AC074286.1	1.01122	-3.37191e-08	0.00144269	0.937832	0.999978	not_sig	other	not
AC074289.1	0.0801907	1.11783e-07	0.0014427	0.953277	0.999978	not_sig	other	not
AC078942.1	0.0848446	1.2108e-08	0.0014427	0.953277	0.999978	not_sig	other	not
AC079145.4	0.090289	8.8339e-08	0.0014427	0.83605	0.999978	not_sig	other	not
AC079250.1	0.192482	5.14247e-08	0.0014427	0.929211	0.999978	not_sig	other	not
AC079305.10	0.13465	1.45255e-07	0.0014427	0.847001	0.999978	not_sig	other	not
AC079354.5	0.0945671	-5.72674e-08	0.0014427	0.753147	0.999978	not_sig	other	not
AC079466.1	0.0945671	-5.72674e-08	0.0014427	0.753147	0.999978	not_sig	other	not
AC079584.3	0.0701554	8.91639e-08	0.0014427	0.839345	0.999978	not_sig	other	not
AC079613.1	0.0701554	8.91639e-08	0.0014427	0.839345	0.999978	not_sig	other	not
AC079807.2	0.143793	-1.18375e-08	0.0014427	0.953276	0.999978	not_sig	other	not
AC079807.4	0.486558	-1.58068e-07	0.0014427	0.589075	0.999978	not_sig	other	not
AC079922.3	1.41139	-3.063e-07	0.00144269	0.58005	0.999978	not_sig	other	not
AC083843.1	0.320483	6.16225e-08	0.0014427	0.831894	0.999978	not_sig	other	not
AC083843.4	0.0538005	-1.17937e-07	0.0014427	0.953277	0.999978	not_sig	other	not
AC083900.1	0.209181	-4.97233e-08	0.0014427	0.953272	0.999978	not_sig	other	not
AC084082.3	0.132032	-2.69909e-10	0.0014427	0.953276	0.999978	not_sig	other	not
AC084219.4	0.270602	7.74907e-08	0.0014427	0.839352	0.999978	not_sig	other	not
AC084809.3	1.33265	-4.62659e-07	0.00144269	0.259652	0.999978	not_sig	other	not
AC090616.2	0.367972	2.53513e-07	0.0014427	0.806175	0.999978	not_sig	other	not
AC092066.1	0.279635	-6.41963e-08	0.0014427	0.752594	0.999978	not_sig	other	not
AC092484.1	4.51533	-2.86486e-08	0.00144269	0.97148	0.999978	not_sig	other	not
AC093107.7	0.064495	-1.39927e-08	0.0014427	0.953277	0.999978	not_sig	other	not
AC093323.3	2.16982	-3.154e-07	0.00144269	0.620575	0.999978	not_sig	other	not
AC093388.3	0.182383	-1.27747e-07	0.0014427	0.714211	0.999978	not_sig	other	not
AC093627.10	9.0732	4.73192e-07	0.00144269	0.711858	0.999978	not_sig	other	not
AC093627.7	0.451117	8.60182e-08	0.0014427	0.811601	0.999978	not_sig	other	not
AC093627.8	0.0801907	1.11783e-07	0.0014427	0.953277	0.999978	not_sig	other	not
AC093627.9	0.352926	1.0902e-07	0.00144269	0.761868	0.999978	not_sig	other	not
AC093673.5	9.6527	-2.22281e-08	0.00144269	0.985761	0.999978	not_sig	other	not
AC093802.1	0.13465	1.45255e-07	0.0014427	0.847001	0.999978	not_sig	other	not
AC093818.1	1.05104	-3.0582e-08	0.00144269	0.917657	0.999978	not_sig	other	not
AC097721.2	0.090289	8.8339e-08	0.0014427	0.83605	0.999978	not_sig	other	not
AC097724.3	0.213949	9.70622e-08	0.0014427	0.831877	0.999978	not_sig	other	not
AC098614.2	0.100223	-1.3134e-08	0.0014427	0.953274	0.999978	not_sig	other	not
AC099850.1	0.501789	-8.60418e-08	0.00144269	0.807639	0.999978	not_sig	other	not
AC100802.3	0.102193	-1.72911e-08	0.0014427	0.740601	0.999978	not_sig	other	not
AC102953.4	0.100223	-1.3134e-08	0.0014427	0.953274	0.999978	not_sig	other	not
AC104530.1	0.0701554	8.91639e-08	0.0014427	0.839345	0.999978	not_sig	other	not
AC104653.1	2.39583	-3.17994e-07	0.00144269	0.629007	0.999978	not_sig	other	not
AC105760.2	0.372667	1.76382e-07	0.00144269	0.6019	0.999978	not_sig	other	not
AC108463.2	0.0848446	1.2108e-08	0.0014427	0.953277	0.999978	not_sig	other	not
AC108488.4	2.30035	-9.41125e-07	0.00144269	0.124149	0.999978	not_sig	other	not
AC108676.1	0.0538005	-1.17937e-07	0.0014427	0.953277	0.999978	not_sig	other	not
AC112715.2	0.387255	1.03737e-07	0.00144269	0.798334	0.999978	not_sig	other	not
AC112721.1	0.100223	-1.3134e-08	0.0014427	0.953274	0.999978	not_sig	other	not
AC112721.2	0.064495	-1.39927e-08	0.0014427	0.953277	0.999978	not_sig	other	not
AC113189.5	0.294025	-3.8046e-08	0.0014427	0.951099	0.999978	not_sig	other	not
AC114271.2	1.20817	-1.06196e-07	0.00144269	0.962747	0.999978	not_sig	other	not
AC116366.7	5.77345	1.07904e-07	0.00144269	0.914431	0.999978	not_sig	other	not
AC129778.2	0.100223	-1.3134e-08	0.0014427	0.953274	0.999978	not_sig	other	not
AC131056.3	0.288674	5.3063e-08	0.0014427	0.833788	0.999978	not_sig	other	not
AC135048.13	1.86306	-8.0522e-07	0.00144269	0.0760679	0.999978	not_sig	other	not
AC136289.1	0.064495	-1.39927e-08	0.0014427	0.953277	0.999978	not_sig	other	not
AC138969.4	2.19106	2.06598e-08	0.00144269	0.984162	0.999978	not_sig	other	not
AC139099.4	0.331127	3.13059e-08	0.00144269	0.925419	0.999978	not_sig	other	not
AC139100.4	0.0701554	8.91639e-08	0.0014427	0.839345	0.999978	not_sig	other	not
AC140725.4	0.132032	-2.69909e-10	0.0014427	0.953276	0.999978	not_sig	other	not
AC141586.5	0.8988	-3.55646e-07	0.00144269	0.333292	0.999978	not_sig	other	not
AC142472.6	0.348475	4.71186e-08	0.0014427	0.855931	0.999978	not_sig	other	not
AC142528.1	0.182383	-1.27747e-07	0.0014427	0.714211	0.999978	not_sig	other	not
AC144831.1	1.37315	3.90032e-07	0.00144269	0.341296	0.999978	not_sig	other	not
AC144831.3	0.771106	-2.98759e-07	0.00144269	0.363136	0.999978	not_sig	other	not
AC145124.2	0.17048	7.13239e-08	0.0014427	0.84486	0.999978	not_sig	other	not
AC145343.2	0.223984	-3.9689e-08	0.0014427	0.953274	0.999978	not_sig	other	not
AC156455.1	0.679919	-3.45162e-07	0.00144269	0.242541	0.999978	not_sig	other	not
AC159540.1	0.187792	-1.22392e-08	0.0014427	0.953273	0.999978	not_sig	other	not
ACAA1	45.0835	7.83903e-07	0.00144269	0.744429	0.999978	not_sig	other	not
ACAA2	40.6623	1.34001e-06	0.00144269	0.591898	0.999978	not_sig	other	not
ACACA	7.50263	-1.39915e-06	0.00144269	0.21231	0.999978	not_sig	other	not
ACACB	0.743231	-1.81484e-08	0.00144269	0.946602	0.999978	not_sig	other	not
ACAD10	3.70298	-7.86019e-07	0.00144269	0.348277	0.999978	not_sig	other	not
ACAD11	1.8644	4.08432e-07	0.00144269	0.456185	0.999978	not_sig	other	not
ACAD8	4.45798	-7.31077e-07	0.00144269	0.387766	0.999978	not_sig	other	not
ACAD9	15.9171	-1.01744e-06	0.00144269	0.53622	0.999978	not_sig	other	not
ACADM	23.0742	8.70057e-07	0.00144269	0.655686	0.999978	not_sig	other	not
ACADS	11.7998	4.40725e-08	0.00144269	0.976259	0.999978	not_sig	other	not
ACADSB	8.62842	3.71643e-07	0.00144269	0.729195	0.999978	not_sig	other	not
ACADVL	61.0792	-2.9014e-06	0.00144269	0.305018	0.999978	not_sig	other	not
ACAP1	2.22001	3.63862e-07	0.00144269	0.536665	0.999978	not_sig	other	not
ACAP2	26.7699	3.51614e-08	0.00144269	0.988174	0.999978	not_sig	other	not
ACAP3	9.53293	-7.18318e-07	0.00144269	0.540645	0.999978	not_sig	other	not
ACAT1	35.3514	-1.19539e-06	0.00144269	0.597081	0.999978	not_sig	other	not
ACAT2	88.8838	3.82533e-06	0.00144268	0.206104	0.999978	not_sig	other	not
ACBD3	20.7723	9.08632e-07	0.00144269	0.622123	0.999978	not_sig	other	not
ACBD4	1.62607	-8.0058e-09	0.00144269	0.985426	0.999978	not_sig	other	not
ACBD5	13.0675	1.76426e-06	0.00144269	0.249006	0.999978	not_sig	other	not
ACBD6	9.85394	1.32413e-06	0.00144269	0.325589	0.999978	not_sig	other	not
ACBD7	0.49524	-8.66836e-08	0.00144269	0.858802	0.999978	not_sig	other	not
ACCS	3.25398	-4.96767e-07	0.00144269	0.400709	0.999978	not_sig	other	not
ACD	3.74653	-6.1908e-07	0.00144269	0.454041	0.999978	not_sig	other	not
ACE	13.3952	-4.41262e-07	0.00144269	0.726618	0.999978	not_sig	other	not
ACER3	26.9444	-9.22605e-07	0.00144269	0.664492	0.999978	not_sig	other	not
ACHE	0.172348	1.82592e-08	0.00144269	0.944904	0.999978	not_sig	other	not
ACIN1	15.0904	7.8311e-07	0.00144269	0.633392	0.999978	not_sig	other	not
ACKR2	0.239629	7.64177e-08	0.0014427	0.835237	0.999978	not_sig	other	not
ACKR4	0.913833	8.62591e-08	0.00144269	0.884506	0.999978	not_sig	other	not
ACLY	47.1567	3.34819e-06	0.00144269	0.197182	0.999978	not_sig	other	not
ACO1	32.0388	2.40616e-06	0.00144269	0.248614	0.999978	not_sig	other	not
ACO2	102.685	-1.36196e-06	0.00144268	0.675744	0.999978	not_sig	other	not
ACOT1	8.61873	-2.20607e-07	0.00144269	0.852839	0.999978	not_sig	other	not
ACOT11	10.4465	-7.89024e-07	0.00144269	0.560751	0.999978	not_sig	other	not
ACOT13	46.9134	5.81743e-07	0.00144269	0.819107	0.999978	not_sig	other	not
ACOT2	34.8058	8.01741e-07	0.00144269	0.701559	0.999978	not_sig	other	not
ACOT4	4.81396	5.14198e-07	0.00144269	0.600896	0.999978	not_sig	other	not
ACOT7	21.0478	-1.16367e-06	0.00144269	0.544368	0.999978	not_sig	other	not
ACOT8	11.7984	-7.23006e-07	0.00144269	0.592982	0.999978	not_sig	other	not
ACOT9	32.4446	-1.6008e-06	0.00144269	0.457995	0.999978	not_sig	other	not
ACOX1	23.2374	1.31269e-06	0.00144269	0.482621	0.999978	not_sig	other	not
ACOX2	3.97388	3.12487e-07	0.00144269	0.695516	0.999978	not_sig	other	not
ACOX3	6.94555	-3.9075e-07	0.00144269	0.736282	0.999978	not_sig	other	not
ACP1	45.5851	-9.20529e-09	0.00144269	0.995515	0.999978	not_sig	other	not
ACP2	94.6427	3.25634e-06	0.00144268	0.297889	0.999978	not_sig	other	not
ACP3	1.0888	-1.67183e-07	0.00144269	0.681369	0.999978	not_sig	other	not
ACP5	1247.02	1.48693e-06	0.00144267	0.706529	0.999978	not_sig	other	not
ACP6	1.36341	-3.03515e-07	0.00144269	0.527586	0.999978	not_sig	other	not
ACRBP	2.08694	-7.86985e-08	0.00144269	0.885388	0.999978	not_sig	other	not
ACSF2	14.4846	-6.57529e-07	0.00144269	0.650463	0.999978	not_sig	other	not
ACSF3	10.4324	-1.47155e-06	0.00144269	0.263156	0.999978	not_sig	other	not
ACSL1	87.0357	3.08292e-06	0.00144268	0.312539	0.999978	not_sig	other	not
ACSL3	54.2416	3.39078e-06	0.00144269	0.196586	0.999978	not_sig	other	not
ACSL4	75.8279	3.81907e-06	0.00144269	0.205366	0.999978	not_sig	other	not
ACSL5	16.9193	-2.61955e-06	0.00144269	0.138932	0.999978	not_sig	other	not
ACSL6	0.0801907	1.11783e-07	0.0014427	0.953277	0.999978	not_sig	other	not
ACSM2B	0.0701554	8.91639e-08	0.0014427	0.839345	0.999978	not_sig	other	not
ACSM3	0.350103	-4.35385e-08	0.0014427	0.947466	0.999978	not_sig	other	not
ACSM5	1.27073	-2.50041e-07	0.00144269	0.632352	0.999978	not_sig	other	not
ACSS1	11.2298	-7.53416e-07	0.00144269	0.578822	0.999978	not_sig	other	not
ACSS2	40.3115	1.06867e-06	0.00144269	0.61062	0.999978	not_sig	other	not
ACSS3	0.0538005	-1.17937e-07	0.0014427	0.953277	0.999978	not_sig	other	not
ACTA2	4.50107	-5.00064e-08	0.00144269	0.956036	0.999978	not_sig	other	not
ACTB	5444.64	-6.16985e-06	0.00144267	0.205507	0.999978	not_sig	other	not
ACTBP1	0.27308	1.10353e-07	0.0014427	0.767628	0.999978	not_sig	other	not
ACTBP2	2.51906	7.538e-07	0.00144269	0.231458	0.999978	not_sig	other	not
ACTG1	1505.06	-4.07803e-06	0.00144267	0.383384	0.999978	not_sig	immune response	not
ACTG1P10	0.064495	-1.39927e-08	0.0014427	0.953277	0.999978	not_sig	other	not
ACTG1P21	0.090289	8.8339e-08	0.0014427	0.83605	0.999978	not_sig	other	not
ACTL10	0.437506	-2.99888e-09	0.00144269	0.935956	0.999978	not_sig	other	not
ACTL6A	9.82691	4.41835e-07	0.00144269	0.754931	0.999978	not_sig	other	not
ACTN1	139.018	1.09838e-06	0.00144268	0.737195	0.999978	not_sig	other	not
ACTN2	1.92364	-1.27248e-07	0.00144269	0.822236	0.999978	not_sig	other	not
ACTN4	41.2932	1.8722e-07	0.00144269	0.942047	0.999978	not_sig	other	not
ACTR10	31.1486	-8.02187e-07	0.00144269	0.714235	0.999978	not_sig	other	not
ACTR1A	60.3166	-1.52017e-07	0.00144268	0.953878	0.999978	not_sig	other	not
ACTR1B	23.8999	-1.74848e-06	0.00144269	0.36728	0.999978	not_sig	other	not
ACTR2	218.986	-2.13073e-06	0.00144267	0.605586	0.999978	not_sig	immune response	not
ACTR3	251.78	-2.5345e-07	0.00144267	0.946938	0.999978	not_sig	immune response	not
ACTR3B	1.00885	2.13845e-07	0.00144269	0.565943	0.999978	not_sig	other	not
ACTR3C	0.244017	-4.61826e-08	0.0014427	0.953271	0.999978	not_sig	other	not
ACTR5	2.34652	4.86377e-07	0.00144269	0.481317	0.999978	not_sig	other	not
ACTR6	4.74599	-4.63335e-07	0.00144269	0.624822	0.999978	not_sig	other	not
ACTR8	6.97694	-5.44864e-07	0.00144269	0.633931	0.999978	not_sig	other	not
ACTRT3	1.01838	-1.67733e-07	0.00144269	0.712172	0.999978	not_sig	other	not
ACVR1	8.52772	1.23689e-06	0.00144269	0.291424	0.999978	not_sig	other	not
ACVR1B	4.0495	1.08036e-07	0.00144269	0.90309	0.999978	not_sig	other	not
ACVR2A	3.6128	7.11218e-09	0.00144269	0.999752	0.999978	not_sig	other	not
ACVR2B	0.687042	-5.24403e-08	0.00144269	0.905698	0.999978	not_sig	other	not
ACVR2B-AS1	0.202416	-6.08734e-08	0.0014427	0.740598	0.999978	not_sig	other	not
ACVRL1	5.65295	-4.48502e-07	0.00144269	0.642525	0.999978	not_sig	other	not
ACY1	10.8161	-1.91142e-06	0.00144269	0.162958	0.999978	not_sig	other	not
ACYP1	3.25233	4.24453e-07	0.00144269	0.596245	0.999978	not_sig	other	not
ACYP2	9.06273	6.59292e-07	0.00144269	0.557498	0.999978	not_sig	other	not
AD000671.6	4.81183	-9.0337e-07	0.00144269	0.346253	0.999978	not_sig	other	not
AD000864.6	0.132032	-2.69909e-10	0.0014427	0.953276	0.999978	not_sig	other	not
ADA	11.8399	1.62312e-07	0.00144269	0.919616	0.999978	not_sig	other	not
ADA2	101.633	-1.29975e-06	0.00144268	0.697935	0.999978	not_sig	other	not
ADAL	2.26521	3.1847e-07	0.00144269	0.642606	0.999978	not_sig	other	not
ADAM10	59.0898	-1.01257e-06	0.00144268	0.721807	0.999978	not_sig	other	not
ADAM12	0.526001	1.55859e-07	0.00144269	0.760528	0.999978	not_sig	other	not
ADAM15	24.9409	-2.39666e-06	0.00144269	0.196018	0.999978	not_sig	immune response	not
ADAM17	9.08152	-1.08427e-06	0.00144269	0.355687	0.999978	not_sig	other	not
ADAM19	0.38781	-2.17712e-08	0.0014427	0.949968	0.999978	not_sig	other	not
ADAM20P1	0.0701554	8.91639e-08	0.0014427	0.839345	0.999978	not_sig	other	not
ADAM28	8.96313	2.12267e-07	0.00144269	0.854585	0.999978	not_sig	other	not
ADAM32	0.220488	-1.22906e-07	0.0014427	0.756229	0.999978	not_sig	other	not
ADAM8	33.1333	-1.15801e-06	0.00144269	0.6098	0.999978	not_sig	immune response	not
ADAM9	95.5168	-9.18408e-07	0.00144268	0.763467	0.999978	not_sig	other	not
ADAMDEC1	81.1862	1.46047e-06	0.00144269	0.506913	0.999978	not_sig	other	not
ADAMTS10	0.234215	1.03722e-07	0.0014427	0.953269	0.999978	not_sig	other	not
ADAMTS14	0.537288	-1.33141e-08	0.00144269	0.841979	0.999978	not_sig	other	not
ADAMTS15	0.19676	-1.65053e-07	0.0014427	0.588774	0.999978	not_sig	other	not
ADAMTS5	0.0848446	1.2108e-08	0.0014427	0.953277	0.999978	not_sig	other	not
ADAMTS6	0.495469	-2.45864e-07	0.00144269	0.401106	0.999978	not_sig	other	not
ADAMTS8	0.0538005	-1.17937e-07	0.0014427	0.953277	0.999978	not_sig	other	not
ADAMTSL2	0.064495	-1.39927e-08	0.0014427	0.953277	0.999978	not_sig	other	not
ADAMTSL4	3.1338	-9.06926e-07	0.00144269	0.204754	0.999978	not_sig	other	not
ADAMTSL4-AS2	0.0701554	8.91639e-08	0.0014427	0.839345	0.999978	not_sig	other	not
ADAMTSL5	0.0538005	-1.17937e-07	0.0014427	0.953277	0.999978	not_sig	other	not
ADAP1	10.0471	5.84692e-07	0.00144269	0.671364	0.999978	not_sig	other	not
ADAP2	48.1174	-1.93925e-06	0.00144269	0.4289	0.999978	not_sig	other	not
ADAR	59.0212	9.02598e-07	0.00144268	0.740729	0.999978	not_sig	immune response	not
ADARB1	9.58061	-1.87685e-06	0.00144269	0.133015	0.999978	not_sig	immune response	not
ADAT1	5.62268	-1.16995e-06	0.00144269	0.236454	0.999978	not_sig	other	not
ADAT2	2.17376	1.19592e-08	0.00144269	0.989058	0.999978	not_sig	other	not
ADAT3	2.80618	-4.16782e-08	0.00144269	0.951586	0.999978	not_sig	other	not
ADCK1	3.96088	-3.12384e-07	0.00144269	0.69504	0.999978	not_sig	other	not
ADCK2	22.5722	-7.72685e-07	0.00144269	0.688456	0.999978	not_sig	other	not
ADCK5	3.09913	-2.96508e-07	0.00144269	0.70947	0.999978	not_sig	other	not
ADCY1	0.459238	2.77792e-07	0.00144269	0.442269	0.999978	not_sig	other	not
ADCY10P1	0.289434	1.47669e-07	0.0014427	0.653496	0.999978	not_sig	other	not
ADCY2	0.255324	6.00033e-08	0.0014427	0.851089	0.999978	not_sig	other	not
ADCY3	47.3719	-4.45784e-06	0.00144269	0.0520304	0.999978	not_sig	other	not
ADCY4	0.292457	5.03812e-09	0.00144269	0.960309	0.999978	not_sig	other	not
ADCY6	0.388999	1.32638e-07	0.00144269	0.766802	0.999978	not_sig	other	not
ADCY7	33.0841	-3.06277e-07	0.00144269	0.888289	0.999978	not_sig	other	not
ADCY8	0.0801907	1.11783e-07	0.0014427	0.953277	0.999978	not_sig	other	not
ADCY9	3.83677	-8.11079e-08	0.00144269	0.922859	0.999978	not_sig	other	not
ADD1	30.977	-1.22253e-06	0.00144269	0.575856	0.999978	not_sig	other	not
ADD2	0.644327	1.753e-07	0.00144269	0.722998	0.999978	not_sig	other	not
ADD3	5.94764	6.57826e-07	0.00144269	0.440772	0.999978	not_sig	other	not
ADGRA2	0.155993	-6.02917e-08	0.0014427	0.749367	0.999978	not_sig	other	not
ADGRA3	0.473847	1.46306e-07	0.00144269	0.787704	0.999978	not_sig	other	not
ADGRB1	0.360669	-6.37556e-08	0.0014427	0.94705	0.999978	not_sig	immune response	not
ADGRD1	0.30437	9.28181e-08	0.0014427	0.814978	0.999978	not_sig	other	not
ADGRE1	0.918046	1.74696e-07	0.00144269	0.71479	0.999978	not_sig	other	not
ADGRE2	23.1644	2.10895e-06	0.00144269	0.276806	0.999978	not_sig	other	not
ADGRE3	1.24389	-2.51582e-08	0.0014427	0.918347	0.999978	not_sig	other	not
ADGRE4P	0.329437	-2.40405e-08	0.0014427	0.952762	0.999978	not_sig	other	not
ADGRE5	58.6642	-1.73688e-06	0.00144269	0.526762	0.999978	not_sig	other	not
ADGRF3	0.102193	-1.72911e-08	0.0014427	0.740601	0.999978	not_sig	other	not
ADGRG6	2.92712	-2.77382e-07	0.00144269	0.709618	0.999978	not_sig	other	not
ADGRL1	0.360891	1.66666e-07	0.0014427	0.631909	0.999978	not_sig	other	not
ADGRL1-AS1	6.00708	-9.24947e-07	0.00144269	0.289931	0.999978	not_sig	other	not
ADH5	57.8272	-6.30455e-07	0.00144268	0.819412	0.999978	not_sig	other	not
ADHFE1	0.365482	-2.42161e-08	0.0014427	0.946633	0.999978	not_sig	other	not
ADI1	64.4965	5.07598e-07	0.00144269	0.84451	0.999978	not_sig	other	not
ADIPOR1	84.3959	2.12919e-06	0.00144268	0.50182	0.999978	not_sig	other	not
ADIPOR2	21.3268	1.19494e-06	0.00144269	0.518206	0.999978	not_sig	other	not
ADIRF	1.22321	9.00067e-08	0.00144269	0.922038	0.999978	not_sig	other	not
ADIRF-AS1	0.933263	2.07673e-07	0.00144269	0.525228	0.999978	not_sig	other	not
ADK	25.1775	8.51601e-07	0.00144269	0.652919	0.999978	not_sig	other	not
ADM	11.9233	1.12816e-06	0.00144269	0.428977	0.999978	not_sig	other	not
ADM2	0.0538005	-1.17937e-07	0.0014427	0.953277	0.999978	not_sig	other	not
ADM5	0.185832	2.31394e-09	0.0014427	0.953274	0.999978	not_sig	other	not
ADNP	12.1703	-9.19396e-07	0.00144269	0.516402	0.999978	not_sig	other	not
ADNP-AS1	0.304238	1.50568e-07	0.0014427	0.65321	0.999978	not_sig	other	not
ADNP2	3.05469	1.9971e-07	0.00144269	0.810541	0.999978	not_sig	other	not
ADO	19.5724	-7.70807e-07	0.00144269	0.648663	0.999978	not_sig	other	not
ADORA1	0.510235	2.00503e-07	0.0014427	0.798173	0.999978	not_sig	other	not
ADORA2A	0.199145	5.80833e-08	0.0014427	0.850024	0.999978	not_sig	other	not
ADORA2B	3.1339	-2.01132e-07	0.00144269	0.782899	0.999978	not_sig	other	not
ADORA3	14.6247	-1.6267e-06	0.00144269	0.312126	0.999978	not_sig	other	not
ADPGK	32.9929	1.48273e-06	0.00144269	0.506583	0.999978	not_sig	other	not
ADPGK-AS1	0.287985	-2.3272e-08	0.0014427	0.951441	0.999978	not_sig	other	not
ADPRH	11.5793	-5.18479e-07	0.00144269	0.716534	0.999978	not_sig	other	not
ADPRHL1	0.512062	2.11332e-07	0.00144269	0.534711	0.999978	not_sig	other	not
ADPRM	2.17111	-5.41875e-07	0.00144269	0.419858	0.999978	not_sig	other	not
ADPRS	18.3127	4.35319e-07	0.00144269	0.798184	0.999978	not_sig	other	not
ADRA2B	20.4148	-3.13664e-07	0.00144269	0.837466	0.999978	not_sig	other	not
ADRA2C	0.0801907	1.11783e-07	0.0014427	0.953277	0.999978	not_sig	other	not
ADRB2	1.7169	-3.38375e-07	0.00144269	0.549128	0.999978	not_sig	other	not
ADRM1	48.9996	7.11346e-07	0.00144268	0.795866	0.999978	not_sig	other	not
ADSL	26.8812	8.47686e-08	0.00144269	0.969055	0.999978	not_sig	other	not
ADSS1	0.14409	1.74606e-07	0.0014427	0.821641	0.999978	not_sig	other	not
ADSS2	26.6373	-8.78477e-07	0.00144269	0.670114	0.999978	not_sig	other	not
ADTRP	1.39998	2.64752e-07	0.00144269	0.539494	0.999978	not_sig	other	not
AE000661.37	0.0801907	1.11783e-07	0.0014427	0.953277	0.999978	not_sig	other	not
AEBP2	5.77672	2.32592e-07	0.00144269	0.831422	0.999978	not_sig	other	not
AEN	3.93578	7.2873e-07	0.00144269	0.401463	0.999978	not_sig	other	not
AF011889.5	9.19298	-1.55463e-07	0.00144269	0.903773	0.999978	not_sig	other	not
AF127936.3	2.0475	1.38692e-08	0.00144269	0.975815	0.999978	not_sig	other	not
AF127936.9	0.820949	-2.75275e-07	0.00144269	0.476433	0.999978	not_sig	other	not
AF131215.2	0.133991	-1.43361e-08	0.0014427	0.953274	0.999978	not_sig	other	not
AF131215.9	0.218523	-2.61988e-08	0.0014427	0.932291	0.999978	not_sig	other	not
AF131216.7	0.170379	1.04129e-07	0.0014427	0.83935	0.999978	not_sig	other	not
AF228730.14	2.30004	3.29855e-07	0.00144269	0.532219	0.999978	not_sig	other	not
AFAP1	1.00133	9.8287e-08	0.00144269	0.830417	0.999978	not_sig	other	not
AFAP1-AS1	0.216876	-1.40557e-08	0.0014427	0.953274	0.999978	not_sig	other	not
AFAP1L1	16.5386	-5.1956e-07	0.00144269	0.727946	0.999978	not_sig	other	not
AFDN	1.45892	6.8781e-08	0.00144269	0.902901	0.999978	not_sig	other	not
AFF1	21.1735	-1.84945e-06	0.00144269	0.311728	0.999978	not_sig	other	not
AFF4	23.3794	-7.49999e-07	0.00144269	0.700906	0.999978	not_sig	other	not
AFG1L	4.156	-7.91038e-07	0.00144269	0.389658	0.999978	not_sig	other	not
AFG3L1P	3.34572	6.65972e-08	0.00144269	0.941945	0.999978	not_sig	other	not
AFG3L2	29.1674	7.11742e-07	0.00144269	0.726406	0.999978	not_sig	other	not
AFMID	4.76936	-6.73002e-07	0.00144269	0.46767	0.999978	not_sig	other	not
AFTPH	15.6717	1.62216e-07	0.00144269	0.923633	0.999978	not_sig	other	not
AGA	13.4313	6.60163e-08	0.00144269	0.968207	0.999978	not_sig	other	not
AGAP1	1.35278	-5.35445e-08	0.00144269	0.902062	0.999978	not_sig	other	not
AGAP12P	0.737492	-5.8211e-08	0.00144269	0.960426	0.999978	not_sig	other	not
AGAP2	2.39609	-9.77213e-08	0.00144269	0.868292	0.999978	not_sig	other	not
AGAP2-AS1	0.102193	-1.72911e-08	0.0014427	0.740601	0.999978	not_sig	other	not
AGAP3	55.2908	1.39544e-06	0.00144269	0.565448	0.999978	not_sig	other	not
AGAP4	1.605	-7.16073e-08	0.00144269	0.894451	0.999978	not_sig	other	not
AGAP5	0.525517	2.78924e-08	0.00144269	0.937185	0.999978	not_sig	other	not
AGAP6	2.522	-4.26346e-07	0.00144269	0.541717	0.999978	not_sig	other	not
AGAP7P	0.143793	-1.18375e-08	0.0014427	0.953276	0.999978	not_sig	other	not
AGAP9	1.22095	-4.62461e-07	0.00144269	0.251291	0.999978	not_sig	other	not
AGBL3	0.123956	7.10096e-08	0.0014427	0.847224	0.999978	not_sig	other	not
AGBL5	1.79825	-6.39625e-07	0.00144269	0.228971	0.999978	not_sig	other	not
AGER	0.740918	1.61945e-07	0.00144269	0.579835	0.999978	not_sig	other	not
AGFG1	25.644	1.28154e-06	0.00144269	0.548696	0.999978	not_sig	other	not
AGFG2	3.70026	-3.87873e-07	0.00144269	0.645807	0.999978	not_sig	other	not
AGGF1	16.7989	-1.44067e-07	0.00144269	0.932169	0.999978	not_sig	other	not
AGK	5.63234	-3.42901e-08	0.00144269	0.969936	0.999978	not_sig	other	not
AGL	6.53141	1.14127e-06	0.00144269	0.245154	0.999978	not_sig	other	not
AGMAT	0.346209	-1.06637e-07	0.0014427	0.692599	0.999978	not_sig	other	not
AGO1	14.0987	-8.93634e-08	0.00144269	0.952569	0.999978	not_sig	other	not
AGO2	7.86908	5.07862e-07	0.00144269	0.674782	0.999978	not_sig	other	not
AGO3	5.7346	-4.16109e-08	0.00144269	0.966247	0.999978	not_sig	other	not
AGO4	9.41907	2.71595e-08	0.00144269	0.983208	0.999978	not_sig	other	not
AGPAT1	20.5143	-5.00611e-07	0.00144269	0.78977	0.999978	not_sig	other	not
AGPAT2	39.2319	1.06387e-06	0.00144269	0.627332	0.999978	not_sig	other	not
AGPAT3	37.9546	2.75455e-07	0.00144269	0.913329	0.999978	not_sig	other	not
AGPAT4	8.23255	-4.21915e-08	0.00144269	0.971217	0.999978	not_sig	other	not
AGPAT5	7.46048	2.21762e-07	0.00144269	0.851678	0.999978	not_sig	other	not
AGPS	32.0522	-8.14197e-07	0.00144269	0.700084	0.999978	not_sig	other	not
AGRN	22.3438	-6.66327e-07	0.00144269	0.707939	0.999978	not_sig	other	not
AGRP	0.154024	-9.17068e-09	0.0014427	0.953272	0.999978	not_sig	other	not
AGTPBP1	6.12354	-2.80331e-08	0.00144269	0.976552	0.999978	not_sig	other	not
AGTRAP	37.7818	1.69162e-06	0.00144269	0.481782	0.999978	not_sig	other	not
AHCTF1	4.13045	3.6102e-08	0.00144269	0.970245	0.999978	not_sig	other	not
AHCY	63.045	-3.04628e-06	0.00144269	0.265628	0.999978	not_sig	other	not
AHCYL1	47.3511	1.53965e-06	0.00144269	0.523281	0.999978	not_sig	other	not
AHCYL2	5.05174	2.45116e-07	0.00144269	0.753672	0.999978	not_sig	other	not
AHDC1	4.17136	6.75866e-07	0.00144269	0.427825	0.999978	not_sig	other	not
AHI1	2.38655	-1.29133e-07	0.00144269	0.836264	0.999978	not_sig	other	not
AHNAK	175.684	1.75144e-06	0.00144268	0.596202	0.999978	not_sig	other	not
AHNAK2	8.96417	-1.15774e-06	0.00144269	0.312877	0.999978	not_sig	other	not
AHR	16.3725	9.18859e-07	0.00144269	0.590505	0.999978	not_sig	other	not
AHRR	1.72856	-1.70757e-08	0.00144269	0.968724	0.999978	not_sig	other	not
AHSA1	36.3355	1.72935e-06	0.00144269	0.462884	0.999978	not_sig	other	not
AHSA2P	5.60754	2.39653e-07	0.00144269	0.817672	0.999978	not_sig	other	not
AIDA	37.7894	5.72121e-07	0.00144269	0.808635	0.999978	not_sig	other	not
AIF1	159.793	-2.90414e-06	0.00144268	0.39116	0.999978	not_sig	immune response	not
AIF1L	0.132032	-2.69909e-10	0.0014427	0.953276	0.999978	not_sig	other	not
AIFM1	30.4911	6.53169e-07	0.00144269	0.771938	0.999978	not_sig	other	not
AIFM2	26.9611	2.92746e-06	0.00144269	0.152334	0.999978	not_sig	other	not
AIFM3	0.640942	8.06112e-08	0.00144269	0.823189	0.999978	not_sig	other	not
AIG1	7.19994	1.43198e-06	0.00144269	0.803382	0.999978	not_sig	other	not
AIM2	0.190512	8.98627e-08	0.0014427	0.836055	0.999978	not_sig	immune response	not
AIMP1	15.7912	-9.43616e-10	0.00144269	0.995074	0.999978	not_sig	other	not
AIMP2	19.1358	-1.43936e-07	0.00144269	0.934565	0.999978	not_sig	other	not
AIP	21.2894	6.51279e-07	0.00144269	0.735731	0.999978	not_sig	other	not
AJ006998.2	0.100223	-1.3134e-08	0.0014427	0.953274	0.999978	not_sig	other	not
AJM1	0.0801907	1.11783e-07	0.0014427	0.953277	0.999978	not_sig	other	not
AK1	8.19696	-5.47367e-07	0.00144269	0.652955	0.999978	not_sig	other	not
AK2	34.7535	4.36781e-07	0.00144269	0.852793	0.999978	not_sig	other	not
AK3	20.9441	4.13005e-07	0.00144269	0.813541	0.999978	not_sig	other	not
AK4	5.9674	6.93943e-07	0.00144269	0.469004	0.999978	not_sig	other	not
AK5	24.3943	6.11687e-07	0.00144269	0.756709	0.999978	not_sig	other	not
AK6	16.8502	6.12651e-07	0.00144269	0.728173	0.999978	not_sig	other	not
AK8	1.13489	-1.67328e-07	0.00144269	0.703768	0.999978	not_sig	other	not
AK9	0.957497	1.42151e-07	0.00144269	0.753573	0.999978	not_sig	other	not
AKAP1	5.9588	-3.57555e-08	0.00144269	0.97018	0.999978	not_sig	immune response	not
AKAP1-DT	0.712425	-2.2616e-07	0.00144269	0.569123	0.999978	not_sig	other	not
AKAP10	8.35062	-4.80232e-07	0.00144269	0.705196	0.999978	not_sig	other	not
AKAP11	10.4314	2.70558e-07	0.00144269	0.852658	0.999978	not_sig	other	not
AKAP13	19.1524	-1.29369e-06	0.00144269	0.455328	0.999978	not_sig	other	not
AKAP17A	10.1433	1.43636e-07	0.00144269	0.915022	0.999978	not_sig	other	not
AKAP3	0.599704	2.83914e-07	0.00144269	0.847422	0.999978	not_sig	other	not
AKAP5	0.0945671	-5.72674e-08	0.0014427	0.753147	0.999978	not_sig	other	not
AKAP6	12.2676	-1.87706e-06	0.00144269	0.200076	0.999978	not_sig	other	not
AKAP7	1.7886	-3.15704e-07	0.00144269	0.563306	0.999978	not_sig	other	not
AKAP8	8.07946	3.42133e-07	0.00144269	0.775749	0.999978	not_sig	immune response	not
AKAP8L	7.42446	7.50732e-07	0.00144269	0.476753	0.999978	not_sig	other	not
AKAP9	4.90436	5.1862e-07	0.00144269	0.564341	0.999978	not_sig	other	not
AKIP1	21.7251	-9.92226e-07	0.00144269	0.607414	0.999978	not_sig	other	not
AKIRIN1	30.684	-1.60647e-08	0.00144269	0.992133	0.999978	not_sig	other	not
AKIRIN2	46.4264	4.24327e-07	0.00144269	0.873192	0.999978	not_sig	immune response	not
AKNA	10.4967	-9.4706e-07	0.00144269	0.481068	0.999978	not_sig	other	not
AKR1A1	169.198	1.23491e-06	0.00144268	0.731919	0.999978	not_sig	other	not
AKR1B1	52.0218	-6.45823e-07	0.00144269	0.802937	0.999978	not_sig	other	not
AKR1B15	0.208288	-1.01695e-08	0.0014427	0.953274	0.999978	not_sig	other	not
AKR1C1	7.20352	1.93315e-06	0.00144269	0.0420307	0.999978	not_sig	other	not
AKR1C2	0.566954	-8.3226e-08	0.00144269	0.769787	0.999978	not_sig	other	not
AKR1C3	1.62964	-5.86258e-07	0.00144269	0.1386	0.999978	not_sig	other	not
AKR1C7P	0.19479	-9.91746e-08	0.0014427	0.753144	0.999978	not_sig	other	not
AKR1D1	0.100223	-1.3134e-08	0.0014427	0.953274	0.999978	not_sig	other	not
AKR1E2	0.621318	-2.00051e-08	0.00144269	0.932637	0.999978	not_sig	other	not
AKR7A2	36.0763	-2.49713e-06	0.00144269	0.286135	0.999978	not_sig	other	not
AKR7A3	0.256977	1.20651e-07	0.0014427	0.999081	0.999978	not_sig	other	not
AKR7L	0.174758	-5.22891e-09	0.0014427	0.759965	0.999978	not_sig	other	not
AKT1	36.3578	2.51579e-06	0.00144269	0.286654	0.999978	not_sig	other	not
AKT1S1	24.0205	-2.38937e-07	0.00144269	0.899657	0.999978	not_sig	other	not
AKT2	24.7933	9.41499e-07	0.00144269	0.638746	0.999978	not_sig	other	not
AKT3	2.8757	-4.14194e-07	0.00144269	0.580849	0.999978	not_sig	other	not
AKTIP	4.07304	6.22337e-07	0.00144269	0.495465	0.999978	not_sig	other	not
AL022341.3	0.132032	-2.69909e-10	0.0014427	0.953276	0.999978	not_sig	other	not
AL022345.12	0.276121	1.3095e-07	0.0014427	0.782598	0.999978	not_sig	other	not
AL133243.3	0.100223	-1.3134e-08	0.0014427	0.953274	0.999978	not_sig	other	not
AL135749.6	0.339092	1.3639e-08	0.0014427	0.948138	0.999978	not_sig	other	not
AL136419.6	7.45933	9.02256e-07	0.00144269	0.400516	0.999978	not_sig	other	not
AL163953.3	0.239633	7.78101e-08	0.0014427	0.953273	0.999978	not_sig	other	not
AL591893.1	0.102193	-1.72911e-08	0.0014427	0.740601	0.999978	not_sig	other	not
AL928654.7	0.757365	-3.93012e-08	0.00144269	0.897739	0.999978	not_sig	other	not
ALAD	9.48378	-1.19839e-06	0.00144269	0.336413	0.999978	not_sig	other	not
ALAS1	55.2854	3.71972e-06	0.00144269	0.141338	0.999978	not_sig	other	not
ALB	0.090289	8.8339e-08	0.0014427	0.83605	0.999978	not_sig	other	not
ALCAM	109.271	-1.04792e-06	0.00144268	0.715311	0.999978	not_sig	other	not
ALDH16A1	20.6857	-8.14445e-07	0.00144269	0.637899	0.999978	not_sig	other	not
ALDH18A1	6.55237	2.75055e-08	0.00144269	0.984638	0.999978	not_sig	other	not
ALDH1A1	49.2389	-8.83377e-07	0.00144269	0.675585	0.999978	not_sig	other	not
ALDH1A2	6.51568	-5.3487e-08	0.00144269	0.956622	0.999978	not_sig	other	not
ALDH1B1	5.08141	3.26511e-07	0.00144269	0.745866	0.999978	not_sig	other	not
ALDH1L2	1.36017	7.56846e-08	0.00144269	0.882764	0.999978	not_sig	other	not
ALDH2	27.9987	-2.10492e-06	0.00144269	0.255997	0.999978	not_sig	other	not
ALDH3A1	0.0538005	-1.17937e-07	0.0014427	0.953277	0.999978	not_sig	other	not
ALDH3A2	32.7059	1.75147e-07	0.00144269	0.940602	0.999978	not_sig	other	not
ALDH3B1	36.742	-5.81823e-07	0.00144269	0.808178	0.999978	not_sig	other	not
ALDH4A1	20.0462	-1.0304e-06	0.00144269	0.537334	0.999978	not_sig	other	not
ALDH5A1	2.86717	-1.87387e-07	0.00144269	0.79781	0.999978	not_sig	other	not
ALDH6A1	4.31098	-6.88836e-07	0.00144269	0.457498	0.999978	not_sig	other	not
ALDH7A1	7.30308	-6.06072e-07	0.00144269	0.594018	0.999978	not_sig	other	not
ALDH8A1	0.238869	-2.75787e-08	0.0014427	0.953269	0.999978	not_sig	other	not
ALDH9A1	37.4668	1.09525e-07	0.00144269	0.965862	0.999978	not_sig	other	not
ALDOA	833.689	4.06176e-06	0.00144267	0.382822	0.999978	not_sig	other	not
ALDOC	3.6458	3.46962e-07	0.00144269	0.64358	0.999978	not_sig	other	not
ALG1	13.606	1.20394e-06	0.00144269	0.441636	0.999978	not_sig	other	not
ALG10	1.76668	3.41829e-08	0.00144269	0.911864	0.999978	not_sig	other	not
ALG10B	3.91609	-6.14555e-07	0.00144269	0.483525	0.999978	not_sig	other	not
ALG11	5.76819	4.17286e-08	0.00144269	0.968526	0.999978	not_sig	other	not
ALG12	7.89077	-8.55319e-07	0.00144269	0.497653	0.999978	not_sig	other	not
ALG13	9.78949	8.82122e-07	0.00144269	0.508816	0.999978	not_sig	other	not
ALG14	6.62478	4.73031e-07	0.00144269	0.683152	0.999978	not_sig	other	not
ALG1L9P	0.400902	-1.22731e-07	0.00144269	0.663271	0.999978	not_sig	other	not
ALG2	14.3591	1.73118e-06	0.00144269	0.294316	0.999978	not_sig	other	not
ALG3	27.7259	9.86848e-07	0.00144269	0.653411	0.999978	not_sig	other	not
ALG5	21.8949	1.16599e-06	0.00144269	0.536496	0.999978	not_sig	other	not
ALG6	4.87828	1.3285e-07	0.00144269	0.886228	0.999978	not_sig	other	not
ALG8	17.4126	-1.28535e-06	0.00144269	0.443356	0.999978	not_sig	other	not
ALG9	9.16791	5.65326e-07	0.00144269	0.656819	0.999978	not_sig	other	not
ALK	4.53699	-9.14594e-07	0.00144269	0.255999	0.999978	not_sig	other	not
ALKAL2	0.192446	2.15132e-08	0.0014427	0.953272	0.999978	not_sig	other	not
ALKBH1	5.4091	-1.16736e-06	0.00144269	0.240859	0.999978	not_sig	other	not
ALKBH2	1.55127	5.01718e-08	0.00144269	0.906542	0.999978	not_sig	other	not
ALKBH3	7.11066	1.54572e-06	0.00144269	0.176725	0.999978	not_sig	other	not
ALKBH4	2.98463	1.30518e-07	0.00144269	0.863747	0.999978	not_sig	other	not
ALKBH5	25.9311	2.70307e-06	0.00144269	0.159539	0.999978	not_sig	other	not
ALKBH6	7.6684	-5.43793e-07	0.00144269	0.56162	0.999978	not_sig	other	not
ALKBH7	49.5931	-2.21938e-06	0.00144269	0.379304	0.999978	not_sig	other	not
ALKBH8	2.0921	-2.69195e-07	0.00144269	0.640332	0.999978	not_sig	other	not
ALMS1	1.93234	5.75528e-07	0.00144269	0.360827	0.999978	not_sig	other	not
ALOX12-AS1	1.47847	6.87845e-08	0.00144269	0.914114	0.999978	not_sig	other	not
ALOX15	0.0701554	8.91639e-08	0.0014427	0.839345	0.999978	not_sig	other	not
ALOX15B	2.13883	2.17537e-07	0.00144269	0.717565	0.999978	not_sig	other	not
ALOX5	6.39362	2.68873e-07	0.00144269	0.802915	0.999978	not_sig	other	not
ALOX5AP	20.2263	2.91629e-08	0.00144269	0.99168	0.999978	not_sig	other	not
ALPK1	10.1706	-6.78602e-07	0.00144269	0.624936	0.999978	not_sig	immune response	not
ALPK3	1.11459	1.90469e-07	0.00144269	0.698639	0.999978	not_sig	other	not
ALPL	0.064495	-1.39927e-08	0.0014427	0.953277	0.999978	not_sig	other	not
ALS2	5.00886	7.69375e-07	0.00144269	0.436714	0.999978	not_sig	other	not
ALS2CL	0.582164	-3.76317e-08	0.00144269	0.913063	0.999978	not_sig	other	not
ALYREF	33.4523	-2.00774e-06	0.00144269	0.363611	0.999978	not_sig	other	not
AMACR	5.31956	5.60717e-07	0.00144269	0.582991	0.999978	not_sig	other	not
AMBRA1	6.89886	-8.39738e-07	0.00144269	0.446015	0.999978	not_sig	other	not
AMD1	43.3649	-4.18431e-07	0.00144269	0.862072	0.999978	not_sig	other	not
AMDHD1	2.93645	3.6138e-07	0.00144269	0.619549	0.999978	not_sig	other	not
AMDHD2	35.3786	-3.42674e-06	0.00144269	0.0737907	0.999978	not_sig	other	not
AMER1	0.385524	-1.87062e-07	0.00144269	0.656234	0.999978	not_sig	other	not
AMFR	47.7508	-1.67638e-07	0.00144269	0.945388	0.999978	not_sig	other	not
AMHR2	0.150346	1.008e-07	0.0014427	0.829767	0.999978	not_sig	other	not
AMIGO1	0.175134	5.65364e-08	0.0014427	0.844253	0.999978	not_sig	other	not
AMIGO2	0.516821	-1.47354e-07	0.00144269	0.639464	0.999978	not_sig	other	not
AMIGO3	0.564732	-1.64939e-07	0.00144269	0.656796	0.999978	not_sig	other	not
AMMECR1	1.9024	1.32743e-07	0.00144269	0.835595	0.999978	not_sig	other	not
AMMECR1L	2.95987	-7.8246e-08	0.00144269	0.916658	0.999978	not_sig	other	not
AMN1	1.83969	-6.64475e-09	0.00144269	0.978328	0.999978	not_sig	other	not
AMOT	0.0538005	-1.17937e-07	0.0014427	0.953277	0.999978	not_sig	other	not
AMOTL1	0.566472	-8.31309e-08	0.00144269	0.674259	0.999978	not_sig	other	not
AMOTL2	0.0701554	8.91639e-08	0.0014427	0.839345	0.999978	not_sig	other	not
AMPD2	13.6577	3.44568e-07	0.00144269	0.816725	0.999978	not_sig	other	not
AMPD3	34.0889	4.06084e-07	0.00144269	0.864754	0.999978	not_sig	other	not
AMT	0.244909	-1.15607e-07	0.0014427	0.953269	0.999978	not_sig	other	not
AMY2B	2.25456	2.44561e-07	0.00144269	0.682206	0.999978	not_sig	other	not
AMZ1	2.17385	3.48386e-07	0.00144269	0.515316	0.999978	not_sig	other	not
AMZ2	24.7862	-7.68786e-08	0.00144269	0.967372	0.999978	not_sig	other	not
AMZ2P1	3.82155	-8.81795e-08	0.00144269	0.918696	0.999978	not_sig	other	not
ANAPC1	8.24065	-1.31292e-07	0.00144269	0.917749	0.999978	not_sig	other	not
ANAPC10	5.10446	-2.04711e-08	0.00144269	0.979764	0.999978	not_sig	other	not
ANAPC11	81.958	-1.50783e-06	0.00144268	0.620989	0.999978	not_sig	other	not
ANAPC13	19.3849	-6.28702e-07	0.00144269	0.742817	0.999978	not_sig	other	not
ANAPC15	10.9432	-1.24281e-06	0.00144269	0.355987	0.999978	not_sig	other	not
ANAPC16	38.2022	5.51459e-07	0.00144269	0.820232	0.999978	not_sig	other	not
ANAPC1P2	3.83603	-5.22648e-07	0.00144269	0.483243	0.999978	not_sig	other	not
ANAPC2	8.14172	-6.92422e-08	0.00144269	0.954111	0.999978	not_sig	other	not
ANAPC4	7.52701	9.70759e-07	0.00144269	0.392106	0.999978	not_sig	other	not
ANAPC5	29.8073	-9.11979e-07	0.00144269	0.675883	0.999978	not_sig	other	not
ANAPC7	29.9022	-1.08068e-06	0.00144269	0.596645	0.999978	not_sig	other	not
ANG	2.67684	5.42036e-07	0.00144269	0.393201	0.999978	not_sig	immune response	not
ANGEL1	10.3389	7.88181e-07	0.00144269	0.546373	0.999978	not_sig	other	not
ANGEL2	4.48356	-4.77985e-07	0.00144269	0.595307	0.999978	not_sig	other	not
ANGPT4	0.382662	-2.97147e-08	0.0014427	0.941848	0.999978	not_sig	other	not
ANGPTL1	0.143793	-1.18375e-08	0.0014427	0.953276	0.999978	not_sig	other	not
ANGPTL2	1.38783	1.8693e-07	0.00144269	0.722891	0.999978	not_sig	other	not
ANGPTL6	3.70212	-3.52045e-07	0.00144269	0.674079	0.999978	not_sig	other	not
ANK1	0.172348	1.82592e-08	0.00144269	0.944904	0.999978	not_sig	other	not
ANK2	1.97748	2.43239e-07	0.00144269	0.683233	0.999978	not_sig	other	not
ANKAR	0.491201	6.40488e-08	0.00144269	0.916675	0.999978	not_sig	other	not
ANKDD1A	1.78684	-3.88569e-07	0.00144269	0.508009	0.999978	not_sig	other	not
ANKDD1B	0.19479	-9.91746e-08	0.0014427	0.753144	0.999978	not_sig	other	not
ANKEF1	0.457136	-3.45628e-09	0.00144269	0.959067	0.999978	not_sig	other	not
ANKFY1	15.5508	-1.74036e-06	0.00144269	0.277918	0.999978	not_sig	other	not
ANKH	67.5596	-5.80758e-06	0.00144269	0.042525	0.999978	not_sig	other	not
ANKHD1	13.5878	-1.14148e-06	0.00144269	0.463122	0.999978	not_sig	immune response	not
ANKHD1-EIF4EBP3	4.73138	-4.05158e-07	0.00144269	0.681107	0.999978	not_sig	other	not
ANKIB1	7.69156	-2.61816e-07	0.00144269	0.823304	0.999978	not_sig	other	not
ANKLE1	0.194111	7.80079e-08	0.0014427	0.753159	0.999978	not_sig	other	not
ANKLE2	25.4059	-4.82181e-07	0.00144269	0.809605	0.999978	not_sig	other	not
ANKMY1	1.81597	7.6279e-08	0.00144269	0.903385	0.999978	not_sig	other	not
ANKMY2	6.75775	-1.01517e-06	0.00144269	0.367348	0.999978	not_sig	other	not
ANKRA2	3.5749	3.58038e-07	0.00144269	0.672896	0.999978	not_sig	other	not
ANKRD10	16.2801	1.07752e-07	0.00144269	0.949945	0.999978	not_sig	other	not
ANKRD10-IT1	0.064495	-1.39927e-08	0.0014427	0.953277	0.999978	not_sig	other	not
ANKRD11	15.5252	-6.80362e-07	0.00144269	0.682775	0.999978	not_sig	other	not
ANKRD12	8.25889	6.86734e-07	0.00144269	0.568824	0.999978	not_sig	other	not
ANKRD13A	13.7012	-1.05243e-06	0.00144269	0.488877	0.999978	not_sig	other	not
ANKRD13B	0.280801	8.86103e-08	0.0014427	0.717585	0.999978	not_sig	other	not
ANKRD13C	8.44022	-3.5141e-07	0.00144269	0.774935	0.999978	not_sig	other	not
ANKRD13D	15.4109	-1.26436e-06	0.00144269	0.421958	0.999978	not_sig	other	not
ANKRD16	1.72113	1.15696e-08	0.00144269	0.985315	0.999978	not_sig	other	not
ANKRD17	14.7405	2.10082e-07	0.00144269	0.901429	0.999978	not_sig	immune response	not
ANKRD18DP	0.090289	8.8339e-08	0.0014427	0.83605	0.999978	not_sig	other	not
ANKRD22	0.274302	1.42341e-07	0.0014427	0.726434	0.999978	not_sig	other	not
ANKRD23	0.166688	-6.11502e-08	0.0014427	0.749114	0.999978	not_sig	other	not
ANKRD26	1.6438	-2.9173e-07	0.00144269	0.596235	0.999978	not_sig	other	not
ANKRD27	5.54754	-3.99189e-07	0.00144269	0.675334	0.999978	not_sig	other	not
ANKRD28	7.24995	-8.35977e-07	0.00144269	0.482791	0.999978	not_sig	other	not
ANKRD29	0.979357	-2.66116e-07	0.00144269	0.543501	0.999978	not_sig	other	not
ANKRD33B	0.210466	2.27542e-07	0.0014427	0.64975	0.999978	not_sig	other	not
ANKRD35	0.246878	-7.4768e-08	0.0014427	0.741991	0.999978	not_sig	other	not
ANKRD36	1.41564	6.8618e-07	0.00144269	0.107788	0.999978	not_sig	other	not
ANKRD36B	0.492502	1.28017e-07	0.00144269	0.659386	0.999978	not_sig	other	not
ANKRD36BP2	0.347266	4.70654e-08	0.0014427	0.824396	0.999978	not_sig	other	not
ANKRD36C	0.19479	-9.91746e-08	0.0014427	0.753144	0.999978	not_sig	other	not
ANKRD37	4.24176	-2.20223e-07	0.00144269	0.797689	0.999978	not_sig	other	not
ANKRD39	5.91798	3.27106e-08	0.00144269	0.980569	0.999978	not_sig	other	not
ANKRD40	14.6525	3.04488e-07	0.00144269	0.849577	0.999978	not_sig	other	not
ANKRD42	2.76585	-1.76756e-07	0.00144269	0.813539	0.999978	not_sig	other	not
ANKRD44	7.1699	4.5792e-07	0.00144269	0.67617	0.999978	not_sig	other	not
ANKRD46	4.0117	-1.66462e-07	0.00144269	0.854716	0.999978	not_sig	other	not
ANKRD49	5.3993	7.58357e-07	0.00144269	0.459382	0.999978	not_sig	other	not
ANKRD50	6.20155	4.80301e-07	0.00144269	0.655486	0.999978	not_sig	other	not
ANKRD52	14.9984	5.7917e-07	0.00144269	0.715191	0.999978	not_sig	other	not
ANKRD54	6.30882	8.31019e-07	0.00144269	0.448647	0.999978	not_sig	other	not
ANKRD6	1.86767	4.52181e-07	0.00144269	0.45912	0.999978	not_sig	other	not
ANKRD63	1.6978	-7.23853e-08	0.00144269	0.888587	0.999978	not_sig	other	not
ANKRD65	0.133991	-1.43361e-08	0.0014427	0.953274	0.999978	not_sig	other	not
ANKRD9	16.5772	5.84926e-07	0.00144269	0.698933	0.999978	not_sig	other	not
ANKS1A	4.47684	1.91333e-07	0.00144269	0.83775	0.999978	not_sig	other	not
ANKS3	1.27857	3.28694e-07	0.00144269	0.565335	0.999978	not_sig	other	not
ANKS6	1.06178	-4.12947e-07	0.00144269	0.249958	0.999978	not_sig	other	not
ANKZF1	3.20676	-1.37519e-07	0.00144269	0.852255	0.999978	not_sig	other	not
ANLN	4.99204	-6.79199e-07	0.00144269	0.476702	0.999978	not_sig	other	not
ANO10	30.8043	8.52327e-07	0.00144269	0.643416	0.999978	not_sig	other	not
ANO5	16.4484	1.216e-07	0.00144269	0.928176	0.999978	not_sig	other	not
ANO6	20.0879	1.23336e-06	0.00144269	0.49411	0.999978	not_sig	other	not
ANO7	0.357742	5.94028e-08	0.0014427	0.825426	0.999978	not_sig	other	not
ANO7L1	0.789229	1.77466e-07	0.00144269	0.718651	0.999978	not_sig	other	not
ANO8	3.19692	-3.31803e-07	0.00144269	0.67494	0.999978	not_sig	other	not
ANOS1	3.97241	3.72114e-07	0.00144269	0.653516	0.999978	not_sig	other	not
ANOS2P	0.100223	-1.3134e-08	0.0014427	0.953274	0.999978	not_sig	other	not
ANP32A	48.6045	9.29954e-07	0.00144269	0.721869	0.999978	not_sig	other	not
ANP32B	26.3958	-2.29009e-06	0.00144269	0.195073	0.999978	not_sig	other	not
ANP32E	12.8549	-9.41711e-07	0.00144269	0.537525	0.999978	not_sig	other	not
ANPEP	146.251	-5.48668e-07	0.00144268	0.881749	0.999978	not_sig	other	not
ANTKMT	19.1664	-2.03551e-06	0.00144269	0.277753	0.999978	not_sig	other	not
ANTXR1	0.351544	-4.8502e-08	0.00144269	0.756168	0.999978	not_sig	other	not
ANTXR2	23.7071	9.7085e-07	0.00144269	0.607383	0.999978	not_sig	other	not
ANXA1	237.195	4.42842e-06	0.00144268	0.185121	0.999978	not_sig	immune response	not
ANXA11	190.204	-8.13147e-07	0.00144267	0.83522	0.999978	not_sig	other	not
ANXA2	1704.45	-1.625e-06	0.00144267	0.726224	0.999978	not_sig	other	not
ANXA2R	0.508569	7.60115e-09	0.00144269	0.939499	0.999978	not_sig	other	not
ANXA4	97.8831	5.13508e-07	0.00144268	0.87536	0.999978	not_sig	other	not
ANXA5	346.671	3.40486e-06	0.00144267	0.421034	0.999978	not_sig	other	not
ANXA6	53.5842	-2.56979e-06	0.00144269	0.320708	0.999978	not_sig	other	not
ANXA7	47.9785	7.02423e-07	0.00144269	0.795919	0.999978	not_sig	other	not
ANXA9	0.92496	2.6426e-07	0.00144269	0.519063	0.999978	not_sig	other	not
AOAH	15.2288	2.80583e-07	0.00144269	0.85281	0.999978	not_sig	other	not
AOC1	1.40864	2.00728e-07	0.00144269	0.681194	0.999978	not_sig	other	not
AOC2	0.342727	3.64601e-08	0.00144269	0.948233	0.999978	not_sig	other	not
AOC3	0.064495	-1.39927e-08	0.0014427	0.953277	0.999978	not_sig	other	not
AOPEP	0.666335	3.29464e-08	0.00144269	0.977727	0.999978	not_sig	other	not
AP000240.9	0.13465	1.45255e-07	0.0014427	0.847001	0.999978	not_sig	other	not
AP000254.8	0.347826	-2.56063e-08	0.0014427	0.943646	0.999978	not_sig	other	not
AP000295.9	5.49834	1.19697e-06	0.00144269	0.228675	0.999978	not_sig	other	not
AP000320.6	0.0538005	-1.17937e-07	0.0014427	0.953277	0.999978	not_sig	other	not
AP000320.7	0.185068	-3.35589e-08	0.0014427	0.953272	0.999978	not_sig	other	not
AP000331.1	1.21831	3.87403e-07	0.00144269	0.375986	0.999978	not_sig	other	not
AP000347.2	0.235191	1.00389e-07	0.0014427	0.799388	0.999978	not_sig	other	not
AP000347.4	0.577868	1.88002e-07	0.00144269	0.612592	0.999978	not_sig	other	not
AP000350.10	6.52539	-4.07787e-07	0.00144269	0.695109	0.999978	not_sig	other	not
AP000350.5	0.202187	7.55361e-08	0.0014427	0.847955	0.999978	not_sig	other	not
AP000351.4	1.06292	1.28589e-07	0.00144269	0.935213	0.999978	not_sig	other	not
AP000432.3	0.0538005	-1.17937e-07	0.0014427	0.953277	0.999978	not_sig	other	not
AP000442.1	0.0701554	8.91639e-08	0.0014427	0.839345	0.999978	not_sig	other	not
AP000487.5	0.0801907	1.11783e-07	0.0014427	0.953277	0.999978	not_sig	other	not
AP000569.9	0.064495	-1.39927e-08	0.0014427	0.953277	0.999978	not_sig	other	not
AP000577.2	0.0801907	1.11783e-07	0.0014427	0.953277	0.999978	not_sig	other	not
AP000580.1	0.172348	1.82592e-08	0.00144269	0.944904	0.999978	not_sig	other	not
AP000640.10	0.0701554	8.91639e-08	0.0014427	0.839345	0.999978	not_sig	other	not
AP000640.2	0.0538005	-1.17937e-07	0.0014427	0.953277	0.999978	not_sig	other	not
AP000654.4	0.0538005	-1.17937e-07	0.0014427	0.953277	0.999978	not_sig	other	not
AP000662.4	0.0801907	1.11783e-07	0.0014427	0.953277	0.999978	not_sig	other	not
AP000688.14	0.064495	-1.39927e-08	0.0014427	0.953277	0.999978	not_sig	other	not
AP000688.29	0.172348	1.82592e-08	0.00144269	0.944904	0.999978	not_sig	other	not
AP000692.10	0.064495	-1.39927e-08	0.0014427	0.953277	0.999978	not_sig	other	not
AP000695.4	1.55555	-3.69986e-08	0.0014427	0.906818	0.999978	not_sig	other	not
AP000695.6	0.343235	1.72885e-07	0.0014427	0.592516	0.999978	not_sig	other	not
AP001057.1	0.100223	-1.3134e-08	0.0014427	0.953274	0.999978	not_sig	other	not
AP001062.7	0.790793	2.372e-07	0.00144269	0.370909	0.999978	not_sig	other	not
AP001062.8	0.0538005	-1.17937e-07	0.0014427	0.953277	0.999978	not_sig	other	not
AP001347.6	0.224876	-9.65533e-09	0.0014427	0.953271	0.999978	not_sig	other	not
AP001372.2	0.399667	-3.29919e-08	0.0014427	0.940612	0.999978	not_sig	other	not
AP001412.1	0.090289	8.8339e-08	0.0014427	0.83605	0.999978	not_sig	other	not
AP001429.1	0.0945671	-5.72674e-08	0.0014427	0.753147	0.999978	not_sig	other	not
AP001439.2	0.132032	-2.69909e-10	0.0014427	0.953276	0.999978	not_sig	other	not
AP001505.10	0.182383	-1.27747e-07	0.0014427	0.714211	0.999978	not_sig	other	not
AP002954.4	4.88644	-3.7436e-07	0.00144269	0.660567	0.999978	not_sig	other	not
AP003068.23	0.798584	7.48663e-08	0.00144269	0.455434	0.999978	not_sig	other	not
AP003419.11	0.284576	-8.29807e-08	0.0014427	0.568485	0.999978	not_sig	other	not
AP006222.1	1.86847	-3.26414e-07	0.00144269	0.572262	0.999978	not_sig	other	not
AP006621.5	1.5269	5.4122e-07	0.00144269	0.228311	0.999978	not_sig	other	not
AP1AR	11.8606	-1.15589e-07	0.00144269	0.934188	0.999978	not_sig	other	not
AP1B1	106.24	-6.00239e-06	0.00144269	0.068957	0.999978	not_sig	other	not
AP1G1	26.1249	3.75539e-07	0.00144269	0.861658	0.999978	not_sig	immune response	not
AP1G2	6.4152	-8.42338e-08	0.00144269	0.935047	0.999978	not_sig	other	not
AP1M1	35.6707	-1.15671e-06	0.00144269	0.632566	0.999978	not_sig	other	not
AP1S1	41.6138	6.99529e-07	0.00144269	0.780135	0.999978	not_sig	other	not
AP1S2	104.732	-3.59363e-07	0.00144268	0.89866	0.999978	not_sig	other	not
AP1S3	2.22356	8.56286e-08	0.00144269	0.901155	0.999978	not_sig	other	not
AP2A1	30.8703	-9.71031e-07	0.00144269	0.667813	0.999978	not_sig	other	not
AP2A2	40.5391	-2.10794e-06	0.00144269	0.375403	0.999978	not_sig	other	not
AP2B1	31.1552	-1.01198e-06	0.00144269	0.648123	0.999978	not_sig	other	not
AP2M1	165.41	4.5744e-07	0.00144268	0.898327	0.999978	not_sig	other	not
AP2S1	322.377	-3.22036e-06	0.00144268	0.310383	0.999978	not_sig	other	not
AP3B1	22.9864	2.43756e-07	0.00144269	0.901408	0.999978	not_sig	other	not
AP3D1	50.5751	1.50037e-06	0.00144268	0.595252	0.999978	not_sig	other	not
AP3M1	20.8279	1.66481e-06	0.00144269	0.387808	0.999978	not_sig	other	not
AP3M2	4.79776	6.25118e-07	0.00144269	0.527864	0.999978	not_sig	other	not
AP3S1	44.6088	-1.06558e-08	0.00144269	0.994694	0.999978	not_sig	other	not
AP3S2	17.6337	6.64475e-08	0.00144269	0.97232	0.999978	not_sig	other	not
AP4B1	5.88913	7.0413e-08	0.00144269	0.951257	0.999978	not_sig	other	not
AP4E1	7.75034	4.07508e-07	0.00144269	0.731988	0.999978	not_sig	other	not
AP4M1	1.75349	-8.92759e-08	0.00144269	0.880865	0.999978	not_sig	other	not
AP4S1	2.26155	3.7254e-07	0.00144269	0.531675	0.999978	not_sig	other	not
AP5B1	26.1716	2.70987e-07	0.00144269	0.889088	0.999978	not_sig	other	not
AP5M1	16.2307	-1.53424e-06	0.00144269	0.374133	0.999978	not_sig	other	not
AP5S1	8.78441	-4.19995e-07	0.00144269	0.728038	0.999978	not_sig	other	not
AP5Z1	17.5321	-1.05491e-06	0.00144269	0.528871	0.999978	not_sig	other	not
APAF1	2.80115	-4.76788e-07	0.00144269	0.498035	0.999978	not_sig	other	not
APBA1	5.18018	-3.97012e-07	0.00144269	0.698783	0.999978	not_sig	other	not
APBA3	5.8969	3.13746e-07	0.00144269	0.764303	0.999978	not_sig	other	not
APBB1	1.92252	3.47966e-07	0.00144269	0.472451	0.999978	not_sig	other	not
APBB1IP	34.1603	-1.3177e-06	0.00144269	0.553412	0.999978	not_sig	other	not
APBB2	4.13759	4.27579e-07	0.00144269	0.62056	0.999978	not_sig	other	not
APBB3	2.02352	-2.22102e-08	0.00144269	0.963941	0.999978	not_sig	other	not
APC	8.94839	5.51372e-07	0.00144269	0.65378	0.999978	not_sig	other	not
APEH	40.8508	-4.80176e-07	0.00144269	0.827936	0.999978	not_sig	other	not
APEX1	48.9676	-7.51985e-07	0.00144269	0.772528	0.999978	not_sig	other	not
APEX2	9.24509	-7.33004e-07	0.00144269	0.585991	0.999978	not_sig	other	not
APH1A	78.104	8.48697e-07	0.00144268	0.791927	0.999978	not_sig	other	not
APH1B	18.0935	-1.05241e-06	0.00144269	0.539367	0.999978	not_sig	other	not
API5	24.3695	-1.30096e-07	0.00144269	0.948021	0.999978	not_sig	other	not
APIP	17.8658	-1.08864e-06	0.00144269	0.515709	0.999978	not_sig	other	not
APLF	1.45731	-8.80004e-08	0.00144269	0.85993	0.999978	not_sig	other	not
APLN	0.613198	1.90648e-07	0.00144269	0.684393	0.999978	not_sig	other	not
APLP1	0.200447	-4.2401e-08	0.0014427	0.953272	0.999978	not_sig	other	not
APLP2	295.31	2.1934e-06	0.00144267	0.598215	0.999978	not_sig	other	not
APMAP	52.695	3.32199e-08	0.00144269	0.991736	0.999978	not_sig	other	not
APOBEC3A	3.72764	8.65576e-07	0.00144269	0.202538	0.999978	not_sig	immune response	not
APOBEC3B	6.72042	6.43691e-07	0.00144269	0.50686	0.999978	not_sig	immune response	not
APOBEC3C	25.9888	2.57575e-07	0.00144269	0.905691	0.999978	not_sig	immune response	not
APOBEC3D	0.645908	-7.42946e-09	0.00144269	0.935217	0.999978	not_sig	immune response	not
APOBEC3F	3.39056	5.47945e-07	0.00144269	0.372709	0.999978	not_sig	immune response	not
APOBEC3G	7.0485	1.06632e-06	0.00144269	0.330156	0.999978	not_sig	immune response	not
APOBEC3H	0.154024	-9.17068e-09	0.0014427	0.953272	0.999978	not_sig	immune response	not
APOBR	36.3892	-1.13025e-06	0.00144269	0.594041	0.999978	not_sig	other	not
APOC1	864.097	1.23415e-06	0.00144267	0.753236	0.999978	not_sig	other	not
APOC1P1	1.08713	-2.50555e-07	0.00144269	0.554418	0.999978	not_sig	other	not
APOC2	53.2854	1.28024e-06	0.00144269	0.629819	0.999978	not_sig	other	not
APOC4	0.258186	-6.54981e-08	0.0014427	0.64734	0.999978	not_sig	other	not
APOC4-APOC2	77.6683	-5.25553e-08	0.00144268	0.984556	0.999978	not_sig	other	not
APOD	0.102193	-1.72911e-08	0.0014427	0.740601	0.999978	not_sig	other	not
APOE	1884.68	-1.9904e-06	0.00144268	0.57118	0.999978	not_sig	immune response	not
APOL1	8.00433	-4.12834e-08	0.00144269	0.969724	0.999978	not_sig	immune response	not
APOL2	19.4635	2.07345e-06	0.00144269	0.223919	0.999978	not_sig	other	not
APOL3	3.99479	6.49364e-07	0.00144269	0.388234	0.999978	not_sig	other	not
APOL4	0.0701554	8.91639e-08	0.0014427	0.839345	0.999978	not_sig	other	not
APOL6	14.2353	3.48492e-07	0.00144269	0.818149	0.999978	not_sig	other	not
APOLD1	4.01166	5.5123e-07	0.00144269	0.49826	0.999978	not_sig	other	not
APOM	0.763541	-3.39187e-07	0.00144269	0.346122	0.999978	not_sig	other	not
APOO	12.6869	1.3584e-06	0.00144269	0.394866	0.999978	not_sig	other	not
APOOL	5.49136	2.31676e-07	0.00144269	0.828811	0.999978	not_sig	other	not
APP	61.3352	7.98895e-07	0.00144268	0.771018	0.999978	not_sig	other	not
APPBP2	9.47166	-7.08946e-07	0.00144269	0.576377	0.999978	not_sig	other	not
APPL1	22.9854	-3.79062e-07	0.00144269	0.842613	0.999978	not_sig	immune response	not
APPL2	11.8794	-2.14714e-06	0.00144269	0.153059	0.999978	not_sig	immune response	not
APRT	87.6563	-2.7425e-07	0.00144268	0.926622	0.999978	not_sig	other	not
APTR	0.824097	-3.51893e-08	0.0014427	0.916435	0.999978	not_sig	other	not
APTX	9.47662	-7.3212e-07	0.00144269	0.562165	0.999978	not_sig	other	not
AQP1	0.143793	-1.18375e-08	0.0014427	0.953276	0.999978	not_sig	other	not
AQP11	0.298577	7.60869e-08	0.0014427	0.826767	0.999978	not_sig	other	not
AQP3	0.477989	-4.41409e-09	0.00144269	0.939498	0.999978	not_sig	other	not
AQP6	0.064495	-1.39927e-08	0.0014427	0.953277	0.999978	not_sig	other	not
AQP7	0.0801907	1.11783e-07	0.0014427	0.953277	0.999978	not_sig	other	not
AQP8	0.200447	-4.2401e-08	0.0014427	0.953272	0.999978	not_sig	other	not
AQP9	69.1006	3.03464e-06	0.00144269	0.289232	0.999978	not_sig	other	not
AQR	8.875	-1.69441e-06	0.00144269	0.169673	0.999978	not_sig	other	not
ARAF	18.6444	4.34209e-07	0.00144269	0.805701	0.999978	not_sig	other	not
ARAP1	85.483	-4.23323e-07	0.00144268	0.889196	0.999978	not_sig	other	not
ARAP2	4.66931	-5.6082e-07	0.00144269	0.545543	0.999978	not_sig	other	not
ARAP3	6.05734	-3.8642e-07	0.00144269	0.705004	0.999978	not_sig	other	not
ARC	2.64969	2.52042e-07	0.0014427	0.663449	0.999978	not_sig	other	not
ARCN1	46.3979	2.4565e-06	0.00144269	0.341621	0.999978	not_sig	other	not
AREG	0.064495	-1.39927e-08	0.0014427	0.953277	0.999978	not_sig	other	not
AREL1	13.839	-5.94399e-07	0.00144269	0.696738	0.999978	not_sig	other	not
ARF1	183.713	3.16814e-06	0.00144268	0.389581	0.999978	not_sig	other	not
ARF3	78.9592	-2.18084e-06	0.00144269	0.419475	0.999978	not_sig	other	not
ARF4	78.1406	2.2621e-06	0.00144268	0.481777	0.999978	not_sig	other	not
ARF4-AS1	0.256941	5.90794e-08	0.0014427	0.95327	0.999978	not_sig	other	not
ARF5	61.2152	-1.13446e-06	0.00144268	0.689925	0.999978	not_sig	other	not
ARF6	68.7903	-1.74064e-06	0.00144268	0.556909	0.999978	not_sig	other	not
ARFGAP1	16.8517	1.61646e-07	0.00144269	0.921048	0.999978	not_sig	other	not
ARFGAP2	20.5126	-1.25095e-07	0.00144269	0.940547	0.999978	not_sig	other	not
ARFGAP3	18.6157	1.42762e-06	0.00144269	0.403237	0.999978	not_sig	other	not
ARFGEF1	7.83811	9.28785e-07	0.00144269	0.450507	0.999978	not_sig	other	not
ARFGEF2	19.337	-3.33459e-07	0.00144269	0.85863	0.999978	not_sig	other	not
ARFGEF3	3.13312	5.64841e-07	0.00144269	0.429229	0.999978	not_sig	other	not
ARFIP1	10.7792	5.96163e-07	0.00144269	0.685798	0.999978	not_sig	other	not
ARFIP2	14.7799	-1.59278e-07	0.00144269	0.915744	0.999978	not_sig	other	not
ARFRP1	13.8933	1.39336e-06	0.00144269	0.358933	0.999978	not_sig	other	not
ARG2	2.36996	-4.32621e-07	0.00144269	0.476166	0.999978	not_sig	immune response	not
ARGLU1	14.2539	1.93523e-06	0.00144269	0.236068	0.999978	not_sig	other	not
ARHGAP1	22.6054	1.64321e-06	0.00144269	0.409144	0.999978	not_sig	other	not
ARHGAP10	17.8401	-1.11817e-06	0.00144269	0.538853	0.999978	not_sig	other	not
ARHGAP11A	4.90181	-7.13196e-07	0.00144269	0.469785	0.999978	not_sig	other	not
ARHGAP11B	0.159062	-1.20117e-07	0.0014427	0.744708	0.999978	not_sig	other	not
ARHGAP12	6.57138	-3.70189e-08	0.00144269	0.97174	0.999978	not_sig	other	not
ARHGAP15	10.2046	-5.24781e-07	0.00144269	0.655523	0.999978	not_sig	other	not
ARHGAP15-AS1	0.133991	-1.43361e-08	0.0014427	0.953274	0.999978	not_sig	other	not
ARHGAP17	23.8016	2.04309e-06	0.00144269	0.307092	0.999978	not_sig	other	not
ARHGAP18	44.2338	-2.42e-07	0.00144269	0.920089	0.999978	not_sig	other	not
ARHGAP19	2.46185	9.08249e-08	0.00144269	0.905788	0.999978	not_sig	other	not
ARHGAP20	0.329158	9.17321e-08	0.0014427	0.805419	0.999978	not_sig	other	not
ARHGAP21	7.79104	1.43146e-06	0.00144269	0.22537	0.999978	not_sig	other	not
ARHGAP22	14.1544	2.77987e-07	0.00144269	0.862233	0.999978	not_sig	other	not
ARHGAP23	1.67081	1.13756e-08	0.00144269	0.956239	0.999978	not_sig	other	not
ARHGAP24	1.02114	3.91493e-07	0.00144269	0.309168	0.999978	not_sig	other	not
ARHGAP25	29.2672	1.57991e-06	0.00144269	0.417635	0.999978	not_sig	other	not
ARHGAP26	14.9001	-6.38203e-07	0.00144269	0.693532	0.999978	not_sig	other	not
ARHGAP27	16.2838	-2.29203e-06	0.00144269	0.174829	0.999978	not_sig	other	not
ARHGAP27P1-BPTFP1-KPNA2P3	1.69014	-5.24434e-07	0.00144269	0.335444	0.999978	not_sig	other	not
ARHGAP29	0.833859	-1.59055e-07	0.00144269	0.677959	0.999978	not_sig	other	not
ARHGAP30	46.8247	2.99098e-07	0.00144269	0.9094	0.999978	not_sig	other	not
ARHGAP31	21.2204	1.51866e-06	0.00144269	0.409005	0.999978	not_sig	other	not
ARHGAP32	0.575807	2.82815e-07	0.00144269	0.471706	0.999978	not_sig	other	not
ARHGAP33	0.0538005	-1.17937e-07	0.0014427	0.953277	0.999978	not_sig	other	not
ARHGAP35	13.6914	-2.06221e-07	0.00144269	0.887877	0.999978	not_sig	other	not
ARHGAP39	0.267228	-9.6792e-08	0.0014427	0.674188	0.999978	not_sig	other	not
ARHGAP4	45.5502	-2.61668e-06	0.00144269	0.228396	0.999978	not_sig	other	not
ARHGAP42	0.0538005	-1.17937e-07	0.0014427	0.953277	0.999978	not_sig	other	not
ARHGAP45	28.8848	-4.10865e-06	0.00144269	0.0516861	0.999978	not_sig	other	not
ARHGAP5	10.1925	-3.05016e-07	0.00144269	0.797751	0.999978	not_sig	other	not
ARHGAP5-AS1	1.12957	3.71351e-07	0.00144269	0.38795	0.999978	not_sig	other	not
ARHGAP6	1.07375	8.8105e-08	0.00144269	0.855555	0.999978	not_sig	other	not
ARHGAP8	0.143793	-1.18375e-08	0.0014427	0.953276	0.999978	not_sig	other	not
ARHGAP9	18.1665	-3.66234e-07	0.00144269	0.830108	0.999978	not_sig	other	not
ARHGDIA	214.632	-2.02386e-06	0.00144268	0.53422	0.999978	not_sig	other	not
ARHGDIB	437.849	-2.9228e-06	0.00144268	0.432714	0.999978	not_sig	other	not
ARHGEF1	16.6638	-1.45851e-06	0.00144269	0.381436	0.999978	not_sig	other	not
ARHGEF10L	19.8265	-8.96074e-07	0.00144269	0.621179	0.999978	not_sig	other	not
ARHGEF11	26.7645	1.10418e-06	0.00144269	0.582025	0.999978	not_sig	other	not
ARHGEF12	6.99639	1.02284e-06	0.00144269	0.334316	0.999978	not_sig	other	not
ARHGEF16	0.336178	8.86862e-08	0.0014427	0.8176	0.999978	not_sig	other	not
ARHGEF17	0.244313	8.80459e-08	0.0014427	0.821647	0.999978	not_sig	other	not
ARHGEF18	13.616	-5.79414e-07	0.00144269	0.714825	0.999978	not_sig	other	not
ARHGEF18-AS1	0.0538005	-1.17937e-07	0.0014427	0.953277	0.999978	not_sig	other	not
ARHGEF19	0.352514	-3.53798e-08	0.00144269	0.939852	0.999978	not_sig	other	not
ARHGEF2	52.5208	1.51103e-07	0.00144268	0.957115	0.999978	not_sig	immune response	not
ARHGEF2-AS2	0.132032	-2.69909e-10	0.0014427	0.953276	0.999978	not_sig	other	not
ARHGEF28	0.465852	-1.82217e-07	0.0014427	0.523044	0.999978	not_sig	other	not
ARHGEF3	9.95796	-1.40827e-06	0.00144269	0.278685	0.999978	not_sig	other	not
ARHGEF33	0.143793	-1.18375e-08	0.0014427	0.953276	0.999978	not_sig	other	not
ARHGEF34P	0.132032	-2.69909e-10	0.0014427	0.953276	0.999978	not_sig	other	not
ARHGEF35	0.430294	1.95621e-08	0.0014427	0.943215	0.999978	not_sig	other	not
ARHGEF35-AS1	0.739169	-2.99894e-08	0.00144269	0.934641	0.999978	not_sig	other	not
ARHGEF37	0.533177	-2.09687e-07	0.0014427	0.332271	0.999978	not_sig	other	not
ARHGEF39	1.67028	8.09903e-08	0.00144269	0.908916	0.999978	not_sig	other	not
ARHGEF40	9.41124	3.77231e-07	0.00144269	0.757637	0.999978	not_sig	other	not
ARHGEF5	0.356211	8.10063e-08	0.0014427	0.820603	0.999978	not_sig	other	not
ARHGEF6	9.29842	-5.55122e-07	0.00144269	0.646285	0.999978	not_sig	other	not
ARHGEF7	9.74667	-1.57669e-06	0.00144269	0.218428	0.999978	not_sig	other	not
ARHGEF9	7.71186	-9.80984e-07	0.00144269	0.419442	0.999978	not_sig	other	not
ARID1A	12.3928	4.8867e-08	0.00144269	0.977838	0.999978	not_sig	other	not
ARID1B	9.35496	1.86673e-07	0.00144269	0.875805	0.999978	not_sig	other	not
ARID2	4.7426	-7.94774e-07	0.00144269	0.407912	0.999978	not_sig	other	not
ARID3A	10.5452	3.1903e-08	0.00144269	0.985611	0.999978	not_sig	other	not
ARID3B	1.85143	1.12773e-08	0.00144269	0.978593	0.999978	not_sig	other	not
ARID4A	4.48254	-4.25752e-07	0.00144269	0.647559	0.999978	not_sig	other	not
ARID4B	13.7313	4.70533e-07	0.00144269	0.749662	0.999978	not_sig	other	not
ARID5A	21.4533	9.22403e-07	0.00144269	0.61819	0.999978	not_sig	immune response	not
ARID5B	4.0909	-2.38578e-07	0.00144269	0.788257	0.999978	not_sig	other	not
ARIH1	17.3391	-1.09546e-06	0.00144269	0.534311	0.999978	not_sig	other	not
ARIH2	17.5596	1.49867e-06	0.00144269	0.392818	0.999978	not_sig	other	not
ARIH2OS	0.590773	2.07439e-07	0.00144269	0.686261	0.999978	not_sig	other	not
ARL1	31.6912	1.52728e-06	0.00144269	0.506328	0.999978	not_sig	other	not
ARL10	1.92382	-2.66725e-08	0.00144269	0.956947	0.999978	not_sig	other	not
ARL11	12.3365	7.30769e-07	0.00144269	0.619284	0.999978	not_sig	other	not
ARL13B	1.90264	-2.35023e-07	0.00144269	0.705787	0.999978	not_sig	other	not
ARL14EP	6.91877	8.05258e-07	0.00144269	0.483029	0.999978	not_sig	other	not
ARL15	8.61868	-5.99706e-07	0.00144269	0.604194	0.999978	not_sig	other	not
ARL16	9.19412	3.80217e-08	0.00144269	0.97842	0.999978	not_sig	other	not
ARL17A	2.61004	4.08723e-07	0.00144269	0.569777	0.999978	not_sig	other	not
ARL17B	3.6917	-4.3754e-07	0.00144269	0.592047	0.999978	not_sig	other	not
ARL2	29.4542	-1.17867e-06	0.00144269	0.597786	0.999978	not_sig	other	not
ARL2-SNX15	0.311987	-7.39495e-08	0.0014427	0.660193	0.999978	not_sig	other	not
ARL2BP	21.2954	1.4141e-06	0.00144269	0.458412	0.999978	not_sig	other	not
ARL3	14.8557	-2.03998e-06	0.00144269	0.219022	0.999978	not_sig	other	not
ARL4A	7.82829	1.24128e-06	0.00144269	0.30248	0.999978	not_sig	other	not
ARL4C	32.5013	-6.22199e-07	0.00144269	0.767545	0.999978	not_sig	other	not
ARL4D	1.99952	-2.93733e-07	0.00144269	0.534328	0.999978	not_sig	other	not
ARL5A	20.9784	-3.71948e-07	0.00144269	0.841743	0.999978	not_sig	other	not
ARL5B	4.62617	3.09072e-07	0.00144269	0.741425	0.999978	not_sig	other	not
ARL6	1.09627	-1.69042e-07	0.00144269	0.684685	0.999978	not_sig	other	not
ARL6IP1	109.764	2.01279e-06	0.00144268	0.521818	0.999978	not_sig	other	not
ARL6IP4	72.2784	-1.86318e-06	0.00144269	0.443249	0.999978	not_sig	other	not
ARL6IP5	156.57	3.13534e-06	0.00144268	0.386799	0.999978	not_sig	other	not
ARL6IP6	7.165	6.6533e-07	0.00144269	0.561413	0.999978	not_sig	other	not
ARL8A	50.962	-1.49625e-06	0.00144269	0.577951	0.999978	not_sig	other	not
ARL8B	91.9518	2.46839e-06	0.00144268	0.436088	0.999978	not_sig	immune response	not
ARLNC1	0.132032	-2.69909e-10	0.0014427	0.953276	0.999978	not_sig	other	not
ARMC1	11.8605	-9.95815e-07	0.00144269	0.462702	0.999978	not_sig	other	not
ARMC10	23.5374	-2.67353e-07	0.00144269	0.889323	0.999978	not_sig	other	not
ARMC2	1.07397	-1.00991e-07	0.00144269	0.829511	0.999978	not_sig	other	not
ARMC5	2.3223	-3.22761e-07	0.00144269	0.647297	0.999978	not_sig	other	not
ARMC6	10.772	1.87658e-07	0.00144269	0.890131	0.999978	not_sig	other	not
ARMC7	8.54467	-1.01895e-06	0.00144269	0.416983	0.999978	not_sig	other	not
ARMC8	9.58283	-6.60443e-07	0.00144269	0.613924	0.999978	not_sig	other	not
ARMC9	9.85002	-2.54054e-08	0.00144269	0.983221	0.999978	not_sig	other	not
ARMCX1	10.8049	5.7768e-08	0.00144269	0.967634	0.999978	not_sig	other	not
ARMCX2	1.0891	2.6023e-07	0.00144269	0.545281	0.999978	not_sig	other	not
ARMCX3	18.9732	-3.89834e-07	0.00144269	0.829188	0.999978	not_sig	other	not
ARMCX4	0.309721	-2.66952e-08	0.0014427	0.95012	0.999978	not_sig	other	not
ARMCX5	3.25586	2.68738e-07	0.00144269	0.743757	0.999978	not_sig	other	not
ARMCX5-GPRASP2	1.2788	-3.3646e-07	0.00144269	0.522384	0.999978	not_sig	other	not
ARMCX6	18.6029	-7.06181e-07	0.00144269	0.694006	0.999978	not_sig	other	not
ARMCX7P	1.6624	-1.52507e-07	0.00144269	0.474834	0.999978	not_sig	other	not
ARMH1	0.268045	1.64889e-07	0.0014427	0.663848	0.999978	not_sig	other	not
ARMH3	13.6338	4.31629e-07	0.00144269	0.772707	0.999978	not_sig	other	not
ARMH4	0.0945671	-5.72674e-08	0.0014427	0.753147	0.999978	not_sig	other	not
ARMT1	22.3728	-3.31073e-09	0.00144269	0.995999	0.999978	not_sig	other	not
ARNT	14.634	-3.37101e-06	0.00144269	0.0257447	0.999978	not_sig	other	not
ARNT2	0.0848446	1.2108e-08	0.0014427	0.953277	0.999978	not_sig	other	not
ARNTL	4.25577	-3.07522e-07	0.00144269	0.703315	0.999978	not_sig	other	not
ARNTL2	6.24067	-1.37149e-07	0.00144269	0.898085	0.999978	not_sig	other	not
ARPC1A	27.4086	-2.63676e-06	0.00144269	0.21657	0.999978	not_sig	other	not
ARPC1B	489.565	-2.24575e-06	0.00144267	0.583337	0.999978	not_sig	other	not
ARPC2	387.164	-4.47845e-07	0.00144267	0.906711	0.999978	not_sig	other	not
ARPC3	251.147	-8.22074e-07	0.00144267	0.833544	0.999978	not_sig	other	not
ARPC4	221.606	7.67028e-07	0.00144267	0.844969	0.999978	not_sig	other	not
ARPC4-TTLL3	0.245986	-1.8358e-07	0.0014427	0.721952	0.999978	not_sig	other	not
ARPC5	288.493	1.41422e-06	0.00144267	0.738583	0.999978	not_sig	other	not
ARPC5L	25.9363	-8.45836e-07	0.00144269	0.680992	0.999978	not_sig	other	not
ARPIN	14.7828	1.57638e-06	0.00144269	0.337353	0.999978	not_sig	other	not
ARPIN-AP3S2	3.51808	2.90609e-07	0.00144269	0.730696	0.999978	not_sig	other	not
ARPP19	53.2654	1.86001e-06	0.00144268	0.506149	0.999978	not_sig	other	not
ARRB1	50.7861	2.43462e-06	0.00144269	0.362808	0.999978	not_sig	other	not
ARRB2	107.863	-4.30839e-07	0.00144268	0.89672	0.999978	not_sig	immune response	not
ARRDC1	13.6647	-8.30667e-07	0.00144269	0.56121	0.999978	not_sig	other	not
ARRDC1-AS1	2.28406	-2.97106e-07	0.00144269	0.638323	0.999978	not_sig	other	not
ARRDC2	11.2883	-7.15897e-07	0.00144269	0.596352	0.999978	not_sig	other	not
ARRDC3	11.0656	-1.32634e-07	0.00144269	0.925012	0.999978	not_sig	other	not
ARRDC3-AS1	0.526558	2.42117e-07	0.00144269	0.450416	0.999978	not_sig	other	not
ARRDC4	12.5609	1.07711e-06	0.00144269	0.466054	0.999978	not_sig	other	not
ARSA	27.5442	1.84315e-07	0.00144269	0.919813	0.999978	not_sig	other	not
ARSB	38.1338	-3.19611e-07	0.00144269	0.888974	0.999978	not_sig	other	not
ARSD	8.14323	1.42845e-06	0.00144269	0.204252	0.999978	not_sig	other	not
ARSG	1.1728	-3.76375e-07	0.00144269	0.383604	0.999978	not_sig	other	not
ARSK	2.11559	4.47428e-07	0.00144269	0.42393	0.999978	not_sig	other	not
ARSL	0.090289	8.8339e-08	0.0014427	0.83605	0.999978	not_sig	other	not
ARTN	0.102193	-1.72911e-08	0.0014427	0.740601	0.999978	not_sig	other	not
ARV1	9.73371	-5.86266e-08	0.00144269	0.963673	0.999978	not_sig	other	not
ARVCF	1.35971	-2.55437e-07	0.00144269	0.544059	0.999978	not_sig	other	not
ASAH1	473.98	-1.18966e-06	0.00144267	0.776383	0.999978	not_sig	other	not
ASAH2B	0.258606	1.21493e-07	0.0014427	0.762455	0.999978	not_sig	other	not
ASAP1	30.7056	1.19496e-06	0.00144269	0.54758	0.999978	not_sig	other	not
ASAP2	0.405607	-1.87342e-08	0.0014427	0.948978	0.999978	not_sig	other	not
ASB1	7.5495	-3.36652e-08	0.00144269	0.974172	0.999978	not_sig	other	not
ASB12	0.132032	-2.69909e-10	0.0014427	0.953276	0.999978	not_sig	other	not
ASB13	9.48432	-6.03733e-07	0.00144269	0.647653	0.999978	not_sig	other	not
ASB16-AS1	1.60018	5.63476e-07	0.00144269	0.15088	0.999978	not_sig	other	not
ASB2	1.54728	-3.71588e-08	0.0014427	0.908025	0.999978	not_sig	other	not
ASB3	4.2921	9.16464e-07	0.00144269	0.305917	0.999978	not_sig	other	not
ASB4	0.185068	-3.35589e-08	0.0014427	0.953272	0.999978	not_sig	other	not
ASB5	0.090289	8.8339e-08	0.0014427	0.83605	0.999978	not_sig	other	not
ASB6	7.89043	-1.14132e-06	0.00144269	0.353896	0.999978	not_sig	other	not
ASB7	4.016	-6.5565e-07	0.00144269	0.434778	0.999978	not_sig	other	not
ASB8	9.99733	4.17946e-07	0.00144269	0.763539	0.999978	not_sig	other	not
ASCC1	6.21578	-4.8578e-07	0.00144269	0.639009	0.999978	not_sig	other	not
ASCC2	14.4709	7.00301e-07	0.00144269	0.645878	0.999978	not_sig	other	not
ASCC3	9.83416	-5.9527e-07	0.00144269	0.65638	0.999978	not_sig	other	not
ASCL2	2.0583	7.08247e-07	0.00144269	0.210785	0.999978	not_sig	other	not
ASDURF	0.723044	-2.57056e-07	0.00144269	0.481158	0.999978	not_sig	other	not
ASF1A	8.11997	4.55996e-07	0.00144269	0.718136	0.999978	not_sig	other	not
ASF1B	5.7088	-8.15566e-07	0.00144269	0.393611	0.999978	not_sig	other	not
ASGR1	1.98683	3.2357e-07	0.00144269	0.530769	0.999978	not_sig	other	not
ASGR2	0.289358	-6.94445e-08	0.0014427	0.660608	0.999978	not_sig	other	not
ASH1L	5.51112	-1.01435e-06	0.00144269	0.303887	0.999978	not_sig	other	not
ASH1L-AS1	0.138645	-2.0085e-08	0.0014427	0.953274	0.999978	not_sig	other	not
ASH2L	12.9961	-2.31879e-08	0.00144269	0.98567	0.999978	not_sig	other	not
ASIC1	2.91675	5.49544e-07	0.00144269	0.472872	0.999978	not_sig	other	not
ASIC3	0.258606	1.21493e-07	0.0014427	0.762455	0.999978	not_sig	other	not
ASIP	0.538312	-3.19688e-08	0.0014427	0.934278	0.999978	not_sig	other	not
ASL	16.6362	-1.59996e-06	0.00144269	0.315435	0.999978	not_sig	other	not
ASMTL	9.61213	4.72476e-07	0.00144269	0.706207	0.999978	not_sig	other	not
ASMTL-AS1	0.132032	-2.69909e-10	0.0014427	0.953276	0.999978	not_sig	other	not
ASNS	0.526494	7.52623e-08	0.00144269	0.843586	0.999978	not_sig	other	not
ASNSD1	9.901	2.65488e-07	0.00144269	0.845352	0.999978	not_sig	other	not
ASPH	67.5147	3.83459e-06	0.00144269	0.189229	0.999978	not_sig	other	not
ASPHD1	16.2103	8.44232e-07	0.00144269	0.582864	0.999978	not_sig	other	not
ASPHD2	0.768902	-3.08548e-07	0.00144269	0.350545	0.999978	not_sig	other	not
ASPM	3.63292	-1.15531e-06	0.00144269	0.126201	0.999978	not_sig	other	not
ASPRV1	0.100223	-1.3134e-08	0.0014427	0.953274	0.999978	not_sig	other	not
ASPSCR1	9.782	1.04506e-07	0.00144269	0.940586	0.999978	not_sig	other	not
ASRGL1	9.30306	4.67076e-07	0.00144269	0.714382	0.999978	not_sig	other	not
ASTE1	2.29884	2.17702e-07	0.00144269	0.717669	0.999978	not_sig	other	not
ASTL	0.0701554	8.91639e-08	0.0014427	0.839345	0.999978	not_sig	other	not
ASTN2	0.365165	-2.43688e-08	0.0014427	0.950786	0.999978	not_sig	other	not
ASXL1	10.8232	1.42884e-06	0.00144269	0.296684	0.999978	not_sig	other	not
ASXL2	7.94546	-3.86941e-07	0.00144269	0.745332	0.999978	not_sig	other	not
ATAD1	13.7861	-2.32461e-08	0.00144269	0.985414	0.999978	not_sig	other	not
ATAD2	7.71556	-9.01699e-08	0.00144269	0.936011	0.999978	not_sig	other	not
ATAD2B	3.06354	-9.65435e-07	0.00144269	0.201491	0.999978	not_sig	other	not
ATAD3A	12.6125	-4.11209e-08	0.00144269	0.972914	0.999978	not_sig	immune response	not
ATAD3B	6.7293	-9.17106e-07	0.00144269	0.42952	0.999978	not_sig	other	not
ATAD3C	0.0538005	-1.17937e-07	0.0014427	0.953277	0.999978	not_sig	other	not
ATAD5	0.572389	-3.22038e-08	0.00144269	0.895141	0.999978	not_sig	other	not
ATAT1	1.24971	4.04361e-07	0.00144269	0.391809	0.999978	not_sig	other	not
ATE1	5.70318	1.13996e-08	0.00144269	0.990712	0.999978	not_sig	other	not
ATF1	8.39316	4.07649e-07	0.00144269	0.753509	0.999978	not_sig	other	not
ATF2	12.3265	2.1493e-06	0.00144269	0.148111	0.999978	not_sig	other	not
ATF3	61.505	2.93605e-08	0.00144268	0.993096	0.999978	not_sig	other	not
ATF4	68.9828	-2.36064e-07	0.00144269	0.921549	0.999978	not_sig	other	not
ATF5	58.8745	3.72915e-06	0.00144269	0.178653	0.999978	not_sig	other	not
ATF6	22.2151	1.02279e-06	0.00144269	0.598006	0.999978	not_sig	other	not
ATF6B	10.0978	-8.28627e-07	0.00144269	0.52706	0.999978	not_sig	other	not
ATF7	7.97974	5.46934e-07	0.00144269	0.66497	0.999978	not_sig	other	not
ATF7-NPFF	0.0848446	1.2108e-08	0.0014427	0.953277	0.999978	not_sig	other	not
ATF7IP	5.80883	7.87019e-08	0.00144269	0.937959	0.999978	not_sig	other	not
ATF7IP2	2.5606	3.22253e-07	0.00144269	0.675902	0.999978	not_sig	other	not
ATG10	3.82541	2.58591e-07	0.00144269	0.758951	0.999978	not_sig	other	not
ATG101	12.4067	-3.49823e-07	0.00144269	0.816744	0.999978	not_sig	other	not
ATG12	20.2614	-3.16253e-07	0.00144269	0.865981	0.999978	not_sig	immune response	not
ATG13	16.4836	1.68018e-06	0.00144269	0.308751	0.999978	not_sig	other	not
ATG14	4.26844	-2.85938e-07	0.00144269	0.75096	0.999978	not_sig	other	not
ATG16L1	6.13578	-6.22752e-07	0.00144269	0.572845	0.999978	not_sig	other	not
ATG16L2	5.92644	-9.01438e-07	0.00144269	0.369254	0.999978	not_sig	other	not
ATG2A	3.51315	2.89603e-08	0.00144269	0.965287	0.999978	not_sig	other	not
ATG2B	5.52834	-1.38186e-07	0.00144269	0.868552	0.999978	not_sig	other	not
ATG3	46.8662	8.36971e-07	0.00144269	0.754851	0.999978	not_sig	other	not
ATG4A	5.72278	-7.73813e-08	0.00144269	0.940535	0.999978	not_sig	other	not
ATG4B	22.2311	1.38379e-06	0.00144269	0.468008	0.999978	not_sig	other	not
ATG4C	12.7481	-1.65426e-06	0.00144269	0.270553	0.999978	not_sig	other	not
ATG4D	7.72607	-5.17832e-07	0.00144269	0.662464	0.999978	not_sig	other	not
ATG5	16.5991	-1.31462e-06	0.00144269	0.42494	0.999978	not_sig	immune response	not
ATG7	41.6198	7.55187e-08	0.00144269	0.977083	0.999978	not_sig	other	not
ATG9A	16.766	-3.50645e-07	0.00144269	0.824972	0.999978	not_sig	other	not
ATIC	21.306	3.13426e-07	0.00144269	0.873724	0.999978	not_sig	other	not
ATL1	1.38185	-8.89067e-08	0.00144269	0.852425	0.999978	not_sig	other	not
ATL2	5.46681	6.76486e-08	0.00144269	0.949369	0.999978	not_sig	other	not
ATL3	39.4549	7.5484e-07	0.00144269	0.764346	0.999978	not_sig	other	not
ATM	9.30719	6.8136e-07	0.00144269	0.593943	0.999978	not_sig	other	not
ATMIN	14.9104	-1.36749e-06	0.00144269	0.397992	0.999978	not_sig	other	not
ATN1	12.354	1.53788e-06	0.00144269	0.261733	0.999978	not_sig	other	not
ATOH8	0.304175	-2.27207e-08	0.0014427	0.953273	0.999978	not_sig	other	not
ATOX1	183.899	1.48672e-06	0.00144268	0.676086	0.999978	not_sig	other	not
ATP10A	1.36679	-8.87775e-08	0.00144269	0.764779	0.999978	not_sig	other	not
ATP10D	6.04585	2.19118e-08	0.00144269	0.987131	0.999978	not_sig	other	not
ATP11A	14.9194	8.89287e-07	0.00144269	0.583925	0.999978	not_sig	other	not
ATP11B	12.2038	1.67336e-06	0.00144269	0.243313	0.999978	not_sig	other	not
ATP11C	3.63819	3.54146e-08	0.00144269	0.967673	0.999978	not_sig	other	not
ATP13A1	37.7735	-2.19223e-06	0.00144269	0.328292	0.999978	not_sig	other	not
ATP13A2	17.6651	-1.94565e-06	0.00144269	0.23324	0.999978	not_sig	other	not
ATP13A3	98.9118	7.31242e-07	0.00144268	0.817886	0.999978	not_sig	other	not
ATP1A1	140.381	8.99578e-07	0.00144268	0.801927	0.999978	not_sig	other	not
ATP1A1-AS1	0.992414	3.52099e-07	0.00144269	0.444867	0.999978	not_sig	other	not
ATP1A4	0.0538005	-1.17937e-07	0.0014427	0.953277	0.999978	not_sig	other	not
ATP1B1	79.2613	-4.9696e-06	0.00144269	0.065787	0.999978	not_sig	immune response	not
ATP1B3	127.661	-1.13109e-06	0.00144268	0.749519	0.999978	not_sig	other	not
ATP1B4	0.70737	1.23276e-07	0.00144269	0.779538	0.999978	not_sig	other	not
ATP23	1.70347	4.38825e-08	0.00144269	0.951395	0.999978	not_sig	other	not
ATP2A2	74.1194	1.56578e-06	0.00144268	0.592512	0.999978	not_sig	other	not
ATP2A3	17.2408	-8.53224e-07	0.00144269	0.589625	0.999978	not_sig	other	not
ATP2B1	12.1299	-4.16749e-07	0.00144269	0.778424	0.999978	not_sig	other	not
ATP2B1-AS1	0.316141	5.8708e-09	0.00144269	0.93987	0.999978	not_sig	other	not
ATP2B2	1.2019	1.86239e-07	0.00144269	0.6928	0.999978	not_sig	other	not
ATP2B4	22.3803	-2.50221e-06	0.00144269	0.181665	0.999978	not_sig	other	not
ATP2C1	26.2817	-1.55763e-06	0.00144269	0.410456	0.999978	not_sig	other	not
ATP5F1A	263.257	-6.42031e-07	0.00144267	0.865761	0.999978	not_sig	other	not
ATP5F1B	378.502	-1.58608e-06	0.00144267	0.723157	0.999978	not_sig	other	not
ATP5F1C	100.702	1.92031e-06	0.00144268	0.535656	0.999978	not_sig	other	not
ATP5F1D	112.613	-2.18138e-06	0.00144269	0.430248	0.999978	not_sig	other	not
ATP5F1E	573.909	-1.74253e-06	0.00144268	0.617867	0.999978	not_sig	other	not
ATP5IF1	66.9918	-2.13543e-06	0.00144269	0.423863	0.999978	not_sig	other	not
ATP5MC1	54.3846	1.18226e-06	0.00144268	0.678939	0.999978	not_sig	other	not
ATP5MC2	183.973	-1.14687e-06	0.00144268	0.754819	0.999978	not_sig	other	not
ATP5MC3	313.187	-6.45942e-07	0.00144267	0.869832	0.999978	not_sig	other	not
ATP5ME	85.4712	-4.04137e-06	0.00144269	0.178851	0.999978	not_sig	other	not
ATP5MF	190.613	9.22108e-07	0.00144268	0.810621	0.999978	not_sig	other	not
ATP5MF-PTCD1	0.132032	-2.69909e-10	0.0014427	0.953276	0.999978	not_sig	other	not
ATP5MG	250.803	-1.09579e-06	0.00144267	0.781123	0.999978	not_sig	other	not
ATP5MGL	0.187037	-8.39308e-08	0.0014427	0.714503	0.999978	not_sig	other	not
ATP5MGP1	0.102193	-1.72911e-08	0.0014427	0.740601	0.999978	not_sig	other	not
ATP5MJ	146.562	-2.48662e-06	0.00144268	0.455477	0.999978	not_sig	other	not
ATP5MK	150.138	-2.41317e-06	0.00144268	0.476451	0.999978	not_sig	other	not
ATP5PB	143.77	-7.08842e-07	0.00144268	0.848565	0.999978	not_sig	other	not
ATP5PD	105.979	-2.41241e-06	0.00144268	0.471031	0.999978	not_sig	other	not
ATP5PF	135.169	-1.74941e-06	0.00144268	0.610763	0.999978	not_sig	other	not
ATP5PO	170.545	-1.95283e-06	0.00144268	0.593373	0.999978	not_sig	other	not
ATP6AP1	297.388	-1.13182e-08	0.00144267	0.995873	0.999978	not_sig	other	not
ATP6AP2	323.745	-6.88632e-07	0.00144268	0.852872	0.999978	not_sig	other	not
ATP6V0A1	61.8839	-1.89255e-06	0.00144269	0.423948	0.999978	not_sig	other	not
ATP6V0A2	9.59283	1.92017e-07	0.00144269	0.887598	0.999978	not_sig	other	not
ATP6V0B	357.368	7.23747e-07	0.00144267	0.864976	0.999978	not_sig	other	not
ATP6V0C	714.54	1.96151e-06	0.00144267	0.66553	0.999978	not_sig	other	not
ATP6V0D1	195.857	1.46752e-06	0.00144268	0.659899	0.999978	not_sig	other	not
ATP6V0D1-DT	0.422016	-1.88645e-08	0.0014427	0.680604	0.999978	not_sig	other	not
ATP6V0D2	58.0816	-5.46216e-08	0.00144269	0.980078	0.999978	not_sig	other	not
ATP6V0E1	273.138	-1.59308e-06	0.00144267	0.699961	0.999978	not_sig	other	not
ATP6V0E2	12.0664	-2.11084e-07	0.00144269	0.871355	0.999978	not_sig	other	not
ATP6V0E2-AS1	0.340849	-3.43708e-08	0.00144269	0.760891	0.999978	not_sig	other	not
ATP6V1A	171.296	2.12692e-06	0.00144268	0.485075	0.999978	not_sig	other	not
ATP6V1B2	357.412	-8.41367e-07	0.00144267	0.843926	0.999978	not_sig	other	not
ATP6V1C1	91.9505	1.94563e-07	0.00144268	0.954571	0.999978	not_sig	other	not
ATP6V1D	79.0337	3.77588e-06	0.00144268	0.213452	0.999978	not_sig	other	not
ATP6V1E1	142.321	-1.85735e-06	0.00144268	0.578825	0.999978	not_sig	other	not
ATP6V1E2	0.333436	-1.22125e-07	0.0014427	0.70692	0.999978	not_sig	other	not
ATP6V1F	281.115	4.23415e-06	0.00144268	0.266857	0.999978	not_sig	other	not
ATP6V1G1	168.769	2.29651e-06	0.00144268	0.53428	0.999978	not_sig	other	not
ATP6V1G2	0.107601	-3.36408e-08	0.0014427	0.953275	0.999978	not_sig	other	not
ATP6V1G2-DDX39B	7.16742	-4.81856e-08	0.00144269	0.962009	0.999978	not_sig	other	not
ATP6V1H	129.033	2.31285e-06	0.00144268	0.498757	0.999978	not_sig	other	not
ATP7A	8.19309	-9.40433e-07	0.00144269	0.427109	0.999978	not_sig	other	not
ATP7B	0.448163	1.55717e-07	0.00144269	0.764805	0.999978	not_sig	other	not
ATP8A1	4.34502	-1.01606e-07	0.00144269	0.909219	0.999978	not_sig	other	not
ATP8B1	1.11869	-4.38637e-07	0.00144269	0.274177	0.999978	not_sig	other	not
ATP8B2	1.1912	-1.17955e-08	0.00144269	0.944089	0.999978	not_sig	other	not
ATP8B3	0.858225	-3.62599e-07	0.00144269	0.198436	0.999978	not_sig	other	not
ATP8B4	16.0854	-9.01411e-07	0.00144269	0.568755	0.999978	not_sig	other	not
ATP8B5P	0.233212	-7.89783e-08	0.0014427	0.752583	0.999978	not_sig	other	not
ATP9A	2.30386	-2.7639e-07	0.00144269	0.629602	0.999978	not_sig	other	not
ATP9B	10.5435	8.33236e-07	0.00144269	0.537545	0.999978	not_sig	other	not
ATPAF1	16.1651	-9.7025e-07	0.00144269	0.561844	0.999978	not_sig	other	not
ATPAF2	19.7612	6.66788e-07	0.00144269	0.691468	0.999978	not_sig	other	not
ATPSCKMT	3.88512	-4.91246e-07	0.00144269	0.591325	0.999978	not_sig	other	not
ATR	4.24651	7.88471e-08	0.00144269	0.926006	0.999978	not_sig	other	not
ATRAID	53.1987	4.75717e-07	0.00144268	0.863693	0.999978	not_sig	other	not
ATRIP	9.84126	1.26619e-07	0.00144269	0.927151	0.999978	not_sig	other	not
ATRN	16.3399	2.43275e-07	0.00144269	0.889749	0.999978	not_sig	other	not
ATRX	9.5115	-2.48441e-07	0.00144269	0.841858	0.999978	not_sig	other	not
ATXN1	12.7722	-5.11656e-07	0.00144269	0.730313	0.999978	not_sig	other	not
ATXN1-AS1	0.258186	-6.54981e-08	0.0014427	0.64734	0.999978	not_sig	other	not
ATXN10	31.2816	3.55077e-07	0.00144269	0.880803	0.999978	not_sig	other	not
ATXN1L	5.79213	1.27197e-06	0.00144269	0.234188	0.999978	not_sig	other	not
ATXN2	5.8635	1.11261e-06	0.00144269	0.293165	0.999978	not_sig	other	not
ATXN2L	26.5022	7.61161e-07	0.00144269	0.715227	0.999978	not_sig	other	not
ATXN3	6.99466	8.62153e-07	0.00144269	0.424688	0.999978	not_sig	other	not
ATXN7	3.82438	5.85997e-07	0.00144269	0.505736	0.999978	not_sig	other	not
ATXN7L1	2.8179	3.74594e-07	0.00144269	0.440164	0.999978	not_sig	other	not
ATXN7L2	0.681448	2.89602e-07	0.00144269	0.452283	0.999978	not_sig	other	not
ATXN7L3	15.6378	6.54611e-07	0.00144269	0.696308	0.999978	not_sig	other	not
ATXN7L3B	14.0511	7.95374e-07	0.00144269	0.627232	0.999978	not_sig	other	not
AUH	3.56188	8.78206e-08	0.00144269	0.910554	0.999978	not_sig	other	not
AUNIP	0.269325	-6.81024e-08	0.0014427	0.670898	0.999978	not_sig	other	not
AUP1	77.3463	8.86306e-07	0.00144268	0.780248	0.999978	not_sig	other	not
AURKA	10.4662	-7.491e-07	0.00144269	0.57687	0.999978	not_sig	other	not
AURKAIP1	45.7814	-2.50258e-06	0.00144269	0.283912	0.999978	not_sig	other	not
AURKB	5.37448	-5.04021e-07	0.00144269	0.599525	0.999978	not_sig	other	not
AURKC	0.209181	-4.97233e-08	0.0014427	0.953272	0.999978	not_sig	other	not
AUTS2	0.270703	6.69136e-08	0.0014427	0.842326	0.999978	not_sig	other	not
AVEN	5.67404	9.61321e-08	0.00144269	0.929974	0.999978	not_sig	other	not
AVIL	0.292161	-8.15272e-08	0.0014427	0.741484	0.999978	not_sig	other	not
AVL9	10.9135	1.13495e-06	0.00144269	0.397171	0.999978	not_sig	other	not
AVPI1	13.7172	7.0009e-07	0.00144269	0.641217	0.999978	not_sig	other	not
AVPR2	0.0801907	1.11783e-07	0.0014427	0.953277	0.999978	not_sig	other	not
AXIN1	7.71542	4.87128e-08	0.00144269	0.968419	0.999978	not_sig	other	not
AXIN2	0.0538005	-1.17937e-07	0.0014427	0.953277	0.999978	not_sig	other	not
AXL	1.84076	-2.22362e-07	0.00144269	0.688283	0.999978	not_sig	immune response	not
AZI2	14.5625	9.41653e-07	0.00144269	0.529225	0.999978	not_sig	immune response	not
AZIN1	52.4987	6.76776e-07	0.00144268	0.804959	0.999978	not_sig	other	not
AZU1	1.32737	-3.14698e-07	0.00144269	0.496035	0.999978	not_sig	other	not
B2M	2636.35	3.05833e-06	0.00144267	0.475753	0.999978	not_sig	other	not
B3GALNT1	1.10415	-1.47055e-07	0.00144269	0.832062	0.999978	not_sig	other	not
B3GALNT2	7.58518	5.6769e-07	0.00144269	0.620955	0.999978	not_sig	other	not
B3GALT1	0.064495	-1.39927e-08	0.0014427	0.953277	0.999978	not_sig	other	not
B3GALT4	8.08286	3.15105e-07	0.00144269	0.776992	0.999978	not_sig	other	not
B3GALT6	12.7662	-3.59644e-07	0.00144269	0.81325	0.999978	not_sig	other	not
B3GALT9	0.202187	7.55361e-08	0.0014427	0.847955	0.999978	not_sig	other	not
B3GAT3	23.1876	4.14928e-07	0.00144269	0.833683	0.999978	not_sig	other	not
B3GLCT	3.01701	-2.13748e-07	0.00144269	0.760235	0.999978	not_sig	other	not
B3GNT2	49.2808	1.27834e-06	0.00144269	0.601965	0.999978	not_sig	other	not
B3GNT3	0.329754	9.7249e-08	0.0014427	0.944698	0.999978	not_sig	other	not
B3GNT5	8.97194	-5.05718e-07	0.00144269	0.694942	0.999978	not_sig	other	not
[truncated: 16,515 more rows]

## Sheet: 24h
gene	baseMean	log2FoldChange	lfcSE	p. value	adjusted p. value	significant	category	DE
[truncated: 17,872 more rows]

[truncated: 3 more sheets: 48h, 72h, 96h]
