# Supplementary material for: Re-adenylation by TENT5A enhances efficacy of SARS-CoV-2 mRNA vaccines
Source: Nature. 2025 Apr 16;641(8064):984–92. doi: 10.1038/s41586-025-08842-1 (PMC12095053; doi:10.1038/s41586-025-08842-1)
Supplement: Supplementary file 5 — GO (Biological Process) terms for WT mBMDMs upon mRNA-1273 delivery. [file 41586_2025_8842_MOESM5_ESM.xlsx]

## Sheet: clusters
cluster	GO:BP term	p.value	intersection size
1	GO:0006955 immune response	6.78772e-19	34
1	GO:0048002 antigen processing and presentation of peptide antigen	1.02004e-18	13
1	GO:0002376 immune system process	8.13514e-18	39
1	GO:0019882 antigen processing and presentation	7.96974e-16	13
1	GO:0002478 antigen processing and presentation of exogenous peptide antigen	2.12014e-14	9
1	GO:0019884 antigen processing and presentation of exogenous antigen	1.38054e-13	9
1	GO:0002682 regulation of immune system process	2.58348e-13	27
1	GO:0006952 defense response	7.60777e-13	28
1	GO:0009605 response to external stimulus	1.05006e-12	35
1	GO:0002684 positive regulation of immune system process	4.3122e-12	22
1	GO:0045087 innate immune response	5.75117e-12	21
1	GO:0002474 antigen processing and presentation of peptide antigen via MHC class I	2.44742e-11	6
1	GO:0002250 adaptive immune response	1.30319e-10	16
1	GO:0098542 defense response to other organism	1.32202e-10	22
1	GO:0044419 biological process involved in interspecies interaction between organisms	2.29156e-10	26
1	GO:0051707 response to other organism	2.81924e-10	25
1	GO:0043207 response to external biotic stimulus	2.96676e-10	25
1	GO:0009607 response to biotic stimulus	4.84495e-10	25
1	GO:0006950 response to stress	8.01898e-10	36
1	GO:0002460 adaptive immune response based on somatic recombination of immune receptors built from immunoglobulin superfamily domains	2.75933e-09	12
1	GO:0019886 antigen processing and presentation of exogenous peptide antigen via MHC class II	3.43439e-09	6
1	GO:0048584 positive regulation of response to stimulus	5.31647e-09	27
1	GO:0002495 antigen processing and presentation of peptide antigen via MHC class II	1.37069e-08	6
1	GO:0002504 antigen processing and presentation of peptide or polysaccharide antigen via MHC class II	2.46395e-08	6
1	GO:0002252 immune effector process	3.47757e-08	14
1	GO:0002443 leukocyte mediated immunity	3.72833e-08	12
1	GO:0002428 antigen processing and presentation of peptide antigen via MHC class Ib	5.18905e-08	5
1	GO:0002449 lymphocyte mediated immunity	5.35193e-08	11
1	GO:0002475 antigen processing and presentation via MHC class Ib	7.32508e-08	5
1	GO:0002483 antigen processing and presentation of endogenous peptide antigen	1.58148e-07	5
2	GO:0044419 biological process involved in interspecies interaction between organisms	6.4767e-63	112
2	GO:0009607 response to biotic stimulus	1.26328e-62	107
2	GO:0051707 response to other organism	1.50262e-62	106
2	GO:0043207 response to external biotic stimulus	1.89224e-62	106
2	GO:0098542 defense response to other organism	2.26646e-62	95
2	GO:0009615 response to virus	2.26876e-58	62
2	GO:0045087 innate immune response	6.98609e-58	82
2	GO:0006952 defense response	4.48168e-55	100
2	GO:0051607 defense response to virus	1.53398e-54	55
2	GO:0140546 defense response to symbiont	1.8651e-54	55
2	GO:0006955 immune response	8.26841e-51	100
2	GO:0002376 immune system process	6.99483e-49	118
2	GO:0035456 response to interferon-beta	5.35263e-47	32
2	GO:0009605 response to external stimulus	2.20472e-46	122
2	GO:0002831 regulation of response to biotic stimulus	5.03592e-44	46
2	GO:0035458 cellular response to interferon-beta	4.2072e-43	29
2	GO:0006950 response to stress	3.94264e-41	126
2	GO:0045088 regulation of innate immune response	1.30848e-36	36
2	GO:0031347 regulation of defense response	1.74001e-36	49
2	GO:0050776 regulation of immune response	1.43722e-35	65
2	GO:0034097 response to cytokine	5.79175e-35	67
2	GO:0032101 regulation of response to external stimulus	2.49755e-34	55
2	GO:0002682 regulation of immune system process	5.20604e-31	75
2	GO:0071345 cellular response to cytokine stimulus	1.71707e-30	60
2	GO:0048525 negative regulation of viral process	6.53763e-27	25
2	GO:0002833 positive regulation of response to biotic stimulus	1.55882e-25	30
2	GO:0080134 regulation of response to stress	1.69518e-23	52
2	GO:0050792 regulation of viral process	4.75307e-23	27
2	GO:0071310 cellular response to organic substance	1.22348e-22	82
2	GO:0045071 negative regulation of viral genome replication	2.27717e-22	19
3	GO:0050793 regulation of developmental process	9.48614e-16	45
3	GO:0048518 positive regulation of biological process	8.4765e-13	69
3	GO:0032502 developmental process	1.35646e-12	67
3	GO:0048522 positive regulation of cellular process	1.38675e-12	65
3	GO:0019222 regulation of metabolic process	1.46442e-12	72
3	GO:0008219 cell death	1.50275e-12	30
3	GO:0048856 anatomical structure development	4.46015e-12	65
3	GO:0006950 response to stress	1.1661e-11	40
3	GO:0060255 regulation of macromolecule metabolic process	1.27707e-11	68
3	GO:0070887 cellular response to chemical stimulus	1.52862e-11	37
3	GO:0009893 positive regulation of metabolic process	2.13142e-11	51
3	GO:0009653 anatomical structure morphogenesis	2.61605e-11	32
3	GO:0030154 cell differentiation	4.66059e-11	51
3	GO:0048646 anatomical structure formation involved in morphogenesis	5.11133e-11	22
3	GO:0048519 negative regulation of biological process	5.6375e-11	47
3	GO:0048869 cellular developmental process	6.17589e-11	51
3	GO:0080090 regulation of primary metabolic process	6.28123e-11	62
3	GO:0051171 regulation of nitrogen compound metabolic process	6.52963e-11	61
3	GO:0031323 regulation of cellular metabolic process	9.81664e-11	60
3	GO:0035556 intracellular signal transduction	2.26706e-10	31
3	GO:0048523 negative regulation of cellular process	3.18138e-10	55
3	GO:0006915 apoptotic process	6.04032e-10	26
3	GO:0051239 regulation of multicellular organismal process	7.58923e-10	39
3	GO:0048731 system development	1.04625e-09	52
3	GO:0012501 programmed cell death	1.11657e-09	26
3	GO:0010941 regulation of cell death	1.42954e-09	30
3	GO:0051172 negative regulation of nitrogen compound metabolic process	1.46814e-09	38
3	GO:0007275 multicellular organism development	1.47847e-09	55
3	GO:0072359 circulatory system development	1.62777e-09	26
3	GO:0010604 positive regulation of macromolecule metabolic process	1.89524e-09	46
4	GO:0006950 response to stress	2.934e-16	65
4	GO:0070887 cellular response to chemical stimulus	1.1405e-15	57
4	GO:0009058 biosynthetic process	1.09963e-13	73
4	GO:1901576 organic substance biosynthetic process	1.74797e-13	72
4	GO:0010033 response to organic substance	2.0368e-12	52
4	GO:0042221 response to chemical	4.73819e-11	62
4	GO:0044249 cellular biosynthetic process	1.13721e-10	67
4	GO:0044281 small molecule metabolic process	4.33765e-10	29
4	GO:0006753 nucleoside phosphate metabolic process	1.01567e-09	18
4	GO:1901564 organonitrogen compound metabolic process	1.1897e-09	70
4	GO:0009205 purine ribonucleoside triphosphate metabolic process	1.39225e-09	11
4	GO:0006091 generation of precursor metabolites and energy	1.52929e-09	15
4	GO:0009144 purine nucleoside triphosphate metabolic process	1.80293e-09	11
4	GO:0009199 ribonucleoside triphosphate metabolic process	1.96239e-09	11
4	GO:0009117 nucleotide metabolic process	1.98618e-09	16
4	GO:0048522 positive regulation of cellular process	2.31218e-09	68
4	GO:0009141 nucleoside triphosphate metabolic process	4.24797e-09	11
4	GO:0055086 nucleobase-containing small molecule metabolic process	4.78918e-09	18
4	GO:0050896 response to stimulus	4.863e-09	93
4	GO:0006979 response to oxidative stress	1.16919e-08	18
4	GO:0046034 ATP metabolic process	1.43534e-08	10
4	GO:0044271 cellular nitrogen compound biosynthetic process	1.80371e-08	58
4	GO:0071310 cellular response to organic substance	3.13219e-08	41
4	GO:0048518 positive regulation of biological process	4.00739e-08	70
4	GO:1901700 response to oxygen-containing compound	4.8361e-08	30
4	GO:0072521 purine-containing compound metabolic process	5.78395e-08	14
4	GO:0042773 ATP synthesis coupled electron transport	6.38997e-08	8
4	GO:0032502 developmental process	1.29591e-07	65
4	GO:0009150 purine ribonucleotide metabolic process	1.68042e-07	13
4	GO:0048519 negative regulation of biological process	1.69517e-07	56

## Sheet: 12h
ID	Description	GeneRatio	BgRatio	pvalue	p.adjust	qvalue	geneID	Count	gene_ratio
GO:0035458	cellular response to interferon-beta	3/10	55/29008	7.66682e-07	0.000193523	6.46499e-05	Ifi211/Ifi47/Stat1	3	0.3
GO:0035456	response to interferon-beta	3/10	63/29008	1.15882e-06	0.000193523	6.46499e-05	Ifi211/Ifi47/Stat1	3	0.3
GO:0071216	cellular response to biotic stimulus	3/10	337/29008	0.000175534	0.0195428	0.00652864	Cmpk2/Hspa5/Stat1	3	0.3
GO:0048525	negative regulation of viral process	2/10	102/29008	0.000540912	0.0372844	0.0124556	Rsad2/Stat1	2	0.2
GO:0001819	positive regulation of cytokine production	3/10	500/29008	0.00055815	0.0372844	0.0124556	Ifi211/Rsad2/Stat1	3	0.3
GO:0006986	response to unfolded protein	2/10	116/29008	0.000698622	0.0388899	0.0129919	Hspa5/Manf	2	0.2
GO:0035966	response to topologically incorrect protein	2/10	138/29008	0.000986117	0.0397514	0.0132797	Hspa5/Manf	2	0.2
GO:0002824	positive regulation of adaptive immune response based on somatic recombination of immune receptors built from immunoglobulin superfamily domains	2/10	152/29008	0.00119407	0.0397514	0.0132797	Fcgr1/Rsad2	2	0.2
GO:0002708	positive regulation of lymphocyte mediated immunity	2/10	158/29008	0.0012891	0.0397514	0.0132797	Fcgr1/Rsad2	2	0.2
GO:0002821	positive regulation of adaptive immune response	2/10	159/29008	0.00130528	0.0397514	0.0132797	Fcgr1/Rsad2	2	0.2
GO:0050792	regulation of viral process	2/10	174/29008	0.00155972	0.0397514	0.0132797	Rsad2/Stat1	2	0.2
GO:0002705	positive regulation of leukocyte mediated immunity	2/10	183/29008	0.00172288	0.0397514	0.0132797	Fcgr1/Rsad2	2	0.2
GO:0002822	regulation of adaptive immune response based on somatic recombination of immune receptors built from immunoglobulin superfamily domains	2/10	220/29008	0.00247539	0.0397514	0.0132797	Fcgr1/Rsad2	2	0.2
GO:0002706	regulation of lymphocyte mediated immunity	2/10	225/29008	0.00258707	0.0397514	0.0132797	Fcgr1/Rsad2	2	0.2
GO:0002819	regulation of adaptive immune response	2/10	236/29008	0.00284105	0.0397514	0.0132797	Fcgr1/Rsad2	2	0.2
GO:0034976	response to endoplasmic reticulum stress	2/10	254/29008	0.00328106	0.0397514	0.0132797	Hspa5/Manf	2	0.2
GO:0051607	defense response to virus	2/10	255/29008	0.00330639	0.0397514	0.0132797	Rsad2/Stat1	2	0.2
GO:0140546	defense response to symbiont	2/10	255/29008	0.00330639	0.0397514	0.0132797	Rsad2/Stat1	2	0.2
GO:0034163	regulation of toll-like receptor 9 signaling pathway	1/10	10/29008	0.00344252	0.0397514	0.0132797	Rsad2	1	0.1
GO:0031349	positive regulation of defense response	2/10	273/29008	0.0037781	0.0397514	0.0132797	Fcgr1/Ifi211	2	0.2
GO:0009133	nucleoside diphosphate biosynthetic process	1/10	11/29008	0.00378618	0.0397514	0.0132797	Cmpk2	1	0.1
GO:0009221	pyrimidine deoxyribonucleotide biosynthetic process	1/10	11/29008	0.00378618	0.0397514	0.0132797	Cmpk2	1	0.1
GO:0002885	positive regulation of hypersensitivity	1/10	12/29008	0.00412974	0.0397514	0.0132797	Fcgr1	1	0.1
GO:0034154	toll-like receptor 7 signaling pathway	1/10	12/29008	0.00412974	0.0397514	0.0132797	Rsad2	1	0.1
GO:0035437	maintenance of protein localization in endoplasmic reticulum	1/10	12/29008	0.00412974	0.0397514	0.0132797	Hspa5	1	0.1
GO:1904058	positive regulation of sensory perception of pain	1/10	12/29008	0.00412974	0.0397514	0.0132797	Fcgr1	1	0.1
GO:2000551	regulation of T-helper 2 cell cytokine production	1/10	12/29008	0.00412974	0.0397514	0.0132797	Rsad2	1	0.1
GO:0002699	positive regulation of immune effector process	2/10	296/29008	0.00442402	0.0397514	0.0132797	Fcgr1/Rsad2	2	0.2
GO:0002703	regulation of leukocyte mediated immunity	2/10	297/29008	0.0044532	0.0397514	0.0132797	Fcgr1/Rsad2	2	0.2
GO:0006983	ER overload response	1/10	13/29008	0.00447319	0.0397514	0.0132797	Hspa5	1	0.1
GO:0042590	antigen processing and presentation of exogenous peptide antigen via MHC class I	1/10	13/29008	0.00447319	0.0397514	0.0132797	Fcgr1	1	0.1
GO:0071222	cellular response to lipopolysaccharide	2/10	303/29008	0.00463014	0.0397514	0.0132797	Cmpk2/Stat1	2	0.2
GO:0002866	positive regulation of acute inflammatory response to antigenic stimulus	1/10	14/29008	0.00481653	0.0397514	0.0132797	Fcgr1	1	0.1
GO:0009148	pyrimidine nucleoside triphosphate biosynthetic process	1/10	14/29008	0.00481653	0.0397514	0.0132797	Cmpk2	1	0.1
GO:0036498	IRE1-mediated unfolded protein response	1/10	14/29008	0.00481653	0.0397514	0.0132797	Hspa5	1	0.1
GO:0009615	response to virus	2/10	312/29008	0.00490162	0.0397514	0.0132797	Rsad2/Stat1	2	0.2
GO:0071219	cellular response to molecule of bacterial origin	2/10	313/29008	0.00493224	0.0397514	0.0132797	Cmpk2/Stat1	2	0.2
GO:0009265	2'-deoxyribonucleotide biosynthetic process	1/10	15/29008	0.00515977	0.0397514	0.0132797	Cmpk2	1	0.1
GO:0035745	T-helper 2 cell cytokine production	1/10	15/29008	0.00515977	0.0397514	0.0132797	Rsad2	1	0.1
GO:0046385	deoxyribose phosphate biosynthetic process	1/10	15/29008	0.00515977	0.0397514	0.0132797	Cmpk2	1	0.1
GO:0002883	regulation of hypersensitivity	1/10	16/29008	0.0055029	0.0397514	0.0132797	Fcgr1	1	0.1
GO:0006620	posttranslational protein targeting to endoplasmic reticulum membrane	1/10	16/29008	0.0055029	0.0397514	0.0132797	Hspa5	1	0.1
GO:0034162	toll-like receptor 9 signaling pathway	1/10	16/29008	0.0055029	0.0397514	0.0132797	Rsad2	1	0.1
GO:0002831	regulation of response to biotic stimulus	2/10	337/29008	0.00569372	0.0397514	0.0132797	Ifi211/Stat1	2	0.2
GO:0060100	positive regulation of phagocytosis, engulfment	1/10	17/29008	0.00584593	0.0397514	0.0132797	Fcgr1	1	0.1
GO:1905155	positive regulation of membrane invagination	1/10	17/29008	0.00584593	0.0397514	0.0132797	Fcgr1	1	0.1
GO:0016032	viral process	2/10	346/29008	0.00599243	0.0397514	0.0132797	Rsad2/Stat1	2	0.2
GO:0002524	hypersensitivity	1/10	18/29008	0.00618884	0.0397514	0.0132797	Fcgr1	1	0.1
GO:0002830	positive regulation of type 2 immune response	1/10	18/29008	0.00618884	0.0397514	0.0132797	Rsad2	1	0.1
GO:0009200	deoxyribonucleoside triphosphate metabolic process	1/10	18/29008	0.00618884	0.0397514	0.0132797	Cmpk2	1	0.1
GO:0009263	deoxyribonucleotide biosynthetic process	1/10	18/29008	0.00618884	0.0397514	0.0132797	Cmpk2	1	0.1
GO:0042026	protein refolding	1/10	18/29008	0.00618884	0.0397514	0.0132797	Hspa5	1	0.1
GO:0009147	pyrimidine nucleoside triphosphate metabolic process	1/10	19/29008	0.00653166	0.0406055	0.013565	Cmpk2	1	0.1
GO:0002863	positive regulation of inflammatory response to antigenic stimulus	1/10	20/29008	0.00687436	0.0406055	0.013565	Fcgr1	1	0.1
GO:0060099	regulation of phagocytosis, engulfment	1/10	20/29008	0.00687436	0.0406055	0.013565	Fcgr1	1	0.1
GO:0001976	nervous system process involved in regulation of systemic arterial blood pressure	1/10	21/29008	0.00721696	0.0406055	0.013565	Manf	1	0.1
GO:0060333	interferon-gamma-mediated signaling pathway	1/10	21/29008	0.00721696	0.0406055	0.013565	Stat1	1	0.1
GO:1905153	regulation of membrane invagination	1/10	21/29008	0.00721696	0.0406055	0.013565	Fcgr1	1	0.1
GO:0032496	response to lipopolysaccharide	2/10	388/29008	0.00747985	0.0406055	0.013565	Cmpk2/Stat1	2	0.2
GO:0009219	pyrimidine deoxyribonucleotide metabolic process	1/10	22/29008	0.00755945	0.0406055	0.013565	Cmpk2	1	0.1
GO:0035634	response to stilbenoid	1/10	22/29008	0.00755945	0.0406055	0.013565	Usp18	1	0.1
GO:0048532	anatomical structure arrangement	1/10	22/29008	0.00755945	0.0406055	0.013565	Hspa5	1	0.1
GO:0002864	regulation of acute inflammatory response to antigenic stimulus	1/10	23/29008	0.00790184	0.0406055	0.013565	Fcgr1	1	0.1
GO:0032727	positive regulation of interferon-alpha production	1/10	24/29008	0.00824412	0.0406055	0.013565	Stat1	1	0.1
GO:0035743	CD4-positive, alpha-beta T cell cytokine production	1/10	24/29008	0.00824412	0.0406055	0.013565	Rsad2	1	0.1
GO:0040019	positive regulation of embryonic development	1/10	24/29008	0.00824412	0.0406055	0.013565	Hspa5	1	0.1
GO:0002237	response to molecule of bacterial origin	2/10	409/29008	0.00828047	0.0406055	0.013565	Cmpk2/Stat1	2	0.2
GO:0002726	positive regulation of T cell cytokine production	1/10	25/29008	0.00858629	0.0406055	0.013565	Rsad2	1	0.1
GO:0003084	positive regulation of systemic arterial blood pressure	1/10	25/29008	0.00858629	0.0406055	0.013565	Manf	1	0.1
GO:0002697	regulation of immune effector process	2/10	424/29008	0.00887521	0.0406055	0.013565	Fcgr1/Rsad2	2	0.2
GO:0006221	pyrimidine nucleotide biosynthetic process	1/10	26/29008	0.00892836	0.0406055	0.013565	Cmpk2	1	0.1
GO:0010742	macrophage derived foam cell differentiation	1/10	26/29008	0.00892836	0.0406055	0.013565	Stat1	1	0.1
GO:2000050	regulation of non-canonical Wnt signaling pathway	1/10	26/29008	0.00892836	0.0406055	0.013565	Rnf213	1	0.1
GO:0032103	positive regulation of response to external stimulus	2/10	427/29008	0.00899643	0.0406055	0.013565	Fcgr1/Ifi211	2	0.2
GO:0090077	foam cell differentiation	1/10	27/29008	0.00927032	0.0412838	0.0137916	Stat1	1	0.1
GO:0045648	positive regulation of erythrocyte differentiation	1/10	28/29008	0.00961218	0.0415476	0.0138798	Stat1	1	0.1
GO:0002888	positive regulation of myeloid leukocyte mediated immunity	1/10	29/29008	0.00995392	0.0415476	0.0138798	Fcgr1	1	0.1
GO:0032647	regulation of interferon-alpha production	1/10	29/29008	0.00995392	0.0415476	0.0138798	Stat1	1	0.1
GO:0072528	pyrimidine-containing compound biosynthetic process	1/10	29/29008	0.00995392	0.0415476	0.0138798	Cmpk2	1	0.1
GO:0034123	positive regulation of toll-like receptor signaling pathway	1/10	30/29008	0.0102956	0.0415476	0.0138798	Rsad2	1	0.1
GO:0071353	cellular response to interleukin-4	1/10	30/29008	0.0102956	0.0415476	0.0138798	Hspa5	1	0.1
GO:0032607	interferon-alpha production	1/10	31/29008	0.0106371	0.0415476	0.0138798	Stat1	1	0.1
GO:0051085	chaperone cofactor-dependent protein refolding	1/10	32/29008	0.0109785	0.0415476	0.0138798	Hspa5	1	0.1
GO:0070670	response to interleukin-4	1/10	32/29008	0.0109785	0.0415476	0.0138798	Hspa5	1	0.1
GO:0002449	lymphocyte mediated immunity	2/10	477/29008	0.0111266	0.0415476	0.0138798	Fcgr1/Rsad2	2	0.2
GO:0002460	adaptive immune response based on somatic recombination of immune receptors built from immunoglobulin superfamily domains	2/10	480/29008	0.0112609	0.0415476	0.0138798	Fcgr1/Rsad2	2	0.2
GO:0002230	positive regulation of defense response to virus by host	1/10	33/29008	0.0113199	0.0415476	0.0138798	Stat1	1	0.1
GO:0002438	acute inflammatory response to antigenic stimulus	1/10	33/29008	0.0113199	0.0415476	0.0138798	Fcgr1	1	0.1
GO:0002478	antigen processing and presentation of exogenous peptide antigen	1/10	33/29008	0.0113199	0.0415476	0.0138798	Fcgr1	1	0.1
GO:0002675	positive regulation of acute inflammatory response	1/10	33/29008	0.0113199	0.0415476	0.0138798	Fcgr1	1	0.1
GO:0002828	regulation of type 2 immune response	1/10	33/29008	0.0113199	0.0415476	0.0138798	Rsad2	1	0.1
GO:0060142	regulation of syncytium formation by plasma membrane fusion	1/10	34/29008	0.0116611	0.0423348	0.0141427	Stat1	1	0.1
GO:0002724	regulation of T cell cytokine production	1/10	37/29008	0.0126841	0.0445946	0.0148977	Rsad2	1	0.1
GO:0006458	'de novo' protein folding	1/10	37/29008	0.0126841	0.0445946	0.0148977	Hspa5	1	0.1
GO:0051084	'de novo' posttranslational protein folding	1/10	37/29008	0.0126841	0.0445946	0.0148977	Hspa5	1	0.1
GO:0002861	regulation of inflammatory response to antigenic stimulus	1/10	39/29008	0.0133656	0.0455521	0.0152175	Fcgr1	1	0.1
GO:0021680	cerebellar Purkinje cell layer development	1/10	39/29008	0.0133656	0.0455521	0.0152175	Hspa5	1	0.1
GO:0071542	dopaminergic neuron differentiation	1/10	39/29008	0.0133656	0.0455521	0.0152175	Manf	1	0.1
GO:0019884	antigen processing and presentation of exogenous antigen	1/10	40/29008	0.0137062	0.0457786	0.0152932	Fcgr1	1	0.1
GO:0045047	protein targeting to ER	1/10	40/29008	0.0137062	0.0457786	0.0152932	Hspa5	1	0.1
GO:0006220	pyrimidine nucleotide metabolic process	1/10	41/29008	0.0140466	0.0459959	0.0153658	Cmpk2	1	0.1
GO:0042092	type 2 immune response	1/10	41/29008	0.0140466	0.0459959	0.0153658	Rsad2	1	0.1
GO:0072595	maintenance of protein localization in organelle	1/10	42/29008	0.014387	0.0465974	0.0155667	Hspa5	1	0.1
GO:0006984	ER-nucleus signaling pathway	1/10	43/29008	0.0147273	0.0465974	0.0155667	Hspa5	1	0.1
GO:0009394	2'-deoxyribonucleotide metabolic process	1/10	44/29008	0.0150674	0.0465974	0.0155667	Cmpk2	1	0.1
GO:0019692	deoxyribose phosphate metabolic process	1/10	44/29008	0.0150674	0.0465974	0.0155667	Cmpk2	1	0.1
GO:0072599	establishment of protein localization to endoplasmic reticulum	1/10	44/29008	0.0150674	0.0465974	0.0155667	Hspa5	1	0.1
GO:1901998	toxin transport	1/10	44/29008	0.0150674	0.0465974	0.0155667	Hspa5	1	0.1
GO:0050691	regulation of defense response to virus by host	1/10	45/29008	0.0154075	0.0467827	0.0156286	Stat1	1	0.1
GO:0062208	positive regulation of pattern recognition receptor signaling pathway	1/10	45/29008	0.0154075	0.0467827	0.0156286	Rsad2	1	0.1
GO:0002369	T cell cytokine production	1/10	46/29008	0.0157474	0.0473842	0.0158296	Rsad2	1	0.1
GO:0009262	deoxyribonucleotide metabolic process	1/10	49/29008	0.0167666	0.048833	0.0163136	Cmpk2	1	0.1
GO:0042149	cellular response to glucose starvation	1/10	49/29008	0.0167666	0.048833	0.0163136	Hspa5	1	0.1
GO:0043124	negative regulation of I-kappaB kinase/NF-kappaB signaling	1/10	49/29008	0.0167666	0.048833	0.0163136	Stat1	1	0.1
GO:0045646	regulation of erythrocyte differentiation	1/10	50/29008	0.0171062	0.048833	0.0163136	Stat1	1	0.1
GO:0060337	type I interferon signaling pathway	1/10	50/29008	0.0171062	0.048833	0.0163136	Stat1	1	0.1
GO:0071357	cellular response to type I interferon	1/10	50/29008	0.0171062	0.048833	0.0163136	Stat1	1	0.1
GO:0002218	activation of innate immune response	1/10	51/29008	0.0174456	0.0493799	0.0164963	Ifi211	1	0.1
GO:0002673	regulation of acute inflammatory response	1/10	53/29008	0.0181241	0.0493986	0.0165025	Fcgr1	1	0.1
GO:0065002	intracellular protein transmembrane transport	1/10	53/29008	0.0181241	0.0493986	0.0165025	Hspa5	1	0.1
GO:0002714	positive regulation of B cell mediated immunity	1/10	54/29008	0.0184632	0.0493986	0.0165025	Fcgr1	1	0.1
GO:0002891	positive regulation of immunoglobulin mediated immune response	1/10	54/29008	0.0184632	0.0493986	0.0165025	Fcgr1	1	0.1
GO:0002474	antigen processing and presentation of peptide antigen via MHC class I	1/10	55/29008	0.0188022	0.0493986	0.0165025	Fcgr1	1	0.1
GO:0031646	positive regulation of nervous system process	1/10	55/29008	0.0188022	0.0493986	0.0165025	Fcgr1	1	0.1
GO:0045777	positive regulation of blood pressure	1/10	55/29008	0.0188022	0.0493986	0.0165025	Manf	1	0.1
GO:0034340	response to type I interferon	1/10	56/29008	0.0191411	0.0493986	0.0165025	Stat1	1	0.1
GO:0035567	non-canonical Wnt signaling pathway	1/10	57/29008	0.0194799	0.0493986	0.0165025	Rnf213	1	0.1
GO:0071806	protein transmembrane transport	1/10	57/29008	0.0194799	0.0493986	0.0165025	Hspa5	1	0.1
GO:0072527	pyrimidine-containing compound metabolic process	1/10	57/29008	0.0194799	0.0493986	0.0165025	Cmpk2	1	0.1
GO:0021587	cerebellum morphogenesis	1/10	58/29008	0.0198186	0.0493986	0.0165025	Hspa5	1	0.1
GO:0043330	response to exogenous dsRNA	1/10	58/29008	0.0198186	0.0493986	0.0165025	Stat1	1	0.1
GO:0045071	negative regulation of viral genome replication	1/10	58/29008	0.0198186	0.0493986	0.0165025	Rsad2	1	0.1
GO:0051930	regulation of sensory perception of pain	1/10	58/29008	0.0198186	0.0493986	0.0165025	Fcgr1	1	0.1
GO:0061077	chaperone-mediated protein folding	1/10	58/29008	0.0198186	0.0493986	0.0165025	Hspa5	1	0.1
GO:0032731	positive regulation of interleukin-1 beta production	1/10	59/29008	0.0201572	0.0495036	0.0165376	Ifi211	1	0.1
GO:0051931	regulation of sensory perception	1/10	59/29008	0.0201572	0.0495036	0.0165376	Fcgr1	1	0.1
GO:0031663	lipopolysaccharide-mediated signaling pathway	1/10	61/29008	0.020834	0.0507924	0.0169681	Stat1	1	0.1
GO:0021575	hindbrain morphogenesis	1/10	62/29008	0.0211723	0.0508744	0.0169955	Hspa5	1	0.1
GO:0045995	regulation of embryonic development	1/10	62/29008	0.0211723	0.0508744	0.0169955	Hspa5	1	0.1
GO:0002720	positive regulation of cytokine production involved in immune response	1/10	65/29008	0.0221864	0.0524094	0.0175083	Rsad2	1	0.1
GO:0043331	response to dsRNA	1/10	65/29008	0.0221864	0.0524094	0.0175083	Stat1	1	0.1
GO:0000768	syncytium formation by plasma membrane fusion	1/10	67/29008	0.022862	0.0524094	0.0175083	Stat1	1	0.1
GO:0030968	endoplasmic reticulum unfolded protein response	1/10	67/29008	0.022862	0.0524094	0.0175083	Hspa5	1	0.1
GO:0140253	cell-cell fusion	1/10	67/29008	0.022862	0.0524094	0.0175083	Stat1	1	0.1
GO:0001937	negative regulation of endothelial cell proliferation	1/10	69/29008	0.0235372	0.0524094	0.0175083	Stat1	1	0.1
GO:0006949	syncytium formation	1/10	69/29008	0.0235372	0.0524094	0.0175083	Stat1	1	0.1
GO:0021695	cerebellar cortex development	1/10	69/29008	0.0235372	0.0524094	0.0175083	Hspa5	1	0.1
GO:0032481	positive regulation of type I interferon production	1/10	69/29008	0.0235372	0.0524094	0.0175083	Stat1	1	0.1
GO:0032507	maintenance of protein location in cell	1/10	69/29008	0.0235372	0.0524094	0.0175083	Hspa5	1	0.1
GO:0070972	protein localization to endoplasmic reticulum	1/10	69/29008	0.0235372	0.0524094	0.0175083	Hspa5	1	0.1
GO:0032732	positive regulation of interleukin-1 production	1/10	71/29008	0.0242119	0.0532024	0.0177733	Ifi211	1	0.1
GO:0034121	regulation of toll-like receptor signaling pathway	1/10	71/29008	0.0242119	0.0532024	0.0177733	Rsad2	1	0.1
GO:0033209	tumor necrosis factor-mediated signaling pathway	1/10	73/29008	0.0248862	0.0536923	0.0179369	Stat1	1	0.1
GO:0002437	inflammatory response to antigenic stimulus	1/10	74/29008	0.0252232	0.0536923	0.0179369	Fcgr1	1	0.1
GO:0050688	regulation of defense response to virus	1/10	74/29008	0.0252232	0.0536923	0.0179369	Stat1	1	0.1
GO:0002886	regulation of myeloid leukocyte mediated immunity	1/10	75/29008	0.0255601	0.0536923	0.0179369	Fcgr1	1	0.1
GO:0030512	negative regulation of transforming growth factor beta receptor signaling pathway	1/10	75/29008	0.0255601	0.0536923	0.0179369	Hspa5	1	0.1
GO:0051865	protein autoubiquitination	1/10	75/29008	0.0255601	0.0536923	0.0179369	Rnf213	1	0.1
GO:1905897	regulation of response to endoplasmic reticulum stress	1/10	75/29008	0.0255601	0.0536923	0.0179369	Manf	1	0.1
GO:0002712	regulation of B cell mediated immunity	1/10	76/29008	0.0258969	0.053724	0.0179475	Fcgr1	1	0.1
GO:0002889	regulation of immunoglobulin mediated immune response	1/10	76/29008	0.0258969	0.053724	0.0179475	Fcgr1	1	0.1
GO:0006919	activation of cysteine-type endopeptidase activity involved in apoptotic process	1/10	78/29008	0.0265702	0.0544444	0.0181882	Stat1	1	0.1
GO:0048002	antigen processing and presentation of peptide antigen	1/10	78/29008	0.0265702	0.0544444	0.0181882	Fcgr1	1	0.1
GO:0050709	negative regulation of protein secretion	1/10	79/29008	0.0269066	0.0547977	0.0183062	Rsad2	1	0.1
GO:0002711	positive regulation of T cell mediated immunity	1/10	81/29008	0.0275793	0.0558272	0.0186501	Rsad2	1	0.1
GO:0009142	nucleoside triphosphate biosynthetic process	1/10	82/29008	0.0279154	0.0561672	0.0187637	Cmpk2	1	0.1
GO:0030433	ubiquitin-dependent ERAD pathway	1/10	84/29008	0.0285875	0.0568346	0.0189867	Hspa5	1	0.1
GO:0050766	positive regulation of phagocytosis	1/10	84/29008	0.0285875	0.0568346	0.0189867	Fcgr1	1	0.1
GO:0034620	cellular response to unfolded protein	1/10	88/29008	0.0299302	0.0591521	0.0197609	Hspa5	1	0.1
GO:0045069	regulation of viral genome replication	1/10	90/29008	0.030601	0.060122	0.0200849	Rsad2	1	0.1
GO:0043367	CD4-positive, alpha-beta T cell differentiation	1/10	92/29008	0.0312713	0.0610797	0.0204048	Rsad2	1	0.1
GO:0032651	regulation of interleukin-1 beta production	1/10	93/29008	0.0316064	0.0613751	0.0205035	Ifi211	1	0.1
GO:0002718	regulation of cytokine production involved in immune response	1/10	97/29008	0.0329454	0.0636055	0.0212486	Rsad2	1	0.1
GO:0032611	interleukin-1 beta production	1/10	99/29008	0.0336143	0.0641552	0.0214322	Ifi211	1	0.1
GO:0062207	regulation of pattern recognition receptor signaling pathway	1/10	99/29008	0.0336143	0.0641552	0.0214322	Rsad2	1	0.1
GO:0032479	regulation of type I interferon production	1/10	101/29008	0.0342827	0.0646917	0.0216115	Stat1	1	0.1
GO:0045185	maintenance of protein location	1/10	101/29008	0.0342827	0.0646917	0.0216115	Hspa5	1	0.1
GO:0032606	type I interferon production	1/10	103/29008	0.0349508	0.0655818	0.0219088	Stat1	1	0.1
GO:0036503	ERAD pathway	1/10	105/29008	0.0356184	0.0660204	0.0220554	Hspa5	1	0.1
GO:0006165	nucleoside diphosphate phosphorylation	1/10	106/29008	0.0359521	0.0660204	0.0220554	Cmpk2	1	0.1
GO:0061326	renal tubule development	1/10	106/29008	0.0359521	0.0660204	0.0220554	Stat1	1	0.1
GO:0035967	cellular response to topologically incorrect protein	1/10	108/29008	0.0366191	0.0660204	0.0220554	Hspa5	1	0.1
GO:0042310	vasoconstriction	1/10	109/29008	0.0369524	0.0660204	0.0220554	Manf	1	0.1
GO:0046939	nucleotide phosphorylation	1/10	109/29008	0.0369524	0.0660204	0.0220554	Cmpk2	1	0.1
GO:0002526	acute inflammatory response	1/10	110/29008	0.0372857	0.0660204	0.0220554	Fcgr1	1	0.1
GO:0016525	negative regulation of angiogenesis	1/10	110/29008	0.0372857	0.0660204	0.0220554	Stat1	1	0.1
GO:0002367	cytokine production involved in immune response	1/10	111/29008	0.0376188	0.0660204	0.0220554	Rsad2	1	0.1
GO:0002709	regulation of T cell mediated immunity	1/10	111/29008	0.0376188	0.0660204	0.0220554	Rsad2	1	0.1
GO:0021549	cerebellum development	1/10	112/29008	0.0379519	0.0660204	0.0220554	Hspa5	1	0.1
GO:0045639	positive regulation of myeloid cell differentiation	1/10	112/29008	0.0379519	0.0660204	0.0220554	Stat1	1	0.1
GO:0071346	cellular response to interferon-gamma	1/10	112/29008	0.0379519	0.0660204	0.0220554	Stat1	1	0.1
GO:2000181	negative regulation of blood vessel morphogenesis	1/10	112/29008	0.0379519	0.0660204	0.0220554	Stat1	1	0.1
GO:1901343	negative regulation of vasculature development	1/10	113/29008	0.0382848	0.0660376	0.0220611	Stat1	1	0.1
GO:0032652	regulation of interleukin-1 production	1/10	114/29008	0.0386176	0.0660376	0.0220611	Ifi211	1	0.1
GO:0016579	protein deubiquitination	1/10	115/29008	0.0389503	0.0660376	0.0220611	Usp18	1	0.1
GO:0035710	CD4-positive, alpha-beta T cell activation	1/10	115/29008	0.0389503	0.0660376	0.0220611	Rsad2	1	0.1
GO:0050764	regulation of phagocytosis	1/10	115/29008	0.0389503	0.0660376	0.0220611	Fcgr1	1	0.1
GO:0009141	nucleoside triphosphate metabolic process	1/10	116/29008	0.039283	0.0662652	0.0221371	Cmpk2	1	0.1
GO:0006612	protein targeting to membrane	1/10	119/29008	0.0402802	0.067606	0.022585	Hspa5	1	0.1
GO:0032612	interleukin-1 production	1/10	120/29008	0.0406124	0.0677285	0.022626	Ifi211	1	0.1
GO:0017015	regulation of transforming growth factor beta receptor signaling pathway	1/10	121/29008	0.0409445	0.0677285	0.022626	Hspa5	1	0.1
GO:0002040	sprouting angiogenesis	1/10	123/29008	0.0416084	0.0677285	0.022626	Rnf213	1	0.1
GO:0031398	positive regulation of protein ubiquitination	1/10	123/29008	0.0416084	0.0677285	0.022626	Hspa5	1	0.1
GO:0002224	toll-like receptor signaling pathway	1/10	124/29008	0.0419402	0.0677285	0.022626	Rsad2	1	0.1
GO:1903844	regulation of cellular response to transforming growth factor beta stimulus	1/10	124/29008	0.0419402	0.0677285	0.022626	Hspa5	1	0.1
GO:0002702	positive regulation of production of molecular mediator of immune response	1/10	125/29008	0.0422719	0.0677285	0.022626	Rsad2	1	0.1
GO:0003073	regulation of systemic arterial blood pressure	1/10	126/29008	0.0426035	0.0677285	0.022626	Manf	1	0.1
GO:0019079	viral genome replication	1/10	126/29008	0.0426035	0.0677285	0.022626	Rsad2	1	0.1
GO:0019882	antigen processing and presentation	1/10	126/29008	0.0426035	0.0677285	0.022626	Fcgr1	1	0.1
GO:0022037	metencephalon development	1/10	126/29008	0.0426035	0.0677285	0.022626	Hspa5	1	0.1
GO:0043280	positive regulation of cysteine-type endopeptidase activity involved in apoptotic process	1/10	127/29008	0.042935	0.0677285	0.022626	Stat1	1	0.1
GO:0045807	positive regulation of endocytosis	1/10	128/29008	0.0432664	0.0677285	0.022626	Fcgr1	1	0.1
GO:0090101	negative regulation of transmembrane receptor protein serine/threonine kinase signaling pathway	1/10	128/29008	0.0432664	0.0677285	0.022626	Hspa5	1	0.1
GO:0009132	nucleoside diphosphate metabolic process	1/10	129/29008	0.0435977	0.0677285	0.022626	Cmpk2	1	0.1
GO:0046632	alpha-beta T cell differentiation	1/10	129/29008	0.0435977	0.0677285	0.022626	Rsad2	1	0.1
GO:0002444	myeloid leukocyte mediated immunity	1/10	130/29008	0.0439288	0.067927	0.0226923	Fcgr1	1	0.1
GO:0045089	positive regulation of innate immune response	1/10	131/29008	0.0442599	0.0681235	0.0227579	Ifi211	1	0.1
GO:0050729	positive regulation of inflammatory response	1/10	134/29008	0.0452525	0.0693318	0.0231616	Fcgr1	1	0.1
GO:0030278	regulation of ossification	1/10	136/29008	0.0459137	0.0700237	0.0233927	Rsad2	1	0.1
GO:0070646	protein modification by small protein removal	1/10	137/29008	0.0462442	0.0702071	0.023454	Usp18	1	0.1
GO:0034341	response to interferon-gamma	1/10	139/29008	0.0469048	0.0705684	0.0235747	Stat1	1	0.1
GO:0051224	negative regulation of protein transport	1/10	139/29008	0.0469048	0.0705684	0.0235747	Rsad2	1	0.1
GO:0030218	erythrocyte differentiation	1/10	143/29008	0.0482247	0.072229	0.0241294	Stat1	1	0.1
GO:1904950	negative regulation of establishment of protein localization	1/10	144/29008	0.0485545	0.0722446	0.0241347	Rsad2	1	0.1
GO:0002456	T cell mediated immunity	1/10	145/29008	0.0488841	0.0722446	0.0241347	Rsad2	1	0.1
GO:1903322	positive regulation of protein modification by small protein conjugation or removal	1/10	145/29008	0.0488841	0.0722446	0.0241347	Hspa5	1	0.1
GO:0019233	sensory perception of pain	1/10	147/29008	0.0495431	0.0728959	0.0243523	Fcgr1	1	0.1
GO:2001056	positive regulation of cysteine-type endopeptidase activity	1/10	148/29008	0.0498724	0.0730587	0.0244066	Stat1	1	0.1
GO:1903900	regulation of viral life cycle	1/10	153/29008	0.0515174	0.075139	0.0251016	Rsad2	1	0.1
GO:0034101	erythrocyte homeostasis	1/10	155/29008	0.0521748	0.0757668	0.0253113	Stat1	1	0.1
GO:0006910	phagocytosis, recognition	1/10	160/29008	0.0538162	0.0778122	0.0259946	Fcgr1	1	0.1
GO:0006457	protein folding	1/10	163/29008	0.0547999	0.078893	0.0263557	Hspa5	1	0.1
GO:0009267	cellular response to starvation	1/10	164/29008	0.0551276	0.0790241	0.0263995	Hspa5	1	0.1
GO:0001936	regulation of endothelial cell proliferation	1/10	166/29008	0.0557826	0.079247	0.026474	Stat1	1	0.1
GO:0030178	negative regulation of Wnt signaling pathway	1/10	167/29008	0.05611	0.079247	0.026474	Rnf213	1	0.1
GO:0001909	leukocyte mediated cytotoxicity	1/10	168/29008	0.0564373	0.079247	0.026474	Fcgr1	1	0.1
GO:0010950	positive regulation of endopeptidase activity	1/10	169/29008	0.0567645	0.079247	0.026474	Stat1	1	0.1
GO:1903531	negative regulation of secretion by cell	1/10	170/29008	0.0570915	0.079247	0.026474	Rsad2	1	0.1
GO:0002221	pattern recognition receptor signaling pathway	1/10	171/29008	0.0574185	0.079247	0.026474	Rsad2	1	0.1
GO:0035296	regulation of tube diameter	1/10	171/29008	0.0574185	0.079247	0.026474	Manf	1	0.1
GO:0050680	negative regulation of epithelial cell proliferation	1/10	171/29008	0.0574185	0.079247	0.026474	Stat1	1	0.1
GO:0097746	blood vessel diameter maintenance	1/10	171/29008	0.0574185	0.079247	0.026474	Manf	1	0.1
GO:0035150	regulation of tube size	1/10	172/29008	0.0577454	0.0793702	0.0265151	Manf	1	0.1
GO:0002833	positive regulation of response to biotic stimulus	1/10	173/29008	0.0580721	0.0794922	0.0265558	Ifi211	1	0.1
GO:0071356	cellular response to tumor necrosis factor	1/10	174/29008	0.0583988	0.079613	0.0265962	Stat1	1	0.1
GO:0002700	regulation of production of molecular mediator of immune response	1/10	177/29008	0.0593782	0.0805229	0.0269002	Rsad2	1	0.1
GO:0051260	protein homooligomerization	1/10	178/29008	0.0597044	0.0805229	0.0269002	Rnf213	1	0.1
GO:0010952	positive regulation of peptidase activity	1/10	179/29008	0.0600306	0.0805229	0.0269002	Stat1	1	0.1
GO:0030902	hindbrain development	1/10	179/29008	0.0600306	0.0805229	0.0269002	Hspa5	1	0.1
GO:0046631	alpha-beta T cell activation	1/10	180/29008	0.0603566	0.0806364	0.0269381	Rsad2	1	0.1
GO:0001935	endothelial cell proliferation	1/10	181/29008	0.0606826	0.0807489	0.0269757	Stat1	1	0.1
GO:0042594	response to starvation	1/10	184/29008	0.0616598	0.0817237	0.0273013	Hspa5	1	0.1
GO:0007179	transforming growth factor beta receptor signaling pathway	1/10	186/29008	0.0623108	0.0822601	0.0274805	Hspa5	1	0.1
GO:0031644	regulation of nervous system process	1/10	189/29008	0.0632865	0.0829932	0.0277254	Fcgr1	1	0.1
GO:0007259	receptor signaling pathway via JAK-STAT	1/10	190/29008	0.0636115	0.0829932	0.0277254	Stat1	1	0.1
GO:0043122	regulation of I-kappaB kinase/NF-kappaB signaling	1/10	190/29008	0.0636115	0.0829932	0.0277254	Stat1	1	0.1
GO:0002262	myeloid cell homeostasis	1/10	196/29008	0.0655596	0.0848159	0.0283343	Stat1	1	0.1
GO:0034612	response to tumor necrosis factor	1/10	196/29008	0.0655596	0.0848159	0.0283343	Stat1	1	0.1
GO:0097696	receptor signaling pathway via STAT	1/10	197/29008	0.0658839	0.0848159	0.0283343	Stat1	1	0.1
GO:0006911	phagocytosis, engulfment	1/10	198/29008	0.0662081	0.0848159	0.0283343	Fcgr1	1	0.1
GO:0031669	cellular response to nutrient levels	1/10	199/29008	0.0665323	0.0848159	0.0283343	Hspa5	1	0.1
GO:0051048	negative regulation of secretion	1/10	199/29008	0.0665323	0.0848159	0.0283343	Rsad2	1	0.1
GO:0099024	plasma membrane invagination	1/10	207/29008	0.0691216	0.0877818	0.0293251	Fcgr1	1	0.1
GO:0043281	regulation of cysteine-type endopeptidase activity involved in apoptotic process	1/10	210/29008	0.0700909	0.0886756	0.0296238	Stat1	1	0.1
GO:0031396	regulation of protein ubiquitination	1/10	214/29008	0.0713819	0.0896977	0.0299652	Hspa5	1	0.1
GO:0009165	nucleotide biosynthetic process	1/10	215/29008	0.0717044	0.0896977	0.0299652	Cmpk2	1	0.1
GO:0010324	membrane invagination	1/10	215/29008	0.0717044	0.0896977	0.0299652	Fcgr1	1	0.1
GO:0008217	regulation of blood pressure	1/10	217/29008	0.0723491	0.0898313	0.0300098	Manf	1	0.1
GO:0045088	regulation of innate immune response	1/10	217/29008	0.0723491	0.0898313	0.0300098	Ifi211	1	0.1
GO:0045637	regulation of myeloid cell differentiation	1/10	219/29008	0.0729934	0.0900271	0.0300752	Stat1	1	0.1
GO:0051651	maintenance of location in cell	1/10	220/29008	0.0733154	0.0900271	0.0300752	Hspa5	1	0.1
GO:1901293	nucleoside phosphate biosynthetic process	1/10	220/29008	0.0733154	0.0900271	0.0300752	Cmpk2	1	0.1
GO:0010976	positive regulation of neuron projection development	1/10	224/29008	0.0746024	0.0912719	0.0304911	Hspa5	1	0.1
GO:0071560	cellular response to transforming growth factor beta stimulus	1/10	226/29008	0.0752453	0.0917224	0.0306416	Hspa5	1	0.1
GO:0007249	I-kappaB kinase/NF-kappaB signaling	1/10	228/29008	0.0758878	0.0921692	0.0307909	Stat1	1	0.1
GO:0071559	response to transforming growth factor beta	1/10	230/29008	0.0765299	0.0926123	0.0309389	Hspa5	1	0.1
GO:0031668	cellular response to extracellular stimulus	1/10	231/29008	0.0768508	0.0926649	0.0309564	Hspa5	1	0.1
GO:0003018	vascular process in circulatory system	1/10	234/29008	0.0778129	0.0934874	0.0312312	Manf	1	0.1
GO:0030100	regulation of endocytosis	1/10	238/29008	0.0790943	0.0946863	0.0316317	Fcgr1	1	0.1
GO:2000116	regulation of cysteine-type endopeptidase activity	1/10	239/29008	0.0794144	0.09473	0.0316463	Stat1	1	0.1
GO:0051259	protein complex oligomerization	1/10	240/29008	0.0797344	0.0947732	0.0316608	Rnf213	1	0.1
GO:1903320	regulation of protein modification by small protein conjugation or removal	1/10	248/29008	0.0822907	0.0974649	0.03256	Hspa5	1	0.1
GO:0090092	regulation of transmembrane receptor protein serine/threonine kinase signaling pathway	1/10	253/29008	0.0838852	0.0990023	0.0330736	Hspa5	1	0.1
GO:0090150	establishment of protein localization to membrane	1/10	256/29008	0.0848406	0.0997774	0.0333325	Hspa5	1	0.1
GO:0019058	viral life cycle	1/10	257/29008	0.0851589	0.0998003	0.0333402	Rsad2	1	0.1
GO:0001906	cell killing	1/10	260/29008	0.0861132	0.100566	0.0335959	Fcgr1	1	0.1
GO:0006898	receptor-mediated endocytosis	1/10	265/29008	0.0877017	0.102064	0.0340964	Fcgr1	1	0.1
GO:0006605	protein targeting	1/10	275/29008	0.0908712	0.105385	0.035206	Hspa5	1	0.1
GO:0016064	immunoglobulin mediated immune response	1/10	284/29008	0.0937153	0.108308	0.0361822	Fcgr1	1	0.1
GO:0019724	B cell mediated immunity	1/10	287/29008	0.0946615	0.109024	0.0364215	Fcgr1	1	0.1
GO:0008037	cell recognition	1/10	290/29008	0.0956069	0.109734	0.0366588	Fcgr1	1	0.1
GO:0071496	cellular response to external stimulus	1/10	295/29008	0.0971805	0.111159	0.0371346	Hspa5	1	0.1
GO:0050708	regulation of protein secretion	1/10	298/29008	0.0981235	0.111451	0.0372324	Rsad2	1	0.1
GO:0030217	T cell differentiation	1/10	299/29008	0.0984376	0.111451	0.0372324	Rsad2	1	0.1
GO:0090287	regulation of cellular response to growth factor stimulus	1/10	299/29008	0.0984376	0.111451	0.0372324	Hspa5	1	0.1
GO:0045765	regulation of angiogenesis	1/10	302/29008	0.0993795	0.112138	0.0374617	Stat1	1	0.1
GO:1901342	regulation of vasculature development	1/10	306/29008	0.100634	0.113171	0.0378068	Stat1	1	0.1
GO:0030111	regulation of Wnt signaling pathway	1/10	317/29008	0.104075	0.116648	0.0389685	Rnf213	1	0.1
GO:0051235	maintenance of location	1/10	335/29008	0.109681	0.12252	0.0409301	Hspa5	1	0.1
GO:0050727	regulation of inflammatory response	1/10	342/29008	0.111853	0.124115	0.0414631	Fcgr1	1	0.1
GO:0072001	renal system development	1/10	342/29008	0.111853	0.124115	0.0414631	Stat1	1	0.1
GO:0043434	response to peptide hormone	1/10	351/29008	0.114638	0.126366	0.042215	Stat1	1	0.1
GO:0045862	positive regulation of proteolysis	1/10	351/29008	0.114638	0.126366	0.042215	Stat1	1	0.1
GO:0052548	regulation of endopeptidase activity	1/10	357/29008	0.11649	0.127904	0.0427286	Stat1	1	0.1
GO:0031667	response to nutrient levels	1/10	358/29008	0.116798	0.127904	0.0427286	Hspa5	1	0.1
GO:0048872	homeostasis of number of cells	1/10	363/29008	0.118339	0.129167	0.0431506	Stat1	1	0.1
GO:0002440	production of molecular mediator of immune response	1/10	380/29008	0.123558	0.134424	0.044907	Rsad2	1	0.1
GO:0006909	phagocytosis	1/10	383/29008	0.124476	0.134984	0.0450938	Fcgr1	1	0.1
GO:0001655	urogenital system development	1/10	385/29008	0.125088	0.135208	0.0451687	Stat1	1	0.1
GO:0007178	transmembrane receptor protein serine/threonine kinase signaling pathway	1/10	387/29008	0.125699	0.13543	0.045243	Hspa5	1	0.1
GO:0009991	response to extracellular stimulus	1/10	391/29008	0.12692	0.136307	0.0455357	Hspa5	1	0.1
GO:0009306	protein secretion	1/10	393/29008	0.12753	0.136412	0.045571	Rsad2	1	0.1
GO:0035592	establishment of protein localization to extracellular region	1/10	394/29008	0.127835	0.136412	0.045571	Rsad2	1	0.1
GO:0019221	cytokine-mediated signaling pathway	1/10	397/29008	0.128749	0.136838	0.0457133	Stat1	1	0.1
GO:1903706	regulation of hemopoiesis	1/10	398/29008	0.129054	0.136838	0.0457133	Stat1	1	0.1
GO:0071692	protein localization to extracellular region	1/10	401/29008	0.129967	0.13737	0.045891	Rsad2	1	0.1
GO:0050678	regulation of epithelial cell proliferation	1/10	403/29008	0.130575	0.137577	0.0459603	Stat1	1	0.1
GO:1901652	response to peptide	1/10	412/29008	0.133307	0.140014	0.0467744	Stat1	1	0.1
GO:0001503	ossification	1/10	417/29008	0.134821	0.141036	0.0471156	Rsad2	1	0.1
GO:0072594	establishment of protein localization to organelle	1/10	418/29008	0.135124	0.141036	0.0471156	Hspa5	1	0.1
GO:0043161	proteasome-mediated ubiquitin-dependent protein catabolic process	1/10	423/29008	0.136636	0.142169	0.0474943	Hspa5	1	0.1
GO:0030099	myeloid cell differentiation	1/10	426/29008	0.137541	0.142667	0.0476606	Stat1	1	0.1
GO:0002253	activation of immune response	1/10	439/29008	0.141457	0.145544	0.0486216	Ifi211	1	0.1
GO:0030098	lymphocyte differentiation	1/10	441/29008	0.142058	0.145544	0.0486216	Rsad2	1	0.1
GO:0031346	positive regulation of cell projection organization	1/10	441/29008	0.142058	0.145544	0.0486216	Hspa5	1	0.1
GO:0052547	regulation of peptidase activity	1/10	441/29008	0.142058	0.145544	0.0486216	Stat1	1	0.1
GO:0016055	Wnt signaling pathway	1/10	449/29008	0.144458	0.147261	0.0491954	Rnf213	1	0.1
GO:0009117	nucleotide metabolic process	1/10	451/29008	0.145057	0.147261	0.0491954	Cmpk2	1	0.1
GO:0198738	cell-cell signaling by wnt	1/10	451/29008	0.145057	0.147261	0.0491954	Rnf213	1	0.1
GO:0006753	nucleoside phosphate metabolic process	1/10	460/29008	0.147748	0.149539	0.0499562	Cmpk2	1	0.1
GO:0050673	epithelial cell proliferation	1/10	471/29008	0.151026	0.152395	0.0509105	Stat1	1	0.1
GO:0042742	defense response to bacterium	1/10	473/29008	0.151621	0.152535	0.0509571	Fcgr1	1	0.1
GO:0090407	organophosphate biosynthetic process	1/10	476/29008	0.152513	0.152971	0.0511028	Cmpk2	1	0.1
GO:1903131	mononuclear cell differentiation	1/10	489/29008	0.156367	0.156367	0.0522374	Rsad2	1	0.1

## Sheet: 24h
ID	Description	GeneRatio	BgRatio	pvalue	p.adjust	qvalue	geneID	Count	gene_ratio
GO:0035456	response to interferon-beta	25/90	63/29008	1.12093e-47	1.29988e-44	8.69527e-45	Gbp2/Gbp3/Gm5431/Ifi203/Ifi204/Ifi206/Ifi208/Ifi209/Ifi211/Ifi213/Ifi47/Ifit1/Ifit3/Igtp/Iigp1/Irf1/Irgm1/Irgm2/Mndal/Oas1a/Oas1g/Stat1/Tgtp2/Trex1/Xaf1	25	0.277778
GO:0009615	response to virus	36/90	312/29008	1.80164e-47	1.29988e-44	8.69527e-45	Cxcl10/Ddx58/Dhx58/Dtx3l/Ifi204/Ifi206/Ifi44l/Ifih1/Ifit1/Ifit1bl1/Ifit2/Ifit3/Ifit3b/Igtp/Irf1/Irf7/Irgm1/Isg15/Mx1/Mx2/Nt5c3/Oas1a/Oas1g/Oas3/Oasl1/Oasl2/Parp9/Pml/Rsad2/Rtp4/Slfn8/Stat1/Stat2/Tlr7/Trex1/Zbp1	36	0.4
GO:0035458	cellular response to interferon-beta	24/90	55/29008	5.08446e-47	1.71426e-44	1.14672e-44	Gbp2/Gbp3/Gm5431/Ifi203/Ifi204/Ifi206/Ifi208/Ifi209/Ifi211/Ifi213/Ifi47/Ifit1/Ifit3/Igtp/Iigp1/Irf1/Irgm1/Irgm2/Mndal/Oas1a/Oas1g/Stat1/Tgtp2/Trex1	24	0.266667
GO:0051607	defense response to virus	34/90	255/29008	5.93992e-47	1.71426e-44	1.14672e-44	Cxcl10/Ddx58/Dhx58/Dtx3l/Ifi204/Ifi206/Ifi44l/Ifih1/Ifit1/Ifit1bl1/Ifit2/Ifit3/Ifit3b/Irf1/Irf7/Isg15/Mx1/Mx2/Nt5c3/Oas1a/Oas1g/Oas3/Oasl1/Oasl2/Parp9/Pml/Rsad2/Rtp4/Slfn8/Stat1/Stat2/Tlr7/Trex1/Zbp1	34	0.377778
GO:0140546	defense response to symbiont	34/90	255/29008	5.93992e-47	1.71426e-44	1.14672e-44	Cxcl10/Ddx58/Dhx58/Dtx3l/Ifi204/Ifi206/Ifi44l/Ifih1/Ifit1/Ifit1bl1/Ifit2/Ifit3/Ifit3b/Irf1/Irf7/Isg15/Mx1/Mx2/Nt5c3/Oas1a/Oas1g/Oas3/Oasl1/Oasl2/Parp9/Pml/Rsad2/Rtp4/Slfn8/Stat1/Stat2/Tlr7/Trex1/Zbp1	34	0.377778
GO:0002831	regulation of response to biotic stimulus	31/90	337/29008	1.81334e-37	4.36109e-35	2.91725e-35	Ddx58/Dhx58/Dtx3l/Ifi203/Ifi204/Ifi206/Ifi208/Ifi209/Ifi211/Ifi35/Igtp/Irf1/Irf7/Irgm1/Isg15/Mndal/Oas1a/Oas1g/Oas3/Oasl1/Parp14/Parp9/Pml/Stat1/Stat2/Tap1/Trafd1/Trex1/Trim30a/Trim30d/Zbp1	31	0.344444
GO:0045088	regulation of innate immune response	26/90	217/29008	2.16589e-34	4.46483e-32	2.98665e-32	Dhx58/Ifi203/Ifi204/Ifi206/Ifi208/Ifi209/Ifi211/Ifi35/Igtp/Irf1/Irf7/Irgm1/Isg15/Mndal/Oas1a/Oas1g/Oas3/Parp14/Parp9/Stat2/Tap1/Trafd1/Trex1/Trim30a/Trim30d/Zbp1	26	0.288889
GO:0048525	negative regulation of viral process	16/90	102/29008	2.7668e-23	4.99062e-21	3.33836e-21	Ifi204/Ifi206/Ifih1/Isg15/Oas1a/Oas1g/Oas3/Oasl1/Oasl2/Parp10/Pml/Rsad2/Sp100/Stat1/Trim30a/Trim30d	16	0.177778
GO:0002833	positive regulation of response to biotic stimulus	17/90	173/29008	4.38659e-21	7.03316e-19	4.70468e-19	Dhx58/Ifi203/Ifi204/Ifi206/Ifi208/Ifi209/Ifi211/Ifi35/Igtp/Irf7/Irgm1/Mndal/Oasl1/Parp9/Trim30a/Trim30d/Zbp1	17	0.188889
GO:0045089	positive regulation of innate immune response	15/90	131/29008	9.98878e-20	1.44138e-17	9.6418e-18	Ifi203/Ifi204/Ifi206/Ifi208/Ifi209/Ifi211/Ifi35/Igtp/Irf7/Irgm1/Mndal/Parp9/Trim30a/Trim30d/Zbp1	15	0.166667
GO:0050792	regulation of viral process	16/90	174/29008	2.03183e-19	2.6654e-17	1.78296e-17	Ifi204/Ifi206/Ifih1/Isg15/Oas1a/Oas1g/Oas3/Oasl1/Oasl2/Parp10/Pml/Rsad2/Sp100/Stat1/Trim30a/Trim30d	16	0.177778
GO:0060759	regulation of response to cytokine stimulus	14/90	132/29008	5.42506e-18	6.52363e-16	4.36384e-16	Ddx58/Ifih1/Igtp/Irf7/Irgm1/Isg15/Oas1a/Oas1g/Oas3/Parp14/Parp9/Stat2/Trex1/Zbp1	14	0.155556
GO:0002221	pattern recognition receptor signaling pathway	15/90	171/29008	6.0288e-18	6.69197e-16	4.47644e-16	Ddx58/Dhx58/Ifi35/Ifih1/Igtp/Irf1/Irf7/Irgm1/Oas1a/Oas1g/Oas3/Oasl1/Rsad2/Tlr7/Trim30a	15	0.166667
GO:0045824	negative regulation of innate immune response	12/90	81/29008	2.2066e-17	2.27437e-15	1.52139e-15	Dhx58/Ifi204/Ifi206/Isg15/Oas1a/Oas1g/Oas3/Parp14/Stat2/Tap1/Trafd1/Trex1	12	0.133333
GO:0045071	negative regulation of viral genome replication	11/90	58/29008	2.75244e-17	2.64785e-15	1.77122e-15	Ifi204/Ifi206/Ifih1/Isg15/Oas1a/Oas1g/Oas3/Oasl1/Oasl2/Parp10/Rsad2	11	0.122222
GO:1903900	regulation of viral life cycle	14/90	153/29008	4.50354e-17	4.06163e-15	2.71694e-15	Ifi204/Ifi206/Ifih1/Isg15/Oas1a/Oas1g/Oas3/Oasl1/Oasl2/Parp10/Pml/Rsad2/Trim30a/Trim30d	14	0.155556
GO:0032103	positive regulation of response to external stimulus	19/90	427/29008	5.73471e-17	4.86775e-15	3.25618e-15	Cxcl10/Dhx58/Fcgr1/Ifi203/Ifi204/Ifi206/Ifi208/Ifi209/Ifi211/Ifi35/Igtp/Irf7/Irgm1/Mndal/Oasl1/Parp9/Trim30a/Trim30d/Zbp1	19	0.211111
GO:0032481	positive regulation of type I interferon production	11/90	69/29008	2.14484e-16	1.71945e-14	1.15019e-14	Ddx58/Dhx58/Ifih1/Irf1/Irf7/Isg15/Oas1a/Oas1g/Oas3/Stat1/Tlr7	11	0.122222
GO:0031349	positive regulation of defense response	16/90	273/29008	2.80533e-16	2.13057e-14	1.4252e-14	Fcgr1/Ifi203/Ifi204/Ifi206/Ifi208/Ifi209/Ifi211/Ifi35/Igtp/Irf7/Irgm1/Mndal/Parp9/Trim30a/Trim30d/Zbp1	16	0.177778
GO:0019221	cytokine-mediated signaling pathway	18/90	397/29008	2.98027e-16	2.15026e-14	1.43837e-14	Cxcl10/Igtp/Iigp1/Irf1/Irf7/Irgm1/Isg15/Oas1a/Oas1g/Oas3/Oasl1/Oasl2/Parp14/Parp9/Stat1/Stat2/Trex1/Zbp1	18	0.2
GO:0032479	regulation of type I interferon production	12/90	101/29008	3.53855e-16	2.40859e-14	1.61117e-14	Ddx58/Dhx58/Ifih1/Irf1/Irf7/Isg15/Oas1a/Oas1g/Oas3/Stat1/Tlr7/Trex1	12	0.133333
GO:0032728	positive regulation of interferon-beta production	10/90	49/29008	3.67214e-16	2.40859e-14	1.61117e-14	Ddx58/Dhx58/Ifih1/Irf1/Irf7/Isg15/Oas1a/Oas1g/Oas3/Tlr7	10	0.111111
GO:0032606	type I interferon production	12/90	103/29008	4.51665e-16	2.83371e-14	1.89555e-14	Ddx58/Dhx58/Ifih1/Irf1/Irf7/Isg15/Oas1a/Oas1g/Oas3/Stat1/Tlr7/Trex1	12	0.133333
GO:0002218	activation of innate immune response	10/90	51/29008	5.68112e-16	3.31368e-14	2.21662e-14	Ifi203/Ifi204/Ifi206/Ifi208/Ifi209/Ifi211/Mndal/Trim30a/Trim30d/Zbp1	10	0.111111
GO:0016032	viral process	17/90	346/29008	5.74096e-16	3.31368e-14	2.21662e-14	Ifi204/Ifi206/Ifih1/Isg15/Oas1a/Oas1g/Oas3/Oasl1/Oasl2/Parp10/Pml/Rsad2/Sp100/Stat1/Trim30a/Trim30d/Zbp1	17	0.188889
GO:0034340	response to type I interferon	10/90	56/29008	1.56337e-15	8.67669e-14	5.80408e-14	Irf7/Isg15/Oas1a/Oas1g/Oas3/Sp100/Stat1/Stat2/Trex1/Zbp1	10	0.111111
GO:0002832	negative regulation of response to biotic stimulus	12/90	115/29008	1.76779e-15	9.44785e-14	6.31993e-14	Dhx58/Ifi204/Ifi206/Isg15/Oas1a/Oas1g/Oas3/Parp14/Stat2/Tap1/Trafd1/Trex1	12	0.133333
GO:0001959	regulation of cytokine-mediated signaling pathway	12/90	122/29008	3.65681e-15	1.88457e-13	1.26064e-13	Igtp/Irf7/Irgm1/Isg15/Oas1a/Oas1g/Oas3/Parp14/Parp9/Stat2/Trex1/Zbp1	12	0.133333
GO:0045069	regulation of viral genome replication	11/90	90/29008	4.64227e-15	2.30993e-13	1.54518e-13	Ifi204/Ifi206/Ifih1/Isg15/Oas1a/Oas1g/Oas3/Oasl1/Oasl2/Parp10/Rsad2	11	0.122222
GO:0032608	interferon-beta production	10/90	68/29008	1.23867e-14	5.76579e-13	3.8569e-13	Ddx58/Dhx58/Ifih1/Irf1/Irf7/Isg15/Oas1a/Oas1g/Oas3/Tlr7	10	0.111111
GO:0032648	regulation of interferon-beta production	10/90	68/29008	1.23867e-14	5.76579e-13	3.8569e-13	Ddx58/Dhx58/Ifih1/Irf1/Irf7/Isg15/Oas1a/Oas1g/Oas3/Tlr7	10	0.111111
GO:0001819	positive regulation of cytokine production	18/90	500/29008	1.60821e-14	7.25204e-13	4.85109e-13	Ddit3/Ddx58/Dhx58/Ifi204/Ifi206/Ifi211/Ifih1/Irf1/Irf7/Isg15/Mndal/Oas1a/Oas1g/Oas3/Pnp/Rsad2/Stat1/Tlr7	18	0.2
GO:0060337	type I interferon signaling pathway	9/90	50/29008	3.98714e-14	1.69219e-12	1.13195e-12	Irf7/Isg15/Oas1a/Oas1g/Oas3/Stat1/Stat2/Trex1/Zbp1	9	0.1
GO:0071357	cellular response to type I interferon	9/90	50/29008	3.98714e-14	1.69219e-12	1.13195e-12	Irf7/Isg15/Oas1a/Oas1g/Oas3/Stat1/Stat2/Trex1/Zbp1	9	0.1
GO:0019058	viral life cycle	14/90	257/29008	6.39105e-14	2.63494e-12	1.76258e-12	Ifi204/Ifi206/Ifih1/Isg15/Oas1a/Oas1g/Oas3/Oasl1/Oasl2/Parp10/Pml/Rsad2/Trim30a/Trim30d	14	0.155556
GO:0050777	negative regulation of immune response	13/90	206/29008	8.11423e-14	3.25245e-12	2.17566e-12	Dhx58/Ifi204/Ifi206/Irf1/Isg15/Oas1a/Oas1g/Oas3/Parp14/Stat2/Tap1/Trafd1/Trex1	13	0.144444
GO:0060338	regulation of type I interferon-mediated signaling pathway	8/90	36/29008	1.75978e-13	6.86314e-12	4.59094e-12	Irf7/Isg15/Oas1a/Oas1g/Oas3/Stat2/Trex1/Zbp1	8	0.0888889
GO:0019079	viral genome replication	11/90	126/29008	2.07153e-13	7.86637e-12	5.26203e-12	Ifi204/Ifi206/Ifih1/Isg15/Oas1a/Oas1g/Oas3/Oasl1/Oasl2/Parp10/Rsad2	11	0.122222
GO:0034341	response to interferon-gamma	11/90	139/29008	6.16546e-13	2.28122e-11	1.52597e-11	Gbp2/Gbp3/Gbp7/Igtp/Irf1/Irgm1/Irgm2/Parp14/Parp9/Sp100/Stat1	11	0.122222
GO:0060760	positive regulation of response to cytokine stimulus	8/90	53/29008	4.93852e-12	1.78157e-10	1.19174e-10	Ddx58/Ifih1/Igtp/Irf7/Irgm1/Parp14/Parp9/Zbp1	8	0.0888889
GO:0031348	negative regulation of defense response	12/90	236/29008	9.94293e-12	3.49943e-10	2.34086e-10	Dhx58/Ifi204/Ifi206/Isg15/Oas1a/Oas1g/Oas3/Parp14/Stat2/Tap1/Trafd1/Trex1	12	0.133333
GO:0035457	cellular response to interferon-alpha	6/90	19/29008	1.97751e-11	6.79417e-10	4.54481e-10	Ifi204/Ifit1/Ifit2/Ifit3/Oas1a/Oas1g	6	0.0666667
GO:0060333	interferon-gamma-mediated signaling pathway	6/90	21/29008	3.93542e-11	1.32065e-09	8.83423e-10	Igtp/Irf1/Irgm1/Parp14/Parp9/Stat1	6	0.0666667
GO:0098586	cellular response to virus	8/90	72/29008	6.35768e-11	2.08503e-09	1.39473e-09	Ddx58/Dhx58/Ifih1/Igtp/Irgm1/Oas3/Oasl1/Tlr7	8	0.0888889
GO:0071346	cellular response to interferon-gamma	9/90	112/29008	7.48015e-11	2.39864e-09	1.60451e-09	Gbp2/Gbp3/Gbp7/Igtp/Irf1/Irgm1/Parp14/Parp9/Stat1	9	0.1
GO:0060339	negative regulation of type I interferon-mediated signaling pathway	6/90	24/29008	9.68889e-11	3.03936e-09	2.03312e-09	Isg15/Oas1a/Oas1g/Oas3/Stat2/Trex1	6	0.0666667
GO:0002753	cytoplasmic pattern recognition receptor signaling pathway	7/90	50/29008	1.95526e-10	6.00306e-09	4.01561e-09	Ddx58/Dhx58/Ifih1/Igtp/Irgm1/Oas3/Oasl1	7	0.0777778
GO:0032607	interferon-alpha production	6/90	31/29008	5.20874e-10	1.53392e-08	1.02608e-08	Ddx58/Ifih1/Irf7/Stat1/Tlr7/Trex1	6	0.0666667
GO:0035455	response to interferon-alpha	6/90	31/29008	5.20874e-10	1.53392e-08	1.02608e-08	Ifi204/Ifit1/Ifit2/Ifit3/Oas1a/Oas1g	6	0.0666667
GO:0060700	regulation of ribonuclease activity	5/90	15/29008	7.52716e-10	2.17234e-08	1.45314e-08	Oas1a/Oas1g/Oas3/Oasl1/Oasl2	5	0.0555556
GO:0001960	negative regulation of cytokine-mediated signaling pathway	7/90	62/29008	9.34179e-10	2.64318e-08	1.7681e-08	Isg15/Oas1a/Oas1g/Oas3/Parp14/Stat2/Trex1	7	0.0777778
GO:0060761	negative regulation of response to cytokine stimulus	7/90	66/29008	1.46458e-09	4.0642e-08	2.71866e-08	Isg15/Oas1a/Oas1g/Oas3/Parp14/Stat2/Trex1	7	0.0777778
GO:0002683	negative regulation of immune system process	13/90	460/29008	1.83817e-09	5.00467e-08	3.34777e-08	Dhx58/Ifi204/Ifi206/Irf1/Isg15/Oas1a/Oas1g/Oas3/Parp14/Stat2/Tap1/Trafd1/Trex1	13	0.144444
GO:0032102	negative regulation of response to external stimulus	12/90	398/29008	3.94578e-09	1.0544e-07	7.05318e-08	Dhx58/Ifi204/Ifi206/Isg15/Oas1a/Oas1g/Oas3/Parp14/Stat2/Tap1/Trafd1/Trex1	12	0.133333
GO:0002224	toll-like receptor signaling pathway	8/90	124/29008	5.13052e-09	1.34606e-07	9.00418e-08	Ifi35/Irf1/Irf7/Oas1a/Oas1g/Rsad2/Tlr7/Trim30a	8	0.0888889
GO:0001961	positive regulation of cytokine-mediated signaling pathway	6/90	47/29008	7.30021e-09	1.88111e-07	1.25833e-07	Igtp/Irf7/Irgm1/Parp14/Parp9/Zbp1	6	0.0666667
GO:0032727	positive regulation of interferon-alpha production	5/90	24/29008	1.04221e-08	2.63843e-07	1.76492e-07	Ddx58/Ifih1/Irf7/Stat1/Tlr7	5	0.0555556
GO:0002253	activation of immune response	12/90	439/29008	1.17329e-08	2.91906e-07	1.95264e-07	Ifi203/Ifi204/Ifi206/Ifi208/Ifi209/Ifi211/Mndal/Themis2/Trex1/Trim30a/Trim30d/Zbp1	12	0.133333
GO:0032069	regulation of nuclease activity	5/90	27/29008	1.96506e-08	4.80607e-07	3.21491e-07	Oas1a/Oas1g/Oas3/Oasl1/Oasl2	5	0.0555556
GO:0062207	regulation of pattern recognition receptor signaling pathway	7/90	99/29008	2.57746e-08	6.14346e-07	4.10953e-07	Dhx58/Ifi35/Irf1/Irf7/Oasl1/Rsad2/Trim30a	7	0.0777778
GO:0030522	intracellular receptor signaling pathway	9/90	217/29008	2.59703e-08	6.14346e-07	4.10953e-07	Daxx/Ddx58/Dhx58/Ifih1/Igtp/Irgm1/Oas3/Oasl1/Pml	9	0.1
GO:0042742	defense response to bacterium	12/90	473/29008	2.66665e-08	6.20642e-07	4.15165e-07	Fcgr1/Gbp2/Gbp3/Gbp7/Igtp/Iigp1/Irgm1/Irgm2/Isg15/Oas1a/Oas1g/Oas3	12	0.133333
GO:0140289	protein mono-ADP-ribosylation	4/90	11/29008	2.81157e-08	6.43983e-07	4.30778e-07	Parp10/Parp12/Parp14/Parp9	4	0.0444444
GO:0032647	regulation of interferon-alpha production	5/90	29/29008	2.87654e-08	6.4857e-07	4.33847e-07	Ddx58/Ifih1/Irf7/Stat1/Tlr7	5	0.0555556
GO:0039528	cytoplasmic pattern recognition receptor signaling pathway in response to virus	5/90	30/29008	3.44343e-08	7.64441e-07	5.11356e-07	Ddx58/Dhx58/Ifih1/Oas3/Oasl1	5	0.0555556
GO:0002230	positive regulation of defense response to virus by host	5/90	33/29008	5.69297e-08	1.24469e-06	8.32608e-07	Ddx58/Dtx3l/Parp9/Pml/Stat1	5	0.0555556
GO:0042832	defense response to protozoan	5/90	36/29008	8.97687e-08	1.93338e-06	1.29329e-06	Gbp2/Gbp3/Gbp7/Iigp1/Irgm2	5	0.0555556
GO:0060330	regulation of response to interferon-gamma	4/90	15/29008	1.15198e-07	2.40914e-06	1.61154e-06	Igtp/Irgm1/Parp14/Parp9	4	0.0444444
GO:0060334	regulation of interferon-gamma-mediated signaling pathway	4/90	15/29008	1.15198e-07	2.40914e-06	1.61154e-06	Igtp/Irgm1/Parp14/Parp9	4	0.0444444
GO:0050688	regulation of defense response to virus	6/90	74/29008	1.17782e-07	2.42799e-06	1.62415e-06	Ddx58/Dhx58/Dtx3l/Parp9/Pml/Stat1	6	0.0666667
GO:0001562	response to protozoan	5/90	40/29008	1.55161e-07	3.15348e-06	2.10945e-06	Gbp2/Gbp3/Gbp7/Iigp1/Irgm2	5	0.0555556
GO:0050691	regulation of defense response to virus by host	5/90	45/29008	2.846e-07	5.70385e-06	3.81547e-06	Ddx58/Dtx3l/Parp9/Pml/Stat1	5	0.0555556
GO:0071216	cellular response to biotic stimulus	9/90	337/29008	1.07128e-06	2.11762e-05	1.41654e-05	Cmpk2/Cxcl10/Ddit3/Gbp2/Igtp/Irgm1/Stat1/Trim30a/Trim30d	9	0.1
GO:0039529	RIG-I signaling pathway	4/90	26/29008	1.22919e-06	2.39693e-05	1.60337e-05	Ddx58/Dhx58/Oas3/Oasl1	4	0.0444444
GO:0032680	regulation of tumor necrosis factor production	7/90	183/29008	1.70347e-06	3.27748e-05	2.19239e-05	Ddx58/Ifih1/Oas1a/Oas1g/Oas3/Trex1/Trim30a	7	0.0777778
GO:1903555	regulation of tumor necrosis factor superfamily cytokine production	7/90	186/29008	1.89815e-06	3.60398e-05	2.41081e-05	Ddx58/Ifih1/Oas1a/Oas1g/Oas3/Trex1/Trim30a	7	0.0777778
GO:0032640	tumor necrosis factor production	7/90	188/29008	2.038e-06	3.81927e-05	2.55482e-05	Ddx58/Ifih1/Oas1a/Oas1g/Oas3/Trex1/Trim30a	7	0.0777778
GO:0071706	tumor necrosis factor superfamily cytokine production	7/90	191/29008	2.26388e-06	4.18818e-05	2.80159e-05	Ddx58/Ifih1/Oas1a/Oas1g/Oas3/Trex1/Trim30a	7	0.0777778
GO:0034121	regulation of toll-like receptor signaling pathway	5/90	71/29008	2.84647e-06	5.19931e-05	3.47796e-05	Ifi35/Irf1/Irf7/Rsad2/Trim30a	5	0.0555556
GO:0071659	negative regulation of IP-10 production	3/90	10/29008	3.41149e-06	6.0775e-05	4.06541e-05	Oas1a/Oas1g/Oas3	3	0.0333333
GO:2000342	negative regulation of chemokine (C-X-C motif) ligand 2 production	3/90	10/29008	3.41149e-06	6.0775e-05	4.06541e-05	Oas1a/Oas1g/Oas3	3	0.0333333
GO:0006471	protein ADP-ribosylation	4/90	35/29008	4.21418e-06	7.41593e-05	4.96072e-05	Parp10/Parp12/Parp14/Parp9	4	0.0444444
GO:0061635	regulation of protein complex stability	3/90	11/29008	4.68025e-06	7.94542e-05	5.31491e-05	Igtp/Irgm1/Trex1	3	0.0333333
GO:0071612	IP-10 production	3/90	11/29008	4.68025e-06	7.94542e-05	5.31491e-05	Oas1a/Oas1g/Oas3	3	0.0333333
GO:0071658	regulation of IP-10 production	3/90	11/29008	4.68025e-06	7.94542e-05	5.31491e-05	Oas1a/Oas1g/Oas3	3	0.0333333
GO:0071222	cellular response to lipopolysaccharide	8/90	303/29008	4.76895e-06	8.00186e-05	5.35267e-05	Cmpk2/Cxcl10/Gbp2/Igtp/Irgm1/Stat1/Trim30a/Trim30d	8	0.0888889
GO:0071219	cellular response to molecule of bacterial origin	8/90	313/29008	6.04813e-06	0.000100315	6.71038e-05	Cmpk2/Cxcl10/Gbp2/Igtp/Irgm1/Stat1/Trim30a/Trim30d	8	0.0888889
GO:0002697	regulation of immune effector process	9/90	424/29008	6.94973e-06	0.00011396	7.62309e-05	Ddx58/Dhx58/Fcgr1/H2-T23/Irf1/Pnp/Rsad2/Tap1/Trex1	9	0.1
GO:0032651	regulation of interleukin-1 beta production	5/90	93/29008	1.0769e-05	0.000174602	0.000116796	Ifi204/Ifi206/Ifi211/Mndal/Pml	5	0.0555556
GO:0062208	positive regulation of pattern recognition receptor signaling pathway	4/90	45/29008	1.17111e-05	0.000187768	0.000125603	Dhx58/Ifi35/Oasl1/Rsad2	4	0.0444444
GO:0032611	interleukin-1 beta production	5/90	99/29008	1.46053e-05	0.000231598	0.000154922	Ifi204/Ifi206/Ifi211/Mndal/Pml	5	0.0555556
GO:0044403	biological process involved in symbiotic interaction	7/90	265/29008	1.92118e-05	0.000301333	0.00020157	Gbp2/Gbp3/Gbp7/Irgm1/Pml/Trim30a/Trim30d	7	0.0777778
GO:0043392	negative regulation of DNA binding	4/90	53/29008	2.25844e-05	0.000349765	0.000233968	Ddit3/Ifi204/Ifi206/Sp100	4	0.0444444
GO:0044406	adhesion of symbiont to host	3/90	18/29008	2.27844e-05	0.000349765	0.000233968	Gbp2/Gbp3/Gbp7	3	0.0333333
GO:0032760	positive regulation of tumor necrosis factor production	5/90	110/29008	2.43322e-05	0.000369594	0.000247232	Ddx58/Ifih1/Oas1a/Oas1g/Oas3	5	0.0555556
GO:1903557	positive regulation of tumor necrosis factor superfamily cytokine production	5/90	112/29008	2.65411e-05	0.000398946	0.000266866	Ddx58/Ifih1/Oas1a/Oas1g/Oas3	5	0.0555556
GO:0032496	response to lipopolysaccharide	8/90	388/29008	2.84227e-05	0.000422825	0.000282839	Cmpk2/Cxcl10/Gbp2/Igtp/Irgm1/Stat1/Trim30a/Trim30d	8	0.0888889
GO:0032652	regulation of interleukin-1 production	5/90	114/29008	2.89027e-05	0.000425577	0.00028468	Ifi204/Ifi206/Ifi211/Mndal/Pml	5	0.0555556
GO:0002755	MyD88-dependent toll-like receptor signaling pathway	3/90	20/29008	3.16884e-05	0.000452736	0.000302848	Irf1/Irf7/Tlr7	3	0.0333333
GO:0071639	positive regulation of monocyte chemotactic protein-1 production	3/90	20/29008	3.16884e-05	0.000452736	0.000302848	Oas1a/Oas1g/Oas3	3	0.0333333
GO:1902187	negative regulation of viral release from host cell	3/90	20/29008	3.16884e-05	0.000452736	0.000302848	Pml/Trim30a/Trim30d	3	0.0333333
GO:0032731	positive regulation of interleukin-1 beta production	4/90	59/29008	3.46072e-05	0.000489591	0.000327501	Ifi204/Ifi206/Ifi211/Mndal	4	0.0444444
GO:0001818	negative regulation of cytokine production	7/90	292/29008	3.56827e-05	0.000499904	0.0003344	Ddit3/Dhx58/Oas1a/Oas1g/Oas3/Pml/Trim30a	7	0.0777778
GO:0032612	interleukin-1 production	5/90	120/29008	3.69772e-05	0.000513058	0.000343199	Ifi204/Ifi206/Ifi211/Mndal/Pml	5	0.0555556
GO:0002699	positive regulation of immune effector process	7/90	296/29008	3.88963e-05	0.000534546	0.000357573	Ddx58/Dhx58/Fcgr1/H2-T23/Irf1/Pnp/Rsad2	7	0.0777778
GO:0002237	response to molecule of bacterial origin	8/90	409/29008	4.12583e-05	0.000561658	0.000375709	Cmpk2/Cxcl10/Gbp2/Igtp/Irgm1/Stat1/Trim30a/Trim30d	8	0.0888889
GO:0010212	response to ionizing radiation	5/90	133/29008	6.04194e-05	0.00080727	0.000540005	Ifi204/Ifi206/Pml/Pnp/Trex1	5	0.0555556
GO:0010508	positive regulation of autophagy	5/90	133/29008	6.04194e-05	0.00080727	0.000540005	Ddit3/Igtp/Irgm1/Trim30a/Trim30d	5	0.0555556
GO:0072567	chemokine (C-X-C motif) ligand 2 production	3/90	26/29008	7.13041e-05	0.000933596	0.000624509	Oas1a/Oas1g/Oas3	3	0.0333333
GO:2000341	regulation of chemokine (C-X-C motif) ligand 2 production	3/90	26/29008	7.13041e-05	0.000933596	0.000624509	Oas1a/Oas1g/Oas3	3	0.0333333
GO:0032732	positive regulation of interleukin-1 production	4/90	71/29008	7.18151e-05	0.000933596	0.000624509	Ifi204/Ifi206/Ifi211/Mndal	4	0.0444444
GO:0071605	monocyte chemotactic protein-1 production	3/90	28/29008	8.94406e-05	0.00114215	0.000764015	Oas1a/Oas1g/Oas3	3	0.0333333
GO:0071637	regulation of monocyte chemotactic protein-1 production	3/90	28/29008	8.94406e-05	0.00114215	0.000764015	Oas1a/Oas1g/Oas3	3	0.0333333
GO:0002819	regulation of adaptive immune response	6/90	236/29008	9.58045e-05	0.00121268	0.000811198	Fcgr1/H2-T23/Irf1/Irf7/Pnp/Rsad2	6	0.0666667
GO:0032682	negative regulation of chemokine production	3/90	30/29008	0.000110349	0.00138463	0.000926221	Oas1a/Oas1g/Oas3	3	0.0333333
GO:1902186	regulation of viral release from host cell	3/90	31/29008	0.000121898	0.00151637	0.00101434	Pml/Trim30a/Trim30d	3	0.0333333
GO:0032722	positive regulation of chemokine production	4/90	83/29008	0.000132025	0.00162831	0.00108922	Oas1a/Oas1g/Oas3/Tlr7	4	0.0444444
GO:0010506	regulation of autophagy	6/90	259/29008	0.000159047	0.00194495	0.00130103	Ddit3/Igtp/Iigp1/Irgm1/Trim30a/Trim30d	6	0.0666667
GO:0051100	negative regulation of binding	5/90	169/29008	0.000186407	0.00226039	0.00151203	Ddit3/Ifi204/Ifi206/Ifit2/Sp100	5	0.0555556
GO:0019076	viral release from host cell	3/90	37/29008	0.000207893	0.00245893	0.00164485	Pml/Trim30a/Trim30d	3	0.0333333
GO:0035890	exit from host	3/90	37/29008	0.000207893	0.00245893	0.00164485	Pml/Trim30a/Trim30d	3	0.0333333
GO:0035891	exit from host cell	3/90	37/29008	0.000207893	0.00245893	0.00164485	Pml/Trim30a/Trim30d	3	0.0333333
GO:0051098	regulation of binding	7/90	397/29008	0.000240354	0.00281976	0.00188621	Ddit3/Dtx3l/Ifi204/Ifi206/Ifit2/Parp9/Sp100	7	0.0777778
GO:0002705	positive regulation of leukocyte mediated immunity	5/90	183/29008	0.000269482	0.00313599	0.00209775	Ddx58/Fcgr1/H2-T23/Pnp/Rsad2	5	0.0555556
GO:0007259	receptor signaling pathway via JAK-STAT	5/90	190/29008	0.0003203	0.00369755	0.00247339	Irf1/Parp14/Parp9/Stat1/Stat2	5	0.0555556
GO:0002703	regulation of leukocyte mediated immunity	6/90	297/29008	0.000331738	0.00379919	0.00254138	Ddx58/Fcgr1/H2-T23/Pnp/Rsad2/Tap1	6	0.0666667
GO:0009394	2'-deoxyribonucleotide metabolic process	3/90	44/29008	0.000348838	0.0039326	0.00263063	Cmpk2/Nt5c3/Pnp	3	0.0333333
GO:0019692	deoxyribose phosphate metabolic process	3/90	44/29008	0.000348838	0.0039326	0.00263063	Cmpk2/Nt5c3/Pnp	3	0.0333333
GO:0097696	receptor signaling pathway via STAT	5/90	197/29008	0.000378072	0.00422913	0.00282898	Irf1/Parp14/Parp9/Stat1/Stat2	5	0.0555556
GO:0032642	regulation of chemokine production	4/90	110/29008	0.000389185	0.00431996	0.00288974	Oas1a/Oas1g/Oas3/Tlr7	4	0.0444444
GO:0034142	toll-like receptor 4 signaling pathway	3/90	46/29008	0.000398043	0.00438455	0.00293295	Ifi35/Oas1a/Oas1g	3	0.0333333
GO:1900246	positive regulation of RIG-I signaling pathway	2/90	10/29008	0.000421498	0.00460774	0.00308225	Dhx58/Oasl1	2	0.0222222
GO:0032602	chemokine production	4/90	114/29008	0.000445616	0.00483477	0.00323411	Oas1a/Oas1g/Oas3/Tlr7	4	0.0444444
GO:0009262	deoxyribonucleotide metabolic process	3/90	49/29008	0.000479871	0.00512928	0.00343112	Cmpk2/Nt5c3/Pnp	3	0.0333333
GO:0010332	response to gamma radiation	3/90	49/29008	0.000479871	0.00512928	0.00343112	Pml/Pnp/Trex1	3	0.0333333
GO:0099004	calmodulin dependent kinase signaling pathway	2/90	11/29008	0.000514124	0.00545501	0.00364901	Igtp/Irgm1	2	0.0222222
GO:0034154	toll-like receptor 7 signaling pathway	2/90	12/29008	0.000615704	0.00639181	0.00427566	Rsad2/Tlr7	2	0.0222222
GO:0035563	positive regulation of chromatin binding	2/90	12/29008	0.000615704	0.00639181	0.00427566	Dtx3l/Parp9	2	0.0222222
GO:0070213	protein auto-ADP-ribosylation	2/90	12/29008	0.000615704	0.00639181	0.00427566	Parp10/Parp12	2	0.0222222
GO:0002822	regulation of adaptive immune response based on somatic recombination of immune receptors built from immunoglobulin superfamily domains	5/90	220/29008	0.000624443	0.00643622	0.00430537	Fcgr1/H2-T23/Irf1/Pnp/Rsad2	5	0.0555556
GO:0019882	antigen processing and presentation	4/90	126/29008	0.00064979	0.00664998	0.00444836	Fcgr1/H2-T23/Tap1/Trex1	4	0.0444444
GO:0051101	regulation of DNA binding	4/90	127/29008	0.000669345	0.00680186	0.00454996	Ddit3/Ifi204/Ifi206/Sp100	4	0.0444444
GO:0002474	antigen processing and presentation of peptide antigen via MHC class I	3/90	55/29008	0.000674199	0.00680328	0.00455091	Fcgr1/H2-T23/Tap1	3	0.0333333
GO:0006282	regulation of DNA repair	4/90	128/29008	0.000689313	0.00687666	0.00459999	Dtx3l/Parp9/Pml/Pnp	4	0.0444444
GO:0002706	regulation of lymphocyte mediated immunity	5/90	225/29008	0.000691002	0.00687666	0.00459999	Fcgr1/H2-T23/Pnp/Rsad2/Tap1	5	0.0555556
GO:0002449	lymphocyte mediated immunity	7/90	477/29008	0.000718225	0.00698587	0.00467304	Fcgr1/H2-T23/Irf7/Pnp/Rsad2/Tap1/Trex1	7	0.0777778
GO:0042532	negative regulation of tyrosine phosphorylation of STAT protein	2/90	13/29008	0.000726182	0.00698587	0.00467304	Irf1/Parp14	2	0.0222222
GO:0042590	antigen processing and presentation of exogenous peptide antigen via MHC class I	2/90	13/29008	0.000726182	0.00698587	0.00467304	Fcgr1/Tap1	2	0.0222222
GO:0060340	positive regulation of type I interferon-mediated signaling pathway	2/90	13/29008	0.000726182	0.00698587	0.00467304	Irf7/Zbp1	2	0.0222222
GO:1901096	regulation of autophagosome maturation	2/90	13/29008	0.000726182	0.00698587	0.00467304	Igtp/Irgm1	2	0.0222222
GO:0007249	I-kappaB kinase/NF-kappaB signaling	5/90	228/29008	0.000733406	0.00700864	0.00468827	Irf1/Stat1/Tlr7/Trim30a/Trim30d	5	0.0555556
GO:0002460	adaptive immune response based on somatic recombination of immune receptors built from immunoglobulin superfamily domains	7/90	480/29008	0.00074507	0.00707326	0.00473151	Fcgr1/H2-T23/Irf1/Irf7/Pnp/Rsad2/Trex1	7	0.0777778
GO:0032757	positive regulation of interleukin-8 production	3/90	58/29008	0.000787648	0.00738036	0.00493693	Ddit3/Ddx58/Tlr7	3	0.0333333
GO:0043330	response to exogenous dsRNA	3/90	58/29008	0.000787648	0.00738036	0.00493693	Ddx58/Ifih1/Stat1	3	0.0333333
GO:0018410	C-terminal protein amino acid modification	2/90	14/29008	0.000845503	0.00787136	0.00526537	Igtp/Irgm1	2	0.0222222
GO:0006281	DNA repair	7/90	495/29008	0.000891476	0.00824615	0.00551608	Atrip/Dtx3l/Parp10/Parp9/Pml/Pnp/Trex1	7	0.0777778
GO:0031663	lipopolysaccharide-mediated signaling pathway	3/90	61/29008	0.000912558	0.0083874	0.00561057	Stat1/Trim30a/Trim30d	3	0.0333333
GO:0043457	regulation of cellular respiration	3/90	62/29008	0.000956818	0.00873853	0.00584545	Oas1a/Oas1g/Trex1	3	0.0333333
GO:0046085	adenosine metabolic process	2/90	15/29008	0.000973613	0.00883599	0.00591064	Nt5c3/Pnp	2	0.0222222
GO:0070534	protein K63-linked ubiquitination	3/90	64/29008	0.00104937	0.00946397	0.00633072	Parp10/Trim30a/Trim30d	3	0.0333333
GO:0000209	protein polyubiquitination	5/90	248/29008	0.00106775	0.00956998	0.00640163	Dtx3l/Parp10/Trim30a/Trim30d/Ube2l6	5	0.0555556
GO:0002456	T cell mediated immunity	4/90	145/29008	0.00109677	0.0096583	0.00646071	H2-T23/Pnp/Rsad2/Trex1	4	0.0444444
GO:0072331	signal transduction by p53 class mediator	4/90	145/29008	0.00109677	0.0096583	0.00646071	Ifi204/Ifi206/Pml/Sp100	4	0.0444444
GO:0043331	response to dsRNA	3/90	65/29008	0.00109769	0.0096583	0.00646071	Ddx58/Ifih1/Stat1	3	0.0333333
GO:0070431	nucleotide-binding oligomerization domain containing 2 signaling pathway	2/90	16/29008	0.00111046	0.00971145	0.00649626	Igtp/Irgm1	2	0.0222222
GO:2001056	positive regulation of cysteine-type endopeptidase activity	4/90	148/29008	0.00118304	0.0102839	0.00687919	Ifi204/Ifi206/Pml/Stat1	4	0.0444444
GO:0051701	biological process involved in interaction with host	4/90	149/29008	0.00121282	0.0104797	0.00701014	Irgm1/Pml/Trim30a/Trim30d	4	0.0444444
GO:0071360	cellular response to exogenous dsRNA	2/90	17/29008	0.00125598	0.0107241	0.00717368	Ddx58/Ifih1	2	0.0222222
GO:2001034	positive regulation of double-strand break repair via nonhomologous end joining	2/90	17/29008	0.00125598	0.0107241	0.00717368	Dtx3l/Parp9	2	0.0222222
GO:0002824	positive regulation of adaptive immune response based on somatic recombination of immune receptors built from immunoglobulin superfamily domains	4/90	152/29008	0.00130532	0.0110799	0.00741163	Fcgr1/H2-T23/Pnp/Rsad2	4	0.0444444
GO:0001906	cell killing	5/90	260/29008	0.00131613	0.0111063	0.00742932	Cxcl10/Fcgr1/H2-T23/Pnp/Tap1	5	0.0555556
GO:0042509	regulation of tyrosine phosphorylation of STAT protein	3/90	70/29008	0.00136035	0.0113467	0.00759013	Irf1/Parp14/Parp9	3	0.0333333
GO:0071479	cellular response to ionizing radiation	3/90	70/29008	0.00136035	0.0113467	0.00759013	Ifi204/Ifi206/Trex1	3	0.0333333
GO:0009200	deoxyribonucleoside triphosphate metabolic process	2/90	18/29008	0.00141013	0.0114316	0.00764689	Cmpk2/Pnp	2	0.0222222
GO:0030575	nuclear body organization	2/90	18/29008	0.00141013	0.0114316	0.00764689	Daxx/Pml	2	0.0222222
GO:0039535	regulation of RIG-I signaling pathway	2/90	18/29008	0.00141013	0.0114316	0.00764689	Dhx58/Oasl1	2	0.0222222
GO:0070423	nucleotide-binding oligomerization domain containing signaling pathway	2/90	18/29008	0.00141013	0.0114316	0.00764689	Igtp/Irgm1	2	0.0222222
GO:0097202	activation of cysteine-type endopeptidase activity	2/90	18/29008	0.00141013	0.0114316	0.00764689	Ifi204/Ifi206	2	0.0222222
GO:0051091	positive regulation of DNA-binding transcription factor activity	5/90	267/29008	0.0014794	0.0119261	0.00797773	Ddit3/Ddx58/Sp100/Trim30a/Trim30d	5	0.0555556
GO:0002708	positive regulation of lymphocyte mediated immunity	4/90	158/29008	0.00150492	0.0120645	0.00807025	Fcgr1/H2-T23/Pnp/Rsad2	4	0.0444444
GO:0002821	positive regulation of adaptive immune response	4/90	159/29008	0.00154014	0.0122786	0.00821348	Fcgr1/H2-T23/Pnp/Rsad2	4	0.0444444
GO:0035872	nucleotide-binding domain, leucine rich repeat containing receptor signaling pathway	2/90	19/29008	0.00157285	0.0124705	0.00834184	Igtp/Irgm1	2	0.0222222
GO:0007260	tyrosine phosphorylation of STAT protein	3/90	74/29008	0.00159662	0.0125897	0.00842164	Irf1/Parp14/Parp9	3	0.0333333
GO:0051865	protein autoubiquitination	3/90	75/29008	0.00165944	0.013014	0.00870541	Dtx3l/Rnf213/Trim30a	3	0.0333333
GO:0032677	regulation of interleukin-8 production	3/90	76/29008	0.00172378	0.0133732	0.00894573	Ddit3/Ddx58/Tlr7	3	0.0333333
GO:0045739	positive regulation of DNA repair	3/90	76/29008	0.00172378	0.0133732	0.00894573	Dtx3l/Parp9/Pnp	3	0.0333333
GO:0009159	deoxyribonucleoside monophosphate catabolic process	2/90	20/29008	0.00174409	0.0134584	0.00900271	Nt5c3/Pnp	2	0.0222222
GO:0032637	interleukin-8 production	3/90	77/29008	0.00178967	0.0137367	0.00918884	Ddit3/Ddx58/Tlr7	3	0.0333333
GO:0032675	regulation of interleukin-6 production	4/90	166/29008	0.0018029	0.013765	0.00920778	Ddx58/Ifih1/Tlr7/Trim30a	4	0.0444444
GO:0042770	signal transduction in response to DNA damage	4/90	167/29008	0.00184281	0.0139957	0.0093621	Atrip/Pml/Sp100/Trex1	4	0.0444444
GO:0048002	antigen processing and presentation of peptide antigen	3/90	78/29008	0.00185711	0.0140304	0.00938533	Fcgr1/H2-T23/Tap1	3	0.0333333
GO:0001909	leukocyte mediated cytotoxicity	4/90	168/29008	0.00188334	0.0141545	0.00946831	Fcgr1/H2-T23/Pnp/Tap1	4	0.0444444
GO:0002281	macrophage activation involved in immune response	2/90	21/29008	0.0019238	0.0142411	0.00952628	Ifi35/Trex1	2	0.0222222
GO:0039531	regulation of viral-induced cytoplasmic pattern recognition receptor signaling pathway	2/90	21/29008	0.0019238	0.0142411	0.00952628	Dhx58/Oasl1	2	0.0222222
GO:0010950	positive regulation of endopeptidase activity	4/90	169/29008	0.00192447	0.0142411	0.00952628	Ifi204/Ifi206/Pml/Stat1	4	0.0444444
GO:0002711	positive regulation of T cell mediated immunity	3/90	81/29008	0.00206887	0.0150123	0.0100421	H2-T23/Pnp/Rsad2	3	0.0333333
GO:0043903	regulation of biological process involved in symbiotic interaction	3/90	81/29008	0.00206887	0.0150123	0.0100421	Pml/Trim30a/Trim30d	3	0.0333333
GO:0031331	positive regulation of cellular catabolic process	6/90	425/29008	0.00211076	0.0150123	0.0100421	Ddit3/Dtx3l/Igtp/Irgm1/Trim30a/Trim30d	6	0.0666667
GO:0051090	regulation of DNA-binding transcription factor activity	6/90	425/29008	0.00211076	0.0150123	0.0100421	Ddit3/Ddx58/Parp10/Sp100/Trim30a/Trim30d	6	0.0666667
GO:0009158	ribonucleoside monophosphate catabolic process	2/90	22/29008	0.00211192	0.0150123	0.0100421	Nt5c3/Pnp	2	0.0222222
GO:0009219	pyrimidine deoxyribonucleotide metabolic process	2/90	22/29008	0.00211192	0.0150123	0.0100421	Cmpk2/Nt5c3	2	0.0222222
GO:0035561	regulation of chromatin binding	2/90	22/29008	0.00211192	0.0150123	0.0100421	Dtx3l/Parp9	2	0.0222222
GO:0035634	response to stilbenoid	2/90	22/29008	0.00211192	0.0150123	0.0100421	Ifit3/Usp18	2	0.0222222
GO:0032635	interleukin-6 production	4/90	174/29008	0.00213954	0.0150822	0.0100889	Ddx58/Ifih1/Tlr7/Trim30a	4	0.0444444
GO:0072332	intrinsic apoptotic signaling pathway by p53 class mediator	3/90	82/29008	0.00214266	0.0150822	0.0100889	Ifi204/Ifi206/Pml	3	0.0333333
GO:0031397	negative regulation of protein ubiquitination	3/90	83/29008	0.00221806	0.0155372	0.0103932	Dtx3l/Isg15/Parp10	3	0.0333333
GO:2000779	regulation of double-strand break repair	3/90	84/29008	0.00229508	0.0159379	0.0106613	Dtx3l/Parp9/Pml	3	0.0333333
GO:0046426	negative regulation of receptor signaling pathway via JAK-STAT	2/90	23/29008	0.00230839	0.0159379	0.0106613	Irf1/Parp14	2	0.0222222
GO:0071359	cellular response to dsRNA	2/90	23/29008	0.00230839	0.0159379	0.0106613	Ddx58/Ifih1	2	0.0222222
GO:0010952	positive regulation of peptidase activity	4/90	179/29008	0.00237066	0.0162898	0.0108967	Ifi204/Ifi206/Pml/Stat1	4	0.0444444
GO:0006914	autophagy	6/90	437/29008	0.0024245	0.0165026	0.0110391	Ddit3/Igtp/Iigp1/Irgm1/Trim30a/Trim30d	6	0.0666667
GO:0061919	process utilizing autophagic mechanism	6/90	437/29008	0.0024245	0.0165026	0.0110391	Ddit3/Igtp/Iigp1/Irgm1/Trim30a/Trim30d	6	0.0666667
GO:0031571	mitotic G1 DNA damage checkpoint signaling	2/90	24/29008	0.00251318	0.0170259	0.0113891	Pml/Trex1	2	0.0222222
GO:0097193	intrinsic apoptotic signaling pathway	5/90	307/29008	0.00271298	0.0180456	0.0120712	Ddit3/Ifi204/Ifi206/Pml/Pnp	5	0.0555556
GO:0009125	nucleoside monophosphate catabolic process	2/90	25/29008	0.00272622	0.0180456	0.0120712	Nt5c3/Pnp	2	0.0222222
GO:0034138	toll-like receptor 3 signaling pathway	2/90	25/29008	0.00272622	0.0180456	0.0120712	Oas1a/Oas1g	2	0.0222222
GO:0051457	maintenance of protein location in nucleus	2/90	25/29008	0.00272622	0.0180456	0.0120712	Pml/Sp100	2	0.0222222
GO:1904893	negative regulation of receptor signaling pathway via STAT	2/90	25/29008	0.00272622	0.0180456	0.0120712	Irf1/Parp14	2	0.0222222
GO:0009117	nucleotide metabolic process	6/90	451/29008	0.0028336	0.0186707	0.0124893	Cmpk2/Nt5c3/Oas1a/Oasl2/Pnp/Trex1	6	0.0666667
GO:0050821	protein stabilization	4/90	190/29008	0.00293857	0.0189874	0.0127012	Igtp/Irgm1/Pml/Trex1	4	0.0444444
GO:0010742	macrophage derived foam cell differentiation	2/90	26/29008	0.00294746	0.0189874	0.0127012	Abcg1/Stat1	2	0.0222222
GO:0043687	post-translational protein modification	2/90	26/29008	0.00294746	0.0189874	0.0127012	Igtp/Irgm1	2	0.0222222
GO:0044819	mitotic G1/S transition checkpoint signaling	2/90	26/29008	0.00294746	0.0189874	0.0127012	Pml/Trex1	2	0.0222222
GO:0046386	deoxyribose phosphate catabolic process	2/90	26/29008	0.00294746	0.0189874	0.0127012	Nt5c3/Pnp	2	0.0222222
GO:0006753	nucleoside phosphate metabolic process	6/90	460/29008	0.00312264	0.0197595	0.0132177	Cmpk2/Nt5c3/Oas1a/Oasl2/Pnp/Trex1	6	0.0666667
GO:1903321	negative regulation of protein modification by small protein conjugation or removal	3/90	94/29008	0.00315756	0.0197595	0.0132177	Dtx3l/Isg15/Parp10	3	0.0333333
GO:0009264	deoxyribonucleotide catabolic process	2/90	27/29008	0.00317685	0.0197595	0.0132177	Nt5c3/Pnp	2	0.0222222
GO:0031664	regulation of lipopolysaccharide-mediated signaling pathway	2/90	27/29008	0.00317685	0.0197595	0.0132177	Trim30a/Trim30d	2	0.0222222
GO:0043129	surfactant homeostasis	2/90	27/29008	0.00317685	0.0197595	0.0132177	Oas1a/Oas1g	2	0.0222222
GO:0046128	purine ribonucleoside metabolic process	2/90	27/29008	0.00317685	0.0197595	0.0132177	Nt5c3/Pnp	2	0.0222222
GO:0090077	foam cell differentiation	2/90	27/29008	0.00317685	0.0197595	0.0132177	Abcg1/Stat1	2	0.0222222
GO:1901857	positive regulation of cellular respiration	2/90	27/29008	0.00317685	0.0197595	0.0132177	Oas1a/Oas1g	2	0.0222222
GO:0045648	positive regulation of erythrocyte differentiation	2/90	28/29008	0.00341435	0.0211455	0.0141448	Isg15/Stat1	2	0.0222222
GO:0002888	positive regulation of myeloid leukocyte mediated immunity	2/90	29/29008	0.00365989	0.0224733	0.015033	Ddx58/Fcgr1	2	0.0222222
GO:0048875	chemical homeostasis within a tissue	2/90	29/29008	0.00365989	0.0224733	0.015033	Oas1a/Oas1g	2	0.0222222
GO:0010800	positive regulation of peptidyl-threonine phosphorylation	2/90	30/29008	0.00391343	0.0235295	0.0157395	Igtp/Irgm1	2	0.0222222
GO:0034123	positive regulation of toll-like receptor signaling pathway	2/90	30/29008	0.00391343	0.0235295	0.0157395	Ifi35/Rsad2	2	0.0222222
GO:0046597	negative regulation of viral entry into host cell	2/90	30/29008	0.00391343	0.0235295	0.0157395	Trim30a/Trim30d	2	0.0222222
GO:0071353	cellular response to interleukin-4	2/90	30/29008	0.00391343	0.0235295	0.0157395	Parp14/Pml	2	0.0222222
GO:2001032	regulation of double-strand break repair via nonhomologous end joining	2/90	30/29008	0.00391343	0.0235295	0.0157395	Dtx3l/Parp9	2	0.0222222
GO:0051235	maintenance of location	5/90	335/29008	0.00393445	0.0235577	0.0157584	Abcg1/Cxcl10/Ddit3/Pml/Sp100	5	0.0555556
GO:0009162	deoxyribonucleoside monophosphate metabolic process	2/90	31/29008	0.00417491	0.0247918	0.0165839	Nt5c3/Pnp	2	0.0222222
GO:0045662	negative regulation of myoblast differentiation	2/90	31/29008	0.00417491	0.0247918	0.0165839	Cxcl10/Ddit3	2	0.0222222
GO:0009896	positive regulation of catabolic process	6/90	494/29008	0.00441699	0.0260696	0.0174387	Ddit3/Dtx3l/Igtp/Irgm1/Trim30a/Trim30d	6	0.0666667
GO:0000731	DNA synthesis involved in DNA repair	2/90	32/29008	0.00444429	0.0260696	0.0174387	Parp10/Trex1	2	0.0222222
GO:0070670	response to interleukin-4	2/90	32/29008	0.00444429	0.0260696	0.0174387	Parp14/Pml	2	0.0222222
GO:0031396	regulation of protein ubiquitination	4/90	214/29008	0.00448698	0.0262134	0.0175349	Daxx/Dtx3l/Isg15/Parp10	4	0.0444444
GO:0009165	nucleotide biosynthetic process	4/90	215/29008	0.00456137	0.0265406	0.0177537	Cmpk2/Oas1a/Oasl2/Pnp	4	0.0444444
GO:0002478	antigen processing and presentation of exogenous peptide antigen	2/90	33/29008	0.00472152	0.0269295	0.0180139	Fcgr1/Tap1	2	0.0222222
GO:0002828	regulation of type 2 immune response	2/90	33/29008	0.00472152	0.0269295	0.0180139	Irf1/Rsad2	2	0.0222222
GO:0009119	ribonucleoside metabolic process	2/90	33/29008	0.00472152	0.0269295	0.0180139	Nt5c3/Pnp	2	0.0222222
GO:0030224	monocyte differentiation	2/90	33/29008	0.00472152	0.0269295	0.0180139	Ifi204/Ifi206	2	0.0222222
GO:1903901	negative regulation of viral life cycle	2/90	33/29008	0.00472152	0.0269295	0.0180139	Trim30a/Trim30d	2	0.0222222
GO:0032755	positive regulation of interleukin-6 production	3/90	109/29008	0.00478298	0.0271726	0.0181765	Ddx58/Ifih1/Tlr7	3	0.0333333
GO:0000077	DNA damage checkpoint signaling	3/90	110/29008	0.00490617	0.0276547	0.018499	Atrip/Pml/Trex1	3	0.0333333
GO:0016525	negative regulation of angiogenesis	3/90	110/29008	0.00490617	0.0276547	0.018499	Cxcl10/Pml/Stat1	3	0.0333333
GO:0051651	maintenance of location in cell	4/90	220/29008	0.00494583	0.0276621	0.018504	Cxcl10/Ddit3/Pml/Sp100	4	0.0444444
GO:1901293	nucleoside phosphate biosynthetic process	4/90	220/29008	0.00494583	0.0276621	0.018504	Cmpk2/Oas1a/Oasl2/Pnp	4	0.0444444
GO:0042278	purine nucleoside metabolic process	2/90	34/29008	0.00500654	0.0277863	0.018587	Nt5c3/Pnp	2	0.0222222
GO:0060142	regulation of syncytium formation by plasma membrane fusion	2/90	34/29008	0.00500654	0.0277863	0.018587	Cxcl10/Stat1	2	0.0222222
GO:0002709	regulation of T cell mediated immunity	3/90	111/29008	0.00503126	0.0278165	0.0186072	H2-T23/Pnp/Rsad2	3	0.0333333
GO:0051054	positive regulation of DNA metabolic process	4/90	222/29008	0.00510552	0.0280124	0.0187383	Dtx3l/Parp9/Pml/Pnp	4	0.0444444
GO:2001020	regulation of response to DNA damage stimulus	4/90	222/29008	0.00510552	0.0280124	0.0187383	Dtx3l/Parp9/Pml/Pnp	4	0.0444444
GO:2000181	negative regulation of blood vessel morphogenesis	3/90	112/29008	0.00515827	0.0281946	0.0188602	Cxcl10/Pml/Stat1	3	0.0333333
GO:0008630	intrinsic apoptotic signaling pathway in response to DNA damage	3/90	113/29008	0.00528719	0.0285332	0.0190867	Ifi204/Pml/Pnp	3	0.0333333
GO:1901343	negative regulation of vasculature development	3/90	113/29008	0.00528719	0.0285332	0.0190867	Cxcl10/Pml/Stat1	3	0.0333333
GO:2001022	positive regulation of response to DNA damage stimulus	3/90	113/29008	0.00528719	0.0285332	0.0190867	Dtx3l/Parp9/Pnp	3	0.0333333
GO:0043243	positive regulation of protein-containing complex disassembly	2/90	35/29008	0.00529931	0.0285332	0.0190867	Igtp/Irgm1	2	0.0222222
GO:0097352	autophagosome maturation	2/90	36/29008	0.00559977	0.0300389	0.0200939	Igtp/Irgm1	2	0.0222222
GO:0031570	DNA integrity checkpoint signaling	3/90	117/29008	0.00582225	0.0311167	0.0208148	Atrip/Pml/Trex1	3	0.0333333
GO:0001910	regulation of leukocyte mediated cytotoxicity	3/90	120/29008	0.00624408	0.033248	0.0222405	H2-T23/Pnp/Tap1	3	0.0333333
GO:2000116	regulation of cysteine-type endopeptidase activity	4/90	239/29008	0.00660446	0.0350376	0.0234377	Ifi204/Ifi206/Pml/Stat1	4	0.0444444
GO:0032649	regulation of interferon-gamma production	3/90	123/29008	0.00668373	0.0351607	0.02352	Ddit3/Isg15/Tlr7	3	0.0333333
GO:0040029	regulation of gene expression, epigenetic	3/90	123/29008	0.00668373	0.0351607	0.02352	Ifi204/Ifi206/Znfx1	3	0.0333333
GO:0051259	protein complex oligomerization	4/90	240/29008	0.00670076	0.0351607	0.02352	Isg15/Oas1a/Oas1g/Rnf213	4	0.0444444
GO:0019884	antigen processing and presentation of exogenous antigen	2/90	40/29008	0.00687758	0.0359578	0.0240532	Fcgr1/Tap1	2	0.0222222
GO:0034655	nucleobase-containing compound catabolic process	5/90	386/29008	0.00709741	0.0367928	0.0246118	Nt5c3/Pnp/Slfn8/Tent5a/Trex1	5	0.0555556
GO:0052126	movement in host environment	3/90	126/29008	0.00714138	0.0367928	0.0246118	Pml/Trim30a/Trim30d	3	0.0333333
GO:0002483	antigen processing and presentation of endogenous peptide antigen	2/90	41/29008	0.00721578	0.0367928	0.0246118	H2-T23/Tap1	2	0.0222222
GO:0006220	pyrimidine nucleotide metabolic process	2/90	41/29008	0.00721578	0.0367928	0.0246118	Cmpk2/Nt5c3	2	0.0222222
GO:0019885	antigen processing and presentation of endogenous peptide antigen via MHC class I	2/90	41/29008	0.00721578	0.0367928	0.0246118	H2-T23/Tap1	2	0.0222222
GO:0042092	type 2 immune response	2/90	41/29008	0.00721578	0.0367928	0.0246118	Irf1/Rsad2	2	0.0222222
GO:2000781	positive regulation of double-strand break repair	2/90	41/29008	0.00721578	0.0367928	0.0246118	Dtx3l/Parp9	2	0.0222222
GO:1903320	regulation of protein modification by small protein conjugation or removal	4/90	248/29008	0.00750487	0.0381321	0.0255076	Daxx/Dtx3l/Isg15/Parp10	4	0.0444444
GO:0072595	maintenance of protein localization in organelle	2/90	42/29008	0.00756138	0.0382845	0.0256096	Pml/Sp100	2	0.0222222
GO:0046632	alpha-beta T cell differentiation	3/90	129/29008	0.00761721	0.0384323	0.0257084	Irf1/Pnp/Rsad2	3	0.0333333
GO:0072521	purine-containing compound metabolic process	5/90	395/29008	0.00779887	0.0392117	0.0262298	Nt5c3/Oas1a/Oasl2/Pnp/Trex1	5	0.0555556
GO:0050829	defense response to Gram-negative bacterium	3/90	131/29008	0.00794461	0.0398058	0.0266272	Igtp/Iigp1/Irgm1	3	0.0333333
GO:0019883	antigen processing and presentation of endogenous antigen	2/90	44/29008	0.0082746	0.0413157	0.0276373	H2-T23/Tap1	2	0.0222222
GO:0050729	positive regulation of inflammatory response	3/90	134/29008	0.0084511	0.0420515	0.0281294	Fcgr1/Ifi35/Zbp1	3	0.0333333
GO:0032609	interferon-gamma production	3/90	135/29008	0.00862405	0.0425617	0.0284707	Ddit3/Isg15/Tlr7	3	0.0333333
GO:0009261	ribonucleotide catabolic process	2/90	45/29008	0.00864212	0.0425617	0.0284707	Nt5c3/Pnp	2	0.0222222
GO:0042771	intrinsic apoptotic signaling pathway in response to DNA damage by p53 class mediator	2/90	45/29008	0.00864212	0.0425617	0.0284707	Ifi204/Pml	2	0.0222222
GO:0031341	regulation of cell killing	3/90	139/29008	0.00933664	0.0458258	0.0306541	H2-T23/Pnp/Tap1	3	0.0333333
GO:0044270	cellular nitrogen compound catabolic process	5/90	414/29008	0.00943581	0.0461555	0.0308747	Nt5c3/Pnp/Slfn8/Tent5a/Trex1	5	0.0555556
GO:0046700	heterocycle catabolic process	5/90	415/29008	0.00952803	0.0464492	0.0310711	Nt5c3/Pnp/Slfn8/Tent5a/Trex1	5	0.0555556
GO:0010799	regulation of peptidyl-threonine phosphorylation	2/90	48/29008	0.00978776	0.0475547	0.0318106	Igtp/Irgm1	2	0.0222222
GO:0032814	regulation of natural killer cell activation	2/90	49/29008	0.0101838	0.0491481	0.0328765	Irf1/Slamf7	2	0.0222222
GO:0042149	cellular response to glucose starvation	2/90	49/29008	0.0101838	0.0491481	0.0328765	Ifi204/Ifi206	2	0.0222222
GO:0030099	myeloid cell differentiation	5/90	426/29008	0.0105839	0.050754	0.0339508	Ifi204/Ifi206/Isg15/Pml/Stat1	5	0.0555556
GO:0045646	regulation of erythrocyte differentiation	2/90	50/29008	0.0105869	0.050754	0.0339508	Isg15/Stat1	2	0.0222222
GO:0043467	regulation of generation of precursor metabolites and energy	3/90	147/29008	0.0108625	0.0519027	0.0347192	Oas1a/Oas1g/Trex1	3	0.0333333
GO:0009314	response to radiation	5/90	430/29008	0.0109869	0.0520285	0.0348033	Ifi204/Ifi206/Pml/Pnp/Trex1	5	0.0555556
GO:0001916	positive regulation of T cell mediated cytotoxicity	2/90	51/29008	0.010997	0.0520285	0.0348033	H2-T23/Pnp	2	0.0222222
GO:0046596	regulation of viral entry into host cell	2/90	51/29008	0.010997	0.0520285	0.0348033	Trim30a/Trim30d	2	0.0222222
GO:0019439	aromatic compound catabolic process	5/90	437/29008	0.0117174	0.0552556	0.036962	Nt5c3/Pnp/Slfn8/Tent5a/Trex1	5	0.0555556
GO:0046638	positive regulation of alpha-beta T cell differentiation	2/90	53/29008	0.0118379	0.0556421	0.0372206	Irf1/Pnp	2	0.0222222
GO:0050830	defense response to Gram-positive bacterium	3/90	153/29008	0.0120962	0.0566713	0.037909	Gbp2/Gbp3/Gbp7	3	0.0333333
GO:0009161	ribonucleoside monophosphate metabolic process	2/90	54/29008	0.0122687	0.0572934	0.0383252	Nt5c3/Pnp	2	0.0222222
GO:0009116	nucleoside metabolic process	2/90	55/29008	0.0127062	0.0589551	0.0394367	Nt5c3/Pnp	2	0.0222222
GO:0042531	positive regulation of tyrosine phosphorylation of STAT protein	2/90	55/29008	0.0127062	0.0589551	0.0394367	Parp14/Parp9	2	0.0222222
GO:2001235	positive regulation of apoptotic signaling pathway	3/90	157/29008	0.0129615	0.0599471	0.0401003	Daxx/Ddit3/Pml	3	0.0333333
GO:0052372	modulation by symbiont of entry into host	2/90	56/29008	0.0131505	0.0606266	0.0405548	Trim30a/Trim30d	2	0.0222222
GO:0031648	protein destabilization	2/90	57/29008	0.0136014	0.0621104	0.0415474	Igtp/Irgm1	2	0.0222222
GO:0050732	negative regulation of peptidyl-tyrosine phosphorylation	2/90	57/29008	0.0136014	0.0621104	0.0415474	Irf1/Parp14	2	0.0222222
GO:0072527	pyrimidine-containing compound metabolic process	2/90	57/29008	0.0136014	0.0621104	0.0415474	Cmpk2/Nt5c3	2	0.0222222
GO:0001914	regulation of T cell mediated cytotoxicity	2/90	58/29008	0.0140591	0.0639976	0.0428098	H2-T23/Pnp	2	0.0222222
GO:0045765	regulation of angiogenesis	4/90	302/29008	0.0146204	0.0663435	0.044379	Cxcl10/Pml/Sp100/Stat1	4	0.0444444
GO:1901361	organic cyclic compound catabolic process	5/90	463/29008	0.0147199	0.0665856	0.044541	Nt5c3/Pnp/Slfn8/Tent5a/Trex1	5	0.0555556
GO:1901342	regulation of vasculature development	4/90	306/29008	0.0152723	0.0686739	0.0459379	Cxcl10/Pml/Sp100/Stat1	4	0.0444444
GO:0043433	negative regulation of DNA-binding transcription factor activity	3/90	167/29008	0.0152767	0.0686739	0.0459379	Ddit3/Parp10/Sp100	3	0.0333333
GO:0031647	regulation of protein stability	4/90	307/29008	0.0154381	0.0691226	0.046238	Igtp/Irgm1/Pml/Trex1	4	0.0444444
GO:0006164	purine nucleotide biosynthetic process	3/90	168/29008	0.0155202	0.0691226	0.046238	Oas1a/Oasl2/Pnp	3	0.0333333
GO:0060402	calcium ion transport into cytosol	3/90	168/29008	0.0155202	0.0691226	0.046238	Cxcl10/Ddit3/Pml	3	0.0333333
GO:0002244	hematopoietic progenitor cell differentiation	3/90	170/29008	0.0160138	0.0708834	0.0474159	Herc6/Samd9l/Trex1	3	0.0333333
GO:0071897	DNA biosynthetic process	3/90	170/29008	0.0160138	0.0708834	0.0474159	Parp10/Pml/Trex1	3	0.0333333
GO:0071478	cellular response to radiation	3/90	172/29008	0.0165162	0.0728836	0.0487539	Ifi204/Ifi206/Trex1	3	0.0333333
GO:0006303	double-strand break repair via nonhomologous end joining	2/90	64/29008	0.0169422	0.0740837	0.0495566	Dtx3l/Parp9	2	0.0222222
GO:0045661	regulation of myoblast differentiation	2/90	64/29008	0.0169422	0.0740837	0.0495566	Cxcl10/Ddit3	2	0.0222222
GO:0070059	intrinsic apoptotic signaling pathway in response to endoplasmic reticulum stress	2/90	64/29008	0.0169422	0.0740837	0.0495566	Ddit3/Pml	2	0.0222222
GO:0072522	purine-containing compound biosynthetic process	3/90	174/29008	0.0170274	0.0742313	0.0496554	Oas1a/Oasl2/Pnp	3	0.0333333
GO:0034504	protein localization to nucleus	4/90	317/29008	0.0171589	0.074579	0.049888	Dtx3l/Parp9/Pml/Sp100	4	0.0444444
GO:0000075	cell cycle checkpoint signaling	3/90	175/29008	0.0172863	0.0749073	0.0501076	Atrip/Pml/Trex1	3	0.0333333
GO:0002720	positive regulation of cytokine production involved in immune response	2/90	65/29008	0.0174452	0.0751446	0.0502663	Ddx58/Rsad2	2	0.0222222
GO:0009166	nucleotide catabolic process	2/90	65/29008	0.0174452	0.0751446	0.0502663	Nt5c3/Pnp	2	0.0222222
GO:0002700	regulation of production of molecular mediator of immune response	3/90	177/29008	0.0178107	0.0762635	0.0510148	Ddx58/Rsad2/Trex1	3	0.0333333
GO:0007033	vacuole organization	3/90	177/29008	0.0178107	0.0762635	0.0510148	Igtp/Irgm1/Trex1	3	0.0333333
GO:0016239	positive regulation of macroautophagy	2/90	66/29008	0.0179545	0.0764259	0.0511234	Igtp/Irgm1	2	0.0222222
GO:0030330	DNA damage response, signal transduction by p53 class mediator	2/90	66/29008	0.0179545	0.0764259	0.0511234	Pml/Sp100	2	0.0222222
GO:1903131	mononuclear cell differentiation	5/90	489/29008	0.0182014	0.0772489	0.0516739	Ifi204/Ifi206/Irf1/Pnp/Rsad2	5	0.0555556
GO:0000768	syncytium formation by plasma membrane fusion	2/90	67/29008	0.0184701	0.0777036	0.0519781	Cxcl10/Stat1	2	0.0222222
GO:0009123	nucleoside monophosphate metabolic process	2/90	67/29008	0.0184701	0.0777036	0.0519781	Nt5c3/Pnp	2	0.0222222
GO:0140253	cell-cell fusion	2/90	67/29008	0.0184701	0.0777036	0.0519781	Cxcl10/Stat1	2	0.0222222
GO:0046631	alpha-beta T cell activation	3/90	180/29008	0.0186138	0.0780806	0.0522303	Irf1/Pnp/Rsad2	3	0.0333333
GO:1901224	positive regulation of NIK/NF-kappaB signaling	2/90	68/29008	0.0189919	0.0794356	0.0531367	Ifi35/Tlr7	2	0.0222222
GO:0006949	syncytium formation	2/90	69/29008	0.0195198	0.0811733	0.0542991	Cxcl10/Stat1	2	0.0222222
GO:0032507	maintenance of protein location in cell	2/90	69/29008	0.0195198	0.0811733	0.0542991	Pml/Sp100	2	0.0222222
GO:0042594	response to starvation	3/90	184/29008	0.0197156	0.0817516	0.054686	Ddit3/Ifi204/Ifi206	3	0.0333333
GO:2000134	negative regulation of G1/S transition of mitotic cell cycle	2/90	70/29008	0.0200539	0.0829165	0.0554652	Pml/Trex1	2	0.0222222
GO:0001913	T cell mediated cytotoxicity	2/90	71/29008	0.0205941	0.0849067	0.0567965	H2-T23/Pnp	2	0.0222222
GO:0043122	regulation of I-kappaB kinase/NF-kappaB signaling	3/90	190/29008	0.0214346	0.0878697	0.0587785	Stat1/Trim30a/Trim30d	3	0.0333333
GO:0060401	cytosolic calcium ion transport	3/90	190/29008	0.0214346	0.0878697	0.0587785	Cxcl10/Ddit3/Pml	3	0.0333333
GO:0046635	positive regulation of alpha-beta T cell activation	2/90	73/29008	0.0216926	0.0884251	0.05915	Irf1/Pnp	2	0.0222222
GO:0046637	regulation of alpha-beta T cell differentiation	2/90	73/29008	0.0216926	0.0884251	0.05915	Irf1/Pnp	2	0.0222222
GO:0050727	regulation of inflammatory response	4/90	342/29008	0.0219713	0.0893089	0.0597412	Fcgr1/Ifi35/Trex1/Zbp1	4	0.0444444
GO:0002437	inflammatory response to antigenic stimulus	2/90	74/29008	0.0222509	0.090191	0.0603313	Fcgr1/Trex1	2	0.0222222
GO:0002886	regulation of myeloid leukocyte mediated immunity	2/90	75/29008	0.022815	0.0922187	0.0616877	Ddx58/Fcgr1	2	0.0222222
GO:1901292	nucleoside phosphate catabolic process	2/90	76/29008	0.0233851	0.0942587	0.0630523	Nt5c3/Pnp	2	0.0222222
GO:0045862	positive regulation of proteolysis	4/90	351/29008	0.0238866	0.0960122	0.0642252	Ifi204/Ifi206/Pml/Stat1	4	0.0444444
GO:1902807	negative regulation of cell cycle G1/S phase transition	2/90	77/29008	0.0239609	0.0960434	0.0642461	Pml/Trex1	2	0.0222222
GO:0006919	activation of cysteine-type endopeptidase activity involved in apoptotic process	2/90	78/29008	0.0245426	0.0981025	0.0656235	Pml/Stat1	2	0.0222222
GO:0044773	mitotic DNA damage checkpoint signaling	2/90	79/29008	0.0251301	0.0998971	0.066824	Pml/Trex1	2	0.0222222
GO:1901657	glycosyl compound metabolic process	2/90	79/29008	0.0251301	0.0998971	0.066824	Nt5c3/Pnp	2	0.0222222
GO:0052548	regulation of endopeptidase activity	4/90	357/29008	0.0252182	0.099972	0.0668741	Ifi204/Ifi206/Pml/Stat1	4	0.0444444
GO:0071103	DNA conformation change	3/90	203/29008	0.0254328	0.100318	0.0671052	Daxx/Parp10/Trex1	3	0.0333333
GO:0045860	positive regulation of protein kinase activity	4/90	358/29008	0.0254444	0.100318	0.0671052	Daxx/Fgd2/Igtp/Irgm1	4	0.0444444
GO:0032088	negative regulation of NF-kappaB transcription factor activity	2/90	80/29008	0.0257232	0.100866	0.0674719	Ddit3/Parp10	2	0.0222222
GO:0071347	cellular response to interleukin-1	2/90	80/29008	0.0257232	0.100866	0.0674719	Irf1/Zbp1	2	0.0222222
GO:0071902	positive regulation of protein serine/threonine kinase activity	3/90	206/29008	0.0264086	0.103273	0.0690821	Fgd2/Igtp/Irgm1	3	0.0333333
GO:0009142	nucleoside triphosphate biosynthetic process	2/90	82/29008	0.0269265	0.105014	0.0702465	Cmpk2/Pnp	2	0.0222222
GO:0044774	mitotic DNA integrity checkpoint signaling	2/90	83/29008	0.0275366	0.107103	0.0716445	Pml/Trex1	2	0.0222222
GO:0032729	positive regulation of interferon-gamma production	2/90	84/29008	0.0281523	0.109204	0.0730493	Isg15/Tlr7	2	0.0222222
GO:0006163	purine nucleotide metabolic process	4/90	373/29008	0.0289854	0.112134	0.0750095	Oas1a/Oasl2/Pnp/Trex1	4	0.0444444
GO:0031638	zymogen activation	2/90	86/29008	0.0294001	0.113188	0.0757144	Ifi204/Ifi206	2	0.0222222
GO:0045333	cellular respiration	3/90	215/29008	0.0294555	0.113188	0.0757144	Oas1a/Oas1g/Trex1	3	0.0333333
GO:0001672	regulation of chromatin assembly or disassembly	1/90	10/29008	0.030601	0.113188	0.0757144	Parp10	1	0.0111111
GO:0006196	AMP catabolic process	1/90	10/29008	0.030601	0.113188	0.0757144	Pnp	1	0.0111111
GO:0009131	pyrimidine nucleoside monophosphate catabolic process	1/90	10/29008	0.030601	0.113188	0.0757144	Nt5c3	1	0.0111111
GO:0009178	pyrimidine deoxyribonucleoside monophosphate catabolic process	1/90	10/29008	0.030601	0.113188	0.0757144	Nt5c3	1	0.0111111
GO:0010745	negative regulation of macrophage derived foam cell differentiation	1/90	10/29008	0.030601	0.113188	0.0757144	Abcg1	1	0.0111111
GO:0034163	regulation of toll-like receptor 9 signaling pathway	1/90	10/29008	0.030601	0.113188	0.0757144	Rsad2	1	0.0111111
GO:0045542	positive regulation of cholesterol biosynthetic process	1/90	10/29008	0.030601	0.113188	0.0757144	Abcg1	1	0.0111111
GO:0046053	dAMP metabolic process	1/90	10/29008	0.030601	0.113188	0.0757144	Pnp	1	0.0111111
GO:0046055	dGMP catabolic process	1/90	10/29008	0.030601	0.113188	0.0757144	Pnp	1	0.0111111
GO:0046130	purine ribonucleoside catabolic process	1/90	10/29008	0.030601	0.113188	0.0757144	Pnp	1	0.0111111
GO:0071649	regulation of chemokine (C-C motif) ligand 5 production	1/90	10/29008	0.030601	0.113188	0.0757144	Oas3	1	0.0111111
GO:0106120	positive regulation of sterol biosynthetic process	1/90	10/29008	0.030601	0.113188	0.0757144	Abcg1	1	0.0111111
GO:0140374	antiviral innate immune response	1/90	10/29008	0.030601	0.113188	0.0757144	Ddx58	1	0.0111111
GO:1902074	response to salt	1/90	10/29008	0.030601	0.113188	0.0757144	Daxx	1	0.0111111
GO:2000646	positive regulation of receptor catabolic process	1/90	10/29008	0.030601	0.113188	0.0757144	Dtx3l	1	0.0111111
GO:0034620	cellular response to unfolded protein	2/90	88/29008	0.0306697	0.113188	0.0757144	Daxx/Ddit3	2	0.0222222
GO:0001912	positive regulation of leukocyte mediated cytotoxicity	2/90	89/29008	0.0313126	0.115265	0.0771042	H2-T23/Pnp	2	0.0222222
GO:0042098	T cell proliferation	3/90	221/29008	0.0315858	0.115975	0.0775792	Irf1/Pnp/Psmb10	3	0.0333333
GO:0051052	regulation of DNA metabolic process	4/90	388/29008	0.0328061	0.116026	0.0776129	Dtx3l/Parp9/Pml/Pnp	4	0.0444444
GO:0006497	protein lipidation	2/90	92/29008	0.033273	0.116026	0.0776129	Igtp/Irgm1	2	0.0222222
GO:0043367	CD4-positive, alpha-beta T cell differentiation	2/90	92/29008	0.033273	0.116026	0.0776129	Irf1/Rsad2	2	0.0222222
GO:1900182	positive regulation of protein localization to nucleus	2/90	92/29008	0.033273	0.116026	0.0776129	Dtx3l/Parp9	2	0.0222222
GO:0003228	atrial cardiac muscle tissue development	1/90	11/29008	0.0336097	0.116026	0.0776129	Trex1	1	0.0111111
GO:0006183	GTP biosynthetic process	1/90	11/29008	0.0336097	0.116026	0.0776129	Pnp	1	0.0111111
GO:0009133	nucleoside diphosphate biosynthetic process	1/90	11/29008	0.0336097	0.116026	0.0776129	Cmpk2	1	0.0111111
GO:0009172	purine deoxyribonucleoside monophosphate catabolic process	1/90	11/29008	0.0336097	0.116026	0.0776129	Pnp	1	0.0111111
GO:0009221	pyrimidine deoxyribonucleotide biosynthetic process	1/90	11/29008	0.0336097	0.116026	0.0776129	Cmpk2	1	0.0111111
GO:0009222	pyrimidine ribonucleotide catabolic process	1/90	11/29008	0.0336097	0.116026	0.0776129	Nt5c3	1	0.0111111
GO:0016078	tRNA catabolic process	1/90	11/29008	0.0336097	0.116026	0.0776129	Slfn8	1	0.0111111
GO:0032263	GMP salvage	1/90	11/29008	0.0336097	0.116026	0.0776129	Pnp	1	0.0111111
GO:0034145	positive regulation of toll-like receptor 4 signaling pathway	1/90	11/29008	0.0336097	0.116026	0.0776129	Ifi35	1	0.0111111
GO:0035726	common myeloid progenitor cell proliferation	1/90	11/29008	0.0336097	0.116026	0.0776129	Samd9l	1	0.0111111
GO:0039532	negative regulation of viral-induced cytoplasmic pattern recognition receptor signaling pathway	1/90	11/29008	0.0336097	0.116026	0.0776129	Dhx58	1	0.0111111
GO:0042118	endothelial cell activation	1/90	11/29008	0.0336097	0.116026	0.0776129	Cxcl10	1	0.0111111
GO:0042270	protection from natural killer cell mediated cytotoxicity	1/90	11/29008	0.0336097	0.116026	0.0776129	Tap1	1	0.0111111
GO:0048262	determination of dorsal/ventral asymmetry	1/90	11/29008	0.0336097	0.116026	0.0776129	Ddit3	1	0.0111111
GO:0048263	determination of dorsal identity	1/90	11/29008	0.0336097	0.116026	0.0776129	Ddit3	1	0.0111111
GO:0060056	mammary gland involution	1/90	11/29008	0.0336097	0.116026	0.0776129	Pml	1	0.0111111
GO:0071609	chemokine (C-C motif) ligand 5 production	1/90	11/29008	0.0336097	0.116026	0.0776129	Oas3	1	0.0111111
GO:0072526	pyridine-containing compound catabolic process	1/90	11/29008	0.0336097	0.116026	0.0776129	Pnp	1	0.0111111
GO:1902915	negative regulation of protein polyubiquitination	1/90	11/29008	0.0336097	0.116026	0.0776129	Parp10	1	0.0111111
GO:1902946	protein localization to early endosome	1/90	11/29008	0.0336097	0.116026	0.0776129	Dtx3l	1	0.0111111
GO:1990440	positive regulation of transcription from RNA polymerase II promoter in response to endoplasmic reticulum stress	1/90	11/29008	0.0336097	0.116026	0.0776129	Ddit3	1	0.0111111
GO:2000117	negative regulation of cysteine-type endopeptidase activity	2/90	94/29008	0.034606	0.11918	0.0797229	Ifi204/Ifi206	2	0.0222222
GO:0000045	autophagosome assembly	2/90	95/29008	0.0352803	0.119362	0.0798445	Igtp/Irgm1	2	0.0222222
GO:1903706	regulation of hemopoiesis	4/90	398/29008	0.0355099	0.119362	0.0798445	Irf1/Isg15/Pnp/Stat1	4	0.0444444
GO:0034502	protein localization to chromosome	2/90	96/29008	0.0359596	0.119362	0.0798445	Daxx/Pml	2	0.0222222
GO:1901222	regulation of NIK/NF-kappaB signaling	2/90	96/29008	0.0359596	0.119362	0.0798445	Ifi35/Tlr7	2	0.0222222
GO:0002885	positive regulation of hypersensitivity	1/90	12/29008	0.0366091	0.119362	0.0798445	Fcgr1	1	0.0111111
GO:0006152	purine nucleoside catabolic process	1/90	12/29008	0.0366091	0.119362	0.0798445	Pnp	1	0.0111111
GO:0009215	purine deoxyribonucleoside triphosphate metabolic process	1/90	12/29008	0.0366091	0.119362	0.0798445	Pnp	1	0.0111111
GO:0009223	pyrimidine deoxyribonucleotide catabolic process	1/90	12/29008	0.0366091	0.119362	0.0798445	Nt5c3	1	0.0111111
GO:0010940	positive regulation of necrotic cell death	1/90	12/29008	0.0366091	0.119362	0.0798445	Zbp1	1	0.0111111
GO:0032825	positive regulation of natural killer cell differentiation	1/90	12/29008	0.0366091	0.119362	0.0798445	Irf1	1	0.0111111
GO:0033523	histone H2B ubiquitination	1/90	12/29008	0.0366091	0.119362	0.0798445	Dtx3l	1	0.0111111
GO:0045625	regulation of T-helper 1 cell differentiation	1/90	12/29008	0.0366091	0.119362	0.0798445	Irf1	1	0.0111111
GO:0046598	positive regulation of viral entry into host cell	1/90	12/29008	0.0366091	0.119362	0.0798445	Trim30a	1	0.0111111
GO:0072711	cellular response to hydroxyurea	1/90	12/29008	0.0366091	0.119362	0.0798445	Trex1	1	0.0111111
GO:0075294	positive regulation by symbiont of entry into host	1/90	12/29008	0.0366091	0.119362	0.0798445	Trim30a	1	0.0111111
GO:1901659	glycosyl compound biosynthetic process	1/90	12/29008	0.0366091	0.119362	0.0798445	Pnp	1	0.0111111
GO:1903025	regulation of RNA polymerase II regulatory region sequence-specific DNA binding	1/90	12/29008	0.0366091	0.119362	0.0798445	Ddit3	1	0.0111111
GO:1904058	positive regulation of sensory perception of pain	1/90	12/29008	0.0366091	0.119362	0.0798445	Fcgr1	1	0.0111111
GO:2000551	regulation of T-helper 2 cell cytokine production	1/90	12/29008	0.0366091	0.119362	0.0798445	Rsad2	1	0.0111111
GO:2001233	regulation of apoptotic signaling pathway	4/90	402/29008	0.0366267	0.119362	0.0798445	Daxx/Ddit3/Pml/Sp100	4	0.0444444
GO:0002718	regulation of cytokine production involved in immune response	2/90	97/29008	0.036644	0.119362	0.0798445	Ddx58/Rsad2	2	0.0222222
GO:0042158	lipoprotein biosynthetic process	2/90	97/29008	0.036644	0.119362	0.0798445	Igtp/Irgm1	2	0.0222222
GO:0045445	myoblast differentiation	2/90	97/29008	0.036644	0.119362	0.0798445	Cxcl10/Ddit3	2	0.0222222
GO:0070555	response to interleukin-1	2/90	97/29008	0.036644	0.119362	0.0798445	Irf1/Zbp1	2	0.0222222
GO:0016241	regulation of macroautophagy	2/90	100/29008	0.0387273	0.122813	0.0821529	Igtp/Irgm1	2	0.0222222
GO:0031343	positive regulation of cell killing	2/90	100/29008	0.0387273	0.122813	0.0821529	H2-T23/Pnp	2	0.0222222
GO:0042116	macrophage activation	2/90	101/29008	0.0394316	0.122813	0.0821529	Ifi35/Trex1	2	0.0222222
GO:0045185	maintenance of protein location	2/90	101/29008	0.0394316	0.122813	0.0821529	Pml/Sp100	2	0.0222222
GO:1905037	autophagosome organization	2/90	101/29008	0.0394316	0.122813	0.0821529	Igtp/Irgm1	2	0.0222222
GO:0000255	allantoin metabolic process	1/90	13/29008	0.0395994	0.122813	0.0821529	Pnp	1	0.0111111
GO:0002756	MyD88-independent toll-like receptor signaling pathway	1/90	13/29008	0.0395994	0.122813	0.0821529	Irf7	1	0.0111111
GO:0006977	DNA damage response, signal transduction by p53 class mediator resulting in cell cycle arrest	1/90	13/29008	0.0395994	0.122813	0.0821529	Pml	1	0.0111111
GO:0006983	ER overload response	1/90	13/29008	0.0395994	0.122813	0.0821529	Ddit3	1	0.0111111
GO:0009120	deoxyribonucleoside metabolic process	1/90	13/29008	0.0395994	0.122813	0.0821529	Pnp	1	0.0111111
GO:0010872	regulation of cholesterol esterification	1/90	13/29008	0.0395994	0.122813	0.0821529	Abcg1	1	0.0111111
GO:0032725	positive regulation of granulocyte macrophage colony-stimulating factor production	1/90	13/29008	0.0395994	0.122813	0.0821529	Ddx58	1	0.0111111
GO:0034374	low-density lipoprotein particle remodeling	1/90	13/29008	0.0395994	0.122813	0.0821529	Abcg1	1	0.0111111
GO:0034375	high-density lipoprotein particle remodeling	1/90	13/29008	0.0395994	0.122813	0.0821529	Abcg1	1	0.0111111
GO:0045628	regulation of T-helper 2 cell differentiation	1/90	13/29008	0.0395994	0.122813	0.0821529	Irf1	1	0.0111111
GO:0046054	dGMP metabolic process	1/90	13/29008	0.0395994	0.122813	0.0821529	Pnp	1	0.0111111
GO:0051974	negative regulation of telomerase activity	1/90	13/29008	0.0395994	0.122813	0.0821529	Pml	1	0.0111111
GO:0070914	UV-damage excision repair	1/90	13/29008	0.0395994	0.122813	0.0821529	Trex1	1	0.0111111
GO:0072710	response to hydroxyurea	1/90	13/29008	0.0395994	0.122813	0.0821529	Trex1	1	0.0111111
GO:1900044	regulation of protein K63-linked ubiquitination	1/90	13/29008	0.0395994	0.122813	0.0821529	Parp10	1	0.0111111
GO:1904816	positive regulation of protein localization to chromosome, telomeric region	1/90	13/29008	0.0395994	0.122813	0.0821529	Pml	1	0.0111111
GO:1905668	positive regulation of protein localization to endosome	1/90	13/29008	0.0395994	0.122813	0.0821529	Dtx3l	1	0.0111111
GO:1901988	negative regulation of cell cycle phase transition	3/90	242/29008	0.039661	0.122813	0.0821529	Atrip/Pml/Trex1	3	0.0333333
GO:0046718	viral entry into host cell	2/90	102/29008	0.0401407	0.124032	0.0829687	Trim30a/Trim30d	2	0.0222222
GO:0006302	double-strand break repair	3/90	244/29008	0.0404797	0.124813	0.0834906	Dtx3l/Parp9/Pml	3	0.0333333
GO:0070585	protein localization to mitochondrion	2/90	103/29008	0.0408547	0.1257	0.0840844	Ddit3/Isg15	2	0.0222222
GO:0031497	chromatin assembly	2/90	104/29008	0.0415735	0.127369	0.0852005	Daxx/Parp10	2	0.0222222
GO:0045582	positive regulation of T cell differentiation	2/90	104/29008	0.0415735	0.127369	0.0852005	Irf1/Pnp	2	0.0222222
GO:0002829	negative regulation of type 2 immune response	1/90	14/29008	0.0425804	0.128007	0.0856278	Irf1	1	0.0111111
GO:0002866	positive regulation of acute inflammatory response to antigenic stimulus	1/90	14/29008	0.0425804	0.128007	0.0856278	Fcgr1	1	0.0111111
GO:0009148	pyrimidine nucleoside triphosphate biosynthetic process	1/90	14/29008	0.0425804	0.128007	0.0856278	Cmpk2	1	0.0111111
GO:0009173	pyrimidine ribonucleoside monophosphate metabolic process	1/90	14/29008	0.0425804	0.128007	0.0856278	Nt5c3	1	0.0111111
GO:0033127	regulation of histone phosphorylation	1/90	14/29008	0.0425804	0.128007	0.0856278	Daxx	1	0.0111111
GO:0046049	UMP metabolic process	1/90	14/29008	0.0425804	0.128007	0.0856278	Nt5c3	1	0.0111111
GO:0046073	dTMP metabolic process	1/90	14/29008	0.0425804	0.128007	0.0856278	Nt5c3	1	0.0111111
GO:1905666	regulation of protein localization to endosome	1/90	14/29008	0.0425804	0.128007	0.0856278	Dtx3l	1	0.0111111
GO:2000644	regulation of receptor catabolic process	1/90	14/29008	0.0425804	0.128007	0.0856278	Dtx3l	1	0.0111111
GO:0006165	nucleoside diphosphate phosphorylation	2/90	106/29008	0.0430254	0.128542	0.0859852	Cmpk2/Trex1	2	0.0222222
GO:0030101	natural killer cell activation	2/90	106/29008	0.0430254	0.128542	0.0859852	Irf1/Slamf7	2	0.0222222
GO:0044409	entry into host	2/90	106/29008	0.0430254	0.128542	0.0859852	Trim30a/Trim30d	2	0.0222222
GO:0031058	positive regulation of histone modification	2/90	108/29008	0.0444961	0.13068	0.0874155	Daxx/Pml	2	0.0222222
GO:0035967	cellular response to topologically incorrect protein	2/90	108/29008	0.0444961	0.13068	0.0874155	Daxx/Ddit3	2	0.0222222
GO:0048145	regulation of fibroblast proliferation	2/90	108/29008	0.0444961	0.13068	0.0874155	Parp10/Pml	2	0.0222222
GO:0046939	nucleotide phosphorylation	2/90	109/29008	0.0452384	0.13068	0.0874155	Cmpk2/Trex1	2	0.0222222
GO:0002730	regulation of dendritic cell cytokine production	1/90	15/29008	0.0455524	0.13068	0.0874155	Ddx58	1	0.0111111
GO:0006167	AMP biosynthetic process	1/90	15/29008	0.0455524	0.13068	0.0874155	Pnp	1	0.0111111
GO:0006188	IMP biosynthetic process	1/90	15/29008	0.0455524	0.13068	0.0874155	Pnp	1	0.0111111
GO:0006244	pyrimidine nucleotide catabolic process	1/90	15/29008	0.0455524	0.13068	0.0874155	Nt5c3	1	0.0111111
GO:0009155	purine deoxyribonucleotide catabolic process	1/90	15/29008	0.0455524	0.13068	0.0874155	Pnp	1	0.0111111
GO:0009169	purine ribonucleoside monophosphate catabolic process	1/90	15/29008	0.0455524	0.13068	0.0874155	Pnp	1	0.0111111
GO:0009170	purine deoxyribonucleoside monophosphate metabolic process	1/90	15/29008	0.0455524	0.13068	0.0874155	Pnp	1	0.0111111
GO:0009265	2'-deoxyribonucleotide biosynthetic process	1/90	15/29008	0.0455524	0.13068	0.0874155	Cmpk2	1	0.0111111
GO:0010832	negative regulation of myotube differentiation	1/90	15/29008	0.0455524	0.13068	0.0874155	Daxx	1	0.0111111
GO:0032645	regulation of granulocyte macrophage colony-stimulating factor production	1/90	15/29008	0.0455524	0.13068	0.0874155	Ddx58	1	0.0111111
GO:0032897	negative regulation of viral transcription	1/90	15/29008	0.0455524	0.13068	0.0874155	Sp100	1	0.0111111
GO:0033700	phospholipid efflux	1/90	15/29008	0.0455524	0.13068	0.0874155	Abcg1	1	0.0111111
GO:0035745	T-helper 2 cell cytokine production	1/90	15/29008	0.0455524	0.13068	0.0874155	Rsad2	1	0.0111111
GO:0043558	regulation of translational initiation in response to stress	1/90	15/29008	0.0455524	0.13068	0.0874155	Pml	1	0.0111111
GO:0046385	deoxyribose phosphate biosynthetic process	1/90	15/29008	0.0455524	0.13068	0.0874155	Cmpk2	1	0.0111111
GO:1904814	regulation of protein localization to chromosome, telomeric region	1/90	15/29008	0.0455524	0.13068	0.0874155	Pml	1	0.0111111
GO:0033674	positive regulation of kinase activity	4/90	435/29008	0.046612	0.132758	0.0888057	Daxx/Fgd2/Igtp/Irgm1	4	0.0444444
GO:0002367	cytokine production involved in immune response	2/90	111/29008	0.0467368	0.132758	0.0888057	Ddx58/Rsad2	2	0.0222222
GO:0010522	regulation of calcium ion transport into cytosol	2/90	111/29008	0.0467368	0.132758	0.0888057	Cxcl10/Pml	2	0.0222222
GO:0046634	regulation of alpha-beta T cell activation	2/90	111/29008	0.0467368	0.132758	0.0888057	Irf1/Pnp	2	0.0222222
GO:0048144	fibroblast proliferation	2/90	111/29008	0.0467368	0.132758	0.0888057	Parp10/Pml	2	0.0222222
GO:0045639	positive regulation of myeloid cell differentiation	2/90	112/29008	0.0474928	0.134024	0.0896522	Isg15/Stat1	2	0.0222222
GO:0002371	dendritic cell cytokine production	1/90	16/29008	0.0485152	0.134024	0.0896522	Ddx58	1	0.0111111
GO:0002883	regulation of hypersensitivity	1/90	16/29008	0.0485152	0.134024	0.0896522	Fcgr1	1	0.0111111
GO:0009128	purine nucleoside monophosphate catabolic process	1/90	16/29008	0.0485152	0.134024	0.0896522	Pnp	1	0.0111111
GO:0010819	regulation of T cell chemotaxis	1/90	16/29008	0.0485152	0.134024	0.0896522	Cxcl10	1	0.0111111
GO:0032604	granulocyte macrophage colony-stimulating factor production	1/90	16/29008	0.0485152	0.134024	0.0896522	Ddx58	1	0.0111111
GO:0034162	toll-like receptor 9 signaling pathway	1/90	16/29008	0.0485152	0.134024	0.0896522	Rsad2	1	0.0111111
GO:0034433	steroid esterification	1/90	16/29008	0.0485152	0.134024	0.0896522	Abcg1	1	0.0111111
GO:0034434	sterol esterification	1/90	16/29008	0.0485152	0.134024	0.0896522	Abcg1	1	0.0111111
GO:0034435	cholesterol esterification	1/90	16/29008	0.0485152	0.134024	0.0896522	Abcg1	1	0.0111111
GO:0042454	ribonucleoside catabolic process	1/90	16/29008	0.0485152	0.134024	0.0896522	Pnp	1	0.0111111
GO:0055091	phospholipid homeostasis	1/90	16/29008	0.0485152	0.134024	0.0896522	Abcg1	1	0.0111111
GO:0106380	purine ribonucleotide salvage	1/90	16/29008	0.0485152	0.134024	0.0896522	Pnp	1	0.0111111
GO:1902337	regulation of apoptotic process involved in morphogenesis	1/90	16/29008	0.0485152	0.134024	0.0896522	Pml	1	0.0111111
GO:0052547	regulation of peptidase activity	4/90	441/29008	0.0485754	0.134024	0.0896522	Ifi204/Ifi206/Pml/Stat1	4	0.0444444
GO:0051209	release of sequestered calcium ion into cytosol	2/90	114/29008	0.0490181	0.134987	0.0902965	Cxcl10/Ddit3	2	0.0222222
GO:0035710	CD4-positive, alpha-beta T cell activation	2/90	115/29008	0.0497875	0.136584	0.091365	Irf1/Rsad2	2	0.0222222
GO:0051283	negative regulation of sequestering of calcium ion	2/90	115/29008	0.0497875	0.136584	0.091365	Cxcl10/Ddit3	2	0.0222222
GO:0050730	regulation of peptidyl-tyrosine phosphorylation	3/90	266/29008	0.050046	0.137029	0.0916624	Irf1/Parp14/Parp9	3	0.0333333
GO:0006986	response to unfolded protein	2/90	116/29008	0.0505612	0.137029	0.0916624	Daxx/Ddit3	2	0.0222222
GO:0009141	nucleoside triphosphate metabolic process	2/90	116/29008	0.0505612	0.137029	0.0916624	Cmpk2/Pnp	2	0.0222222
GO:0038061	NIK/NF-kappaB signaling	2/90	116/29008	0.0505612	0.137029	0.0916624	Ifi35/Tlr7	2	0.0222222
GO:0051282	regulation of sequestering of calcium ion	2/90	117/29008	0.0513392	0.137029	0.0916624	Cxcl10/Ddit3	2	0.0222222
GO:0006177	GMP biosynthetic process	1/90	17/29008	0.0514689	0.137029	0.0916624	Pnp	1	0.0111111
GO:0006978	DNA damage response, signal transduction by p53 class mediator resulting in transcription of p21 class mediator	1/90	17/29008	0.0514689	0.137029	0.0916624	Sp100	1	0.0111111
GO:0009176	pyrimidine deoxyribonucleoside monophosphate metabolic process	1/90	17/29008	0.0514689	0.137029	0.0916624	Nt5c3	1	0.0111111
GO:0045064	T-helper 2 cell differentiation	1/90	17/29008	0.0514689	0.137029	0.0916624	Irf1	1	0.0111111
GO:0045947	negative regulation of translational initiation	1/90	17/29008	0.0514689	0.137029	0.0916624	Pml	1	0.0111111
GO:0046415	urate metabolic process	1/90	17/29008	0.0514689	0.137029	0.0916624	Pnp	1	0.0111111
GO:0060100	positive regulation of phagocytosis, engulfment	1/90	17/29008	0.0514689	0.137029	0.0916624	Fcgr1	1	0.0111111
GO:0071243	cellular response to arsenic-containing substance	1/90	17/29008	0.0514689	0.137029	0.0916624	Daxx	1	0.0111111
GO:0090205	positive regulation of cholesterol metabolic process	1/90	17/29008	0.0514689	0.137029	0.0916624	Abcg1	1	0.0111111
GO:1904748	regulation of apoptotic process involved in development	1/90	17/29008	0.0514689	0.137029	0.0916624	Pml	1	0.0111111
GO:1905155	positive regulation of membrane invagination	1/90	17/29008	0.0514689	0.137029	0.0916624	Fcgr1	1	0.0111111
GO:0043254	regulation of protein-containing complex assembly	4/90	451/29008	0.0519487	0.138052	0.0923465	Igtp/Irgm1/Isg15/Trim30a	4	0.0444444
GO:0002275	myeloid cell activation involved in immune response	2/90	118/29008	0.0521216	0.138256	0.0924836	Ifi35/Trex1	2	0.0222222
GO:0018107	peptidyl-threonine phosphorylation	2/90	119/29008	0.0529083	0.139829	0.0935356	Igtp/Irgm1	2	0.0222222
GO:0051208	sequestering of calcium ion	2/90	119/29008	0.0529083	0.139829	0.0935356	Cxcl10/Ddit3	2	0.0222222
GO:0045621	positive regulation of lymphocyte differentiation	2/90	120/29008	0.0536992	0.140967	0.0942968	Irf1/Pnp	2	0.0222222
GO:0002524	hypersensitivity	1/90	18/29008	0.0544135	0.140967	0.0942968	Fcgr1	1	0.0111111
GO:0002830	positive regulation of type 2 immune response	1/90	18/29008	0.0544135	0.140967	0.0942968	Rsad2	1	0.0111111
GO:0009263	deoxyribonucleotide biosynthetic process	1/90	18/29008	0.0544135	0.140967	0.0942968	Cmpk2	1	0.0111111
GO:0019985	translesion synthesis	1/90	18/29008	0.0544135	0.140967	0.0942968	Parp10	1	0.0111111
GO:0032261	purine nucleotide salvage	1/90	18/29008	0.0544135	0.140967	0.0942968	Pnp	1	0.0111111
GO:0042772	DNA damage response, signal transduction resulting in transcription	1/90	18/29008	0.0544135	0.140967	0.0942968	Sp100	1	0.0111111
GO:0060416	response to growth hormone	1/90	18/29008	0.0544135	0.140967	0.0942968	Irf1	1	0.0111111
GO:0071280	cellular response to copper ion	1/90	18/29008	0.0544135	0.140967	0.0942968	Daxx	1	0.0111111
GO:1900225	regulation of NLRP3 inflammasome complex assembly	1/90	18/29008	0.0544135	0.140967	0.0942968	Trim30a	1	0.0111111
GO:2001185	regulation of CD8-positive, alpha-beta T cell activation	1/90	18/29008	0.0544135	0.140967	0.0942968	Irf1	1	0.0111111
GO:1903829	positive regulation of cellular protein localization	3/90	277/29008	0.0552067	0.142766	0.0955001	Dtx3l/Parp9/Pml	3	0.0333333
GO:0009147	pyrimidine nucleoside triphosphate metabolic process	1/90	19/29008	0.0573491	0.144929	0.0969474	Cmpk2	1	0.0111111
GO:0032211	negative regulation of telomere maintenance via telomerase	1/90	19/29008	0.0573491	0.144929	0.0969474	Pml	1	0.0111111
GO:0032700	negative regulation of interleukin-17 production	1/90	19/29008	0.0573491	0.144929	0.0969474	Ddit3	1	0.0111111
GO:0032823	regulation of natural killer cell differentiation	1/90	19/29008	0.0573491	0.144929	0.0969474	Irf1	1	0.0111111
GO:0043374	CD8-positive, alpha-beta T cell differentiation	1/90	19/29008	0.0573491	0.144929	0.0969474	Irf1	1	0.0111111
GO:0043691	reverse cholesterol transport	1/90	19/29008	0.0573491	0.144929	0.0969474	Abcg1	1	0.0111111
GO:0045540	regulation of cholesterol biosynthetic process	1/90	19/29008	0.0573491	0.144929	0.0969474	Abcg1	1	0.0111111
GO:0045579	positive regulation of B cell differentiation	1/90	19/29008	0.0573491	0.144929	0.0969474	Pnp	1	0.0111111
GO:0051444	negative regulation of ubiquitin-protein transferase activity	1/90	19/29008	0.0573491	0.144929	0.0969474	Dtx3l	1	0.0111111
GO:0060544	regulation of necroptotic process	1/90	19/29008	0.0573491	0.144929	0.0969474	Zbp1	1	0.0111111
GO:0106118	regulation of sterol biosynthetic process	1/90	19/29008	0.0573491	0.144929	0.0969474	Abcg1	1	0.0111111
GO:1902004	positive regulation of amyloid-beta formation	1/90	19/29008	0.0573491	0.144929	0.0969474	Abcg1	1	0.0111111
GO:2000678	negative regulation of transcription regulatory region DNA binding	1/90	19/29008	0.0573491	0.144929	0.0969474	Ddit3	1	0.0111111
GO:0010948	negative regulation of cell cycle process	3/90	282/29008	0.0576338	0.145095	0.0970584	Atrip/Pml/Trex1	3	0.0333333
GO:0000723	telomere maintenance	2/90	125/29008	0.0577164	0.145095	0.0970584	Pml/Sp100	2	0.0222222
GO:0002702	positive regulation of production of molecular mediator of immune response	2/90	125/29008	0.0577164	0.145095	0.0970584	Ddx58/Rsad2	2	0.0222222
GO:0042593	glucose homeostasis	3/90	283/29008	0.0581252	0.145869	0.0975759	Abcg1/Oas1a/Oas1g	3	0.0333333
GO:0043123	positive regulation of I-kappaB kinase/NF-kappaB signaling	2/90	126/29008	0.0585321	0.146344	0.0978935	Trim30a/Trim30d	2	0.0222222
GO:0016064	immunoglobulin mediated immune response	3/90	284/29008	0.0586187	0.146344	0.0978935	Fcgr1/Irf7/Trex1	3	0.0333333
GO:0033500	carbohydrate homeostasis	3/90	284/29008	0.0586187	0.146344	0.0978935	Abcg1/Oas1a/Oas1g	3	0.0333333
GO:0006333	chromatin assembly or disassembly	2/90	127/29008	0.0593519	0.146922	0.0982802	Daxx/Parp10	2	0.0222222
GO:0018210	peptidyl-threonine modification	2/90	127/29008	0.0593519	0.146922	0.0982802	Igtp/Irgm1	2	0.0222222
GO:0043280	positive regulation of cysteine-type endopeptidase activity involved in apoptotic process	2/90	127/29008	0.0593519	0.146922	0.0982802	Pml/Stat1	2	0.0222222
GO:0046425	regulation of receptor signaling pathway via JAK-STAT	2/90	127/29008	0.0593519	0.146922	0.0982802	Irf1/Parp14	2	0.0222222
GO:0019724	B cell mediated immunity	3/90	287/29008	0.0601109	0.146922	0.0982802	Fcgr1/Irf7/Trex1	3	0.0333333
GO:2000045	regulation of G1/S transition of mitotic cell cycle	2/90	128/29008	0.0601756	0.146922	0.0982802	Pml/Trex1	2	0.0222222
GO:0002863	positive regulation of inflammatory response to antigenic stimulus	1/90	20/29008	0.0602757	0.146922	0.0982802	Fcgr1	1	0.0111111
GO:0003159	morphogenesis of an endothelium	1/90	20/29008	0.0602757	0.146922	0.0982802	Cxcl10	1	0.0111111
GO:0006144	purine nucleobase metabolic process	1/90	20/29008	0.0602757	0.146922	0.0982802	Pnp	1	0.0111111
GO:0043101	purine-containing compound salvage	1/90	20/29008	0.0602757	0.146922	0.0982802	Pnp	1	0.0111111
GO:0044546	NLRP3 inflammasome complex assembly	1/90	20/29008	0.0602757	0.146922	0.0982802	Trim30a	1	0.0111111
GO:0045623	negative regulation of T-helper cell differentiation	1/90	20/29008	0.0602757	0.146922	0.0982802	Irf1	1	0.0111111
GO:0060099	regulation of phagocytosis, engulfment	1/90	20/29008	0.0602757	0.146922	0.0982802	Fcgr1	1	0.0111111
GO:0061154	endothelial tube morphogenesis	1/90	20/29008	0.0602757	0.146922	0.0982802	Cxcl10	1	0.0111111
GO:0090407	organophosphate biosynthetic process	4/90	476/29008	0.0609303	0.14745	0.0986336	Cmpk2/Oas1a/Oasl2/Pnp	4	0.0444444
GO:0009132	nucleoside diphosphate metabolic process	2/90	129/29008	0.0610033	0.14745	0.0986336	Cmpk2/Trex1	2	0.0222222
GO:0042157	lipoprotein metabolic process	2/90	129/29008	0.0610033	0.14745	0.0986336	Igtp/Irgm1	2	0.0222222
GO:0043244	regulation of protein-containing complex disassembly	2/90	129/29008	0.0610033	0.14745	0.0986336	Igtp/Irgm1	2	0.0222222
GO:1901216	positive regulation of neuron death	2/90	129/29008	0.0610033	0.14745	0.0986336	Daxx/Ddit3	2	0.0222222
GO:0006325	chromatin organization	4/90	477/29008	0.0613058	0.147934	0.0989569	Daxx/Dtx3l/Parp10/Znfx1	4	0.0444444
GO:0002444	myeloid leukocyte mediated immunity	2/90	130/29008	0.0618349	0.148219	0.0991478	Ddx58/Fcgr1	2	0.0222222
GO:0002698	negative regulation of immune effector process	2/90	130/29008	0.0618349	0.148219	0.0991478	Irf1/Tap1	2	0.0222222
GO:0032200	telomere organization	2/90	130/29008	0.0618349	0.148219	0.0991478	Pml/Sp100	2	0.0222222
GO:0033138	positive regulation of peptidyl-serine phosphorylation	2/90	130/29008	0.0618349	0.148219	0.0991478	Igtp/Irgm1	2	0.0222222
GO:0007252	I-kappaB phosphorylation	1/90	21/29008	0.0631933	0.150475	0.100657	Tlr7	1	0.0111111
GO:0016075	rRNA catabolic process	1/90	21/29008	0.0631933	0.150475	0.100657	Slfn8	1	0.0111111
GO:0043555	regulation of translation in response to stress	1/90	21/29008	0.0631933	0.150475	0.100657	Pml	1	0.0111111
GO:1905153	regulation of membrane invagination	1/90	21/29008	0.0631933	0.150475	0.100657	Fcgr1	1	0.0111111
GO:0014902	myotube differentiation	2/90	134/29008	0.0652	0.154095	0.103079	Cxcl10/Daxx	2	0.0222222
GO:1904892	regulation of receptor signaling pathway via STAT	2/90	135/29008	0.0660508	0.154095	0.103079	Irf1/Parp14	2	0.0222222
GO:0009164	nucleoside catabolic process	1/90	22/29008	0.0661019	0.154095	0.103079	Pnp	1	0.0111111
GO:0010743	regulation of macrophage derived foam cell differentiation	1/90	22/29008	0.0661019	0.154095	0.103079	Abcg1	1	0.0111111
GO:0022403	cell cycle phase	1/90	22/29008	0.0661019	0.154095	0.103079	Trex1	1	0.0111111
GO:0034143	regulation of toll-like receptor 4 signaling pathway	1/90	22/29008	0.0661019	0.154095	0.103079	Ifi35	1	0.0111111
GO:0045624	positive regulation of T-helper cell differentiation	1/90	22/29008	0.0661019	0.154095	0.103079	Irf1	1	0.0111111
GO:0046782	regulation of viral transcription	1/90	22/29008	0.0661019	0.154095	0.103079	Sp100	1	0.0111111
GO:0061081	positive regulation of myeloid leukocyte cytokine production involved in immune response	1/90	22/29008	0.0661019	0.154095	0.103079	Ddx58	1	0.0111111
GO:0062098	regulation of programmed necrotic cell death	1/90	22/29008	0.0661019	0.154095	0.103079	Zbp1	1	0.0111111
GO:0072529	pyrimidine-containing compound catabolic process	1/90	22/29008	0.0661019	0.154095	0.103079	Nt5c3	1	0.0111111
GO:0090026	positive regulation of monocyte chemotaxis	1/90	22/29008	0.0661019	0.154095	0.103079	Cxcl10	1	0.0111111
GO:0140632	inflammasome complex assembly	1/90	22/29008	0.0661019	0.154095	0.103079	Trim30a	1	0.0111111
GO:0030217	T cell differentiation	3/90	299/29008	0.0662571	0.154208	0.103154	Irf1/Pnp/Rsad2	3	0.0333333
GO:0007093	mitotic cell cycle checkpoint signaling	2/90	136/29008	0.0669053	0.155216	0.103828	Pml/Trex1	2	0.0222222
GO:0030278	regulation of ossification	2/90	136/29008	0.0669053	0.155216	0.103828	Isg15/Rsad2	2	0.0222222
GO:0035966	response to topologically incorrect protein	2/90	138/29008	0.0686254	0.158047	0.105722	Daxx/Ddit3	2	0.0222222
GO:0002864	regulation of acute inflammatory response to antigenic stimulus	1/90	23/29008	0.0690016	0.158047	0.105722	Fcgr1	1	0.0111111
GO:0009129	pyrimidine nucleoside monophosphate metabolic process	1/90	23/29008	0.0690016	0.158047	0.105722	Nt5c3	1	0.0111111
GO:0009151	purine deoxyribonucleotide metabolic process	1/90	23/29008	0.0690016	0.158047	0.105722	Pnp	1	0.0111111
GO:0009168	purine ribonucleoside monophosphate biosynthetic process	1/90	23/29008	0.0690016	0.158047	0.105722	Pnp	1	0.0111111
GO:0010818	T cell chemotaxis	1/90	23/29008	0.0690016	0.158047	0.105722	Cxcl10	1	0.0111111
GO:0031065	positive regulation of histone deacetylation	1/90	23/29008	0.0690016	0.158047	0.105722	Pml	1	0.0111111
GO:1901623	regulation of lymphocyte chemotaxis	1/90	23/29008	0.0690016	0.158047	0.105722	Cxcl10	1	0.0111111
GO:0015980	energy derivation by oxidation of organic compounds	3/90	305/29008	0.0694346	0.158664	0.106134	Oas1a/Oas1g/Trex1	3	0.0333333
GO:0051224	negative regulation of protein transport	2/90	139/29008	0.0694909	0.158664	0.106134	Rsad2/Sp100	2	0.0222222
GO:0006997	nucleus organization	2/90	141/29008	0.0712328	0.161339	0.107924	Daxx/Pml	2	0.0222222
GO:0002320	lymphoid progenitor cell differentiation	1/90	24/29008	0.0718924	0.161339	0.107924	Trex1	1	0.0111111
GO:0035743	CD4-positive, alpha-beta T cell cytokine production	1/90	24/29008	0.0718924	0.161339	0.107924	Rsad2	1	0.0111111
GO:0043173	nucleotide salvage	1/90	24/29008	0.0718924	0.161339	0.107924	Pnp	1	0.0111111
GO:0043371	negative regulation of CD4-positive, alpha-beta T cell differentiation	1/90	24/29008	0.0718924	0.161339	0.107924	Irf1	1	0.0111111
GO:0045063	T-helper 1 cell differentiation	1/90	24/29008	0.0718924	0.161339	0.107924	Irf1	1	0.0111111
GO:0045953	negative regulation of natural killer cell mediated cytotoxicity	1/90	24/29008	0.0718924	0.161339	0.107924	Tap1	1	0.0111111
GO:0046040	IMP metabolic process	1/90	24/29008	0.0718924	0.161339	0.107924	Pnp	1	0.0111111
GO:0050687	negative regulation of defense response to virus	1/90	24/29008	0.0718924	0.161339	0.107924	Dhx58	1	0.0111111
GO:0070498	interleukin-1-mediated signaling pathway	1/90	24/29008	0.0718924	0.161339	0.107924	Zbp1	1	0.0111111
GO:1901739	regulation of myoblast fusion	1/90	24/29008	0.0718924	0.161339	0.107924	Cxcl10	1	0.0111111
GO:0030218	erythrocyte differentiation	2/90	143/29008	0.0729888	0.163545	0.1094	Isg15/Stat1	2	0.0222222
GO:0097553	calcium ion transmembrane import into cytosol	2/90	144/29008	0.0738721	0.165012	0.110381	Cxcl10/Ddit3	2	0.0222222
GO:1904950	negative regulation of establishment of protein localization	2/90	144/29008	0.0738721	0.165012	0.110381	Rsad2/Sp100	2	0.0222222
GO:0002716	negative regulation of natural killer cell mediated immunity	1/90	25/29008	0.0747743	0.165236	0.110531	Tap1	1	0.0111111
GO:0002726	positive regulation of T cell cytokine production	1/90	25/29008	0.0747743	0.165236	0.110531	Rsad2	1	0.0111111
GO:0009127	purine nucleoside monophosphate biosynthetic process	1/90	25/29008	0.0747743	0.165236	0.110531	Pnp	1	0.0111111
GO:0036010	protein localization to endosome	1/90	25/29008	0.0747743	0.165236	0.110531	Dtx3l	1	0.0111111
GO:0046037	GMP metabolic process	1/90	25/29008	0.0747743	0.165236	0.110531	Pnp	1	0.0111111
GO:1902993	positive regulation of amyloid precursor protein catabolic process	1/90	25/29008	0.0747743	0.165236	0.110531	Abcg1	1	0.0111111
GO:1904357	negative regulation of telomere maintenance via telomere lengthening	1/90	25/29008	0.0747743	0.165236	0.110531	Pml	1	0.0111111
GO:1901136	carbohydrate derivative catabolic process	2/90	147/29008	0.0765427	0.168886	0.112972	Nt5c3/Pnp	2	0.0222222
GO:0006221	pyrimidine nucleotide biosynthetic process	1/90	26/29008	0.0776474	0.168997	0.113047	Cmpk2	1	0.0111111
GO:0006301	postreplication repair	1/90	26/29008	0.0776474	0.168997	0.113047	Parp10	1	0.0111111
GO:0010888	negative regulation of lipid storage	1/90	26/29008	0.0776474	0.168997	0.113047	Abcg1	1	0.0111111
GO:0032480	negative regulation of type I interferon production	1/90	26/29008	0.0776474	0.168997	0.113047	Dhx58	1	0.0111111
GO:0034656	nucleobase-containing small molecule catabolic process	1/90	26/29008	0.0776474	0.168997	0.113047	Pnp	1	0.0111111
GO:0046685	response to arsenic-containing substance	1/90	26/29008	0.0776474	0.168997	0.113047	Daxx	1	0.0111111
GO:0071276	cellular response to cadmium ion	1/90	26/29008	0.0776474	0.168997	0.113047	Daxx	1	0.0111111
GO:1901223	negative regulation of NIK/NF-kappaB signaling	1/90	26/29008	0.0776474	0.168997	0.113047	Ifi35	1	0.0111111
GO:2000050	regulation of non-canonical Wnt signaling pathway	1/90	26/29008	0.0776474	0.168997	0.113047	Rnf213	1	0.0111111
GO:0009411	response to UV	2/90	149/29008	0.07834	0.170248	0.113884	Pml/Trex1	2	0.0222222
GO:0018108	peptidyl-tyrosine phosphorylation	3/90	322/29008	0.0788049	0.170488	0.114044	Irf1/Parp14/Parp9	3	0.0333333
GO:0071214	cellular response to abiotic stimulus	3/90	322/29008	0.0788049	0.170488	0.114044	Ifi204/Ifi206/Trex1	3	0.0333333
GO:0104004	cellular response to environmental stimulus	3/90	322/29008	0.0788049	0.170488	0.114044	Ifi204/Ifi206/Trex1	3	0.0333333
GO:1902806	regulation of cell cycle G1/S phase transition	2/90	150/29008	0.0792437	0.171181	0.114508	Pml/Trex1	2	0.0222222
GO:0002366	leukocyte activation involved in immune response	3/90	324/29008	0.0799422	0.171358	0.114626	Ifi35/Irf1/Trex1	3	0.0333333
GO:1900180	regulation of protein localization to nucleus	2/90	151/29008	0.0801506	0.171358	0.114626	Dtx3l/Parp9	2	0.0222222
GO:0032366	intracellular sterol transport	1/90	27/29008	0.0805116	0.171358	0.114626	Abcg1	1	0.0111111
GO:0032367	intracellular cholesterol transport	1/90	27/29008	0.0805116	0.171358	0.114626	Abcg1	1	0.0111111
GO:0034368	protein-lipid complex remodeling	1/90	27/29008	0.0805116	0.171358	0.114626	Abcg1	1	0.0111111
GO:0034369	plasma lipoprotein particle remodeling	1/90	27/29008	0.0805116	0.171358	0.114626	Abcg1	1	0.0111111
GO:0036003	positive regulation of transcription from RNA polymerase II promoter in response to stress	1/90	27/29008	0.0805116	0.171358	0.114626	Ddit3	1	0.0111111
GO:0046823	negative regulation of nucleocytoplasmic transport	1/90	27/29008	0.0805116	0.171358	0.114626	Sp100	1	0.0111111
GO:0070233	negative regulation of T cell apoptotic process	1/90	27/29008	0.0805116	0.171358	0.114626	Pnp	1	0.0111111
GO:0018212	peptidyl-tyrosine modification	3/90	325/29008	0.0805135	0.171358	0.114626	Irf1/Parp14/Parp9	3	0.0333333
GO:0051092	positive regulation of NF-kappaB transcription factor activity	2/90	152/29008	0.0810608	0.172269	0.115236	Trim30a/Trim30d	2	0.0222222
GO:0002263	cell activation involved in immune response	3/90	328/29008	0.0822383	0.174409	0.116667	Ifi35/Irf1/Trex1	3	0.0333333
GO:0046434	organophosphate catabolic process	2/90	154/29008	0.0828909	0.174409	0.116667	Nt5c3/Pnp	2	0.0222222
GO:0010893	positive regulation of steroid biosynthetic process	1/90	28/29008	0.0833671	0.174409	0.116667	Abcg1	1	0.0111111
GO:0032469	endoplasmic reticulum calcium ion homeostasis	1/90	28/29008	0.0833671	0.174409	0.116667	Pml	1	0.0111111
GO:0033522	histone H2A ubiquitination	1/90	28/29008	0.0833671	0.174409	0.116667	Dtx3l	1	0.0111111
GO:0046639	negative regulation of alpha-beta T cell differentiation	1/90	28/29008	0.0833671	0.174409	0.116667	Irf1	1	0.0111111
GO:0046688	response to copper ion	1/90	28/29008	0.0833671	0.174409	0.116667	Daxx	1	0.0111111
GO:0071480	cellular response to gamma radiation	1/90	28/29008	0.0833671	0.174409	0.116667	Trex1	1	0.0111111
GO:1902932	positive regulation of alcohol biosynthetic process	1/90	28/29008	0.0833671	0.174409	0.116667	Abcg1	1	0.0111111
GO:1903902	positive regulation of viral life cycle	1/90	28/29008	0.0833671	0.174409	0.116667	Trim30a	1	0.0111111
GO:0046651	lymphocyte proliferation	3/90	330/29008	0.083397	0.174409	0.116667	Irf1/Pnp/Psmb10	3	0.0333333
GO:0006323	DNA packaging	2/90	155/29008	0.0838107	0.174767	0.116907	Daxx/Parp10	2	0.0222222
GO:0034101	erythrocyte homeostasis	2/90	155/29008	0.0838107	0.174767	0.116907	Isg15/Stat1	2	0.0222222
GO:0062197	cellular response to chemical stress	3/90	333/29008	0.0851483	0.1773	0.118601	Ddit3/Pml/Trex1	3	0.0333333
GO:0032943	mononuclear cell proliferation	3/90	334/29008	0.0857356	0.17747	0.118715	Irf1/Pnp/Psmb10	3	0.0333333
GO:0008340	determination of adult lifespan	1/90	29/29008	0.0862138	0.17747	0.118715	Trex1	1	0.0111111
GO:0009218	pyrimidine ribonucleotide metabolic process	1/90	29/29008	0.0862138	0.17747	0.118715	Nt5c3	1	0.0111111
GO:0032691	negative regulation of interleukin-1 beta production	1/90	29/29008	0.0862138	0.17747	0.118715	Pml	1	0.0111111
GO:0034367	protein-containing complex remodeling	1/90	29/29008	0.0862138	0.17747	0.118715	Abcg1	1	0.0111111
GO:0048384	retinoic acid receptor signaling pathway	1/90	29/29008	0.0862138	0.17747	0.118715	Pml	1	0.0111111
GO:0060444	branching involved in mammary gland duct morphogenesis	1/90	29/29008	0.0862138	0.17747	0.118715	Pml	1	0.0111111
GO:0072528	pyrimidine-containing compound biosynthetic process	1/90	29/29008	0.0862138	0.17747	0.118715	Cmpk2	1	0.0111111
GO:0050863	regulation of T cell activation	3/90	339/29008	0.0886982	0.180227	0.120559	Irf1/Pnp/Trex1	3	0.0333333
GO:0001911	negative regulation of leukocyte mediated cytotoxicity	1/90	30/29008	0.0890517	0.180227	0.120559	Tap1	1	0.0111111
GO:0010390	histone monoubiquitination	1/90	30/29008	0.0890517	0.180227	0.120559	Dtx3l	1	0.0111111
GO:0043153	entrainment of circadian clock by photoperiod	1/90	30/29008	0.0890517	0.180227	0.120559	Pml	1	0.0111111
GO:0045454	cell redox homeostasis	1/90	30/29008	0.0890517	0.180227	0.120559	Ddit3	1	0.0111111
GO:0046033	AMP metabolic process	1/90	30/29008	0.0890517	0.180227	0.120559	Pnp	1	0.0111111
GO:0046039	GTP metabolic process	1/90	30/29008	0.0890517	0.180227	0.120559	Pnp	1	0.0111111
GO:0061082	myeloid leukocyte cytokine production	1/90	30/29008	0.0890517	0.180227	0.120559	Ddx58	1	0.0111111
GO:0070198	protein localization to chromosome, telomeric region	1/90	30/29008	0.0890517	0.180227	0.120559	Pml	1	0.0111111
GO:0090025	regulation of monocyte chemotaxis	1/90	30/29008	0.0890517	0.180227	0.120559	Cxcl10	1	0.0111111
GO:1901658	glycosyl compound catabolic process	1/90	30/29008	0.0890517	0.180227	0.120559	Pnp	1	0.0111111
GO:1902914	regulation of protein polyubiquitination	1/90	30/29008	0.0890517	0.180227	0.120559	Parp10	1	0.0111111
GO:0007204	positive regulation of cytosolic calcium ion concentration	3/90	344/29008	0.0917036	0.184401	0.123351	Cxcl10/Ddit3/Pml	3	0.0333333
GO:0002825	regulation of T-helper 1 type immune response	1/90	31/29008	0.091881	0.184401	0.123351	Irf1	1	0.0111111
GO:0009648	photoperiodism	1/90	31/29008	0.091881	0.184401	0.123351	Pml	1	0.0111111
GO:0010875	positive regulation of cholesterol efflux	1/90	31/29008	0.091881	0.184401	0.123351	Abcg1	1	0.0111111
GO:0031063	regulation of histone deacetylation	1/90	31/29008	0.091881	0.184401	0.123351	Pml	1	0.0111111
GO:0032801	receptor catabolic process	1/90	31/29008	0.091881	0.184401	0.123351	Dtx3l	1	0.0111111
GO:0009267	cellular response to starvation	2/90	164/29008	0.0922275	0.184839	0.123644	Ifi204/Ifi206	2	0.0222222
GO:0045580	regulation of T cell differentiation	2/90	165/29008	0.0931776	0.186484	0.124745	Irf1/Pnp	2	0.0222222
GO:0033135	regulation of peptidyl-serine phosphorylation	2/90	166/29008	0.0941306	0.18704	0.125116	Igtp/Irgm1	2	0.0222222
GO:0009649	entrainment of circadian clock	1/90	32/29008	0.0947015	0.18704	0.125116	Pml	1	0.0111111
GO:0032196	transposition	1/90	32/29008	0.0947015	0.18704	0.125116	Trex1	1	0.0111111
GO:0032673	regulation of interleukin-4 production	1/90	32/29008	0.0947015	0.18704	0.125116	Ddit3	1	0.0111111
GO:0032816	positive regulation of natural killer cell activation	1/90	32/29008	0.0947015	0.18704	0.125116	Irf1	1	0.0111111
GO:0043372	positive regulation of CD4-positive, alpha-beta T cell differentiation	1/90	32/29008	0.0947015	0.18704	0.125116	Irf1	1	0.0111111
GO:0060561	apoptotic process involved in morphogenesis	1/90	32/29008	0.0947015	0.18704	0.125116	Pml	1	0.0111111
GO:0090312	positive regulation of protein deacetylation	1/90	32/29008	0.0947015	0.18704	0.125116	Pml	1	0.0111111
GO:2000515	negative regulation of CD4-positive, alpha-beta T cell activation	1/90	32/29008	0.0947015	0.18704	0.125116	Irf1	1	0.0111111
GO:0071900	regulation of protein serine/threonine kinase activity	3/90	349/29008	0.0947513	0.18704	0.125116	Fgd2/Igtp/Irgm1	3	0.0333333
GO:0030178	negative regulation of Wnt signaling pathway	2/90	167/29008	0.0950864	0.187445	0.125387	Ddit3/Rnf213	2	0.0222222
GO:0043434	response to peptide hormone	3/90	351/29008	0.095982	0.188819	0.126306	Irf1/Stat1/Stat2	3	0.0333333
GO:2001236	regulation of extrinsic apoptotic signaling pathway	2/90	168/29008	0.096045	0.188819	0.126306	Pml/Sp100	2	0.0222222
GO:1901991	negative regulation of mitotic cell cycle phase transition	2/90	169/29008	0.0970064	0.189383	0.126684	Pml/Trex1	2	0.0222222
GO:0002438	acute inflammatory response to antigenic stimulus	1/90	33/29008	0.0975134	0.189383	0.126684	Fcgr1	1	0.0111111
GO:0002486	antigen processing and presentation of endogenous peptide antigen via MHC class I via ER pathway, TAP-independent	1/90	33/29008	0.0975134	0.189383	0.126684	H2-T23	1	0.0111111
GO:0002675	positive regulation of acute inflammatory response	1/90	33/29008	0.0975134	0.189383	0.126684	Fcgr1	1	0.0111111
GO:0009156	ribonucleoside monophosphate biosynthetic process	1/90	33/29008	0.0975134	0.189383	0.126684	Pnp	1	0.0111111
GO:0043094	cellular metabolic compound salvage	1/90	33/29008	0.0975134	0.189383	0.126684	Pnp	1	0.0111111
GO:0070266	necroptotic process	1/90	33/29008	0.0975134	0.189383	0.126684	Zbp1	1	0.0111111
GO:0071168	protein localization to chromatin	1/90	33/29008	0.0975134	0.189383	0.126684	Daxx	1	0.0111111
GO:1902275	regulation of chromatin organization	1/90	33/29008	0.0975134	0.189383	0.126684	Parp10	1	0.0111111
GO:0002476	antigen processing and presentation of endogenous peptide antigen via MHC class Ib	1/90	34/29008	0.100317	0.192033	0.128456	H2-T23	1	0.0111111
GO:0002484	antigen processing and presentation of endogenous peptide antigen via MHC class I via ER pathway	1/90	34/29008	0.100317	0.192033	0.128456	H2-T23	1	0.0111111
GO:0006308	DNA catabolic process	1/90	34/29008	0.100317	0.192033	0.128456	Trex1	1	0.0111111
GO:0009112	nucleobase metabolic process	1/90	34/29008	0.100317	0.192033	0.128456	Pnp	1	0.0111111
GO:0032205	negative regulation of telomere maintenance	1/90	34/29008	0.100317	0.192033	0.128456	Pml	1	0.0111111
GO:0036037	CD8-positive, alpha-beta T cell activation	1/90	34/29008	0.100317	0.192033	0.128456	Irf1	1	0.0111111
GO:0070269	pyroptosis	1/90	34/29008	0.100317	0.192033	0.128456	Zbp1	1	0.0111111
GO:2000406	positive regulation of T cell migration	1/90	34/29008	0.100317	0.192033	0.128456	Cxcl10	1	0.0111111
GO:0031667	response to nutrient levels	3/90	358/29008	0.100341	0.192033	0.128456	Ddit3/Ifi204/Ifi206	3	0.0333333
GO:0045861	negative regulation of proteolysis	3/90	358/29008	0.100341	0.192033	0.128456	Ifi204/Ifi206/Pml	3	0.0333333
GO:0070661	leukocyte proliferation	3/90	358/29008	0.100341	0.192033	0.128456	Irf1/Pnp/Psmb10	3	0.0333333
GO:0031056	regulation of histone modification	2/90	174/29008	0.101855	0.194413	0.130048	Daxx/Pml	2	0.0222222
GO:0071356	cellular response to tumor necrosis factor	2/90	174/29008	0.101855	0.194413	0.130048	Irf1/Stat1	2	0.0222222
GO:0002428	antigen processing and presentation of peptide antigen via MHC class Ib	1/90	35/29008	0.103111	0.194751	0.130274	H2-T23	1	0.0111111
GO:0031342	negative regulation of cell killing	1/90	35/29008	0.103111	0.194751	0.130274	Tap1	1	0.0111111
GO:0045577	regulation of B cell differentiation	1/90	35/29008	0.103111	0.194751	0.130274	Pnp	1	0.0111111
GO:0046825	regulation of protein export from nucleus	1/90	35/29008	0.103111	0.194751	0.130274	Sp100	1	0.0111111
GO:0048147	negative regulation of fibroblast proliferation	1/90	35/29008	0.103111	0.194751	0.130274	Parp10	1	0.0111111
GO:0071402	cellular response to lipoprotein particle stimulus	1/90	35/29008	0.103111	0.194751	0.130274	Abcg1	1	0.0111111
GO:0072524	pyridine-containing compound metabolic process	1/90	35/29008	0.103111	0.194751	0.130274	Pnp	1	0.0111111
GO:0090140	regulation of mitochondrial fission	1/90	35/29008	0.103111	0.194751	0.130274	Stat2	1	0.0111111
GO:0001779	natural killer cell differentiation	1/90	36/29008	0.105897	0.198505	0.132785	Irf1	1	0.0111111
GO:0009154	purine ribonucleotide catabolic process	1/90	36/29008	0.105897	0.198505	0.132785	Pnp	1	0.0111111
GO:0010939	regulation of necrotic cell death	1/90	36/29008	0.105897	0.198505	0.132785	Zbp1	1	0.0111111
GO:0034122	negative regulation of toll-like receptor signaling pathway	1/90	36/29008	0.105897	0.198505	0.132785	Trim30a	1	0.0111111
GO:0045589	regulation of regulatory T cell differentiation	1/90	36/29008	0.105897	0.198505	0.132785	Irf1	1	0.0111111
GO:0009259	ribonucleotide metabolic process	3/90	367/29008	0.106062	0.198505	0.132785	Nt5c3/Pnp/Trex1	3	0.0333333
GO:0045786	negative regulation of cell cycle	3/90	367/29008	0.106062	0.198505	0.132785	Atrip/Pml/Trex1	3	0.0333333
GO:0002724	regulation of T cell cytokine production	1/90	37/29008	0.108675	0.202085	0.13518	Rsad2	1	0.0111111
GO:0016572	histone phosphorylation	1/90	37/29008	0.108675	0.202085	0.13518	Daxx	1	0.0111111
GO:0032365	intracellular lipid transport	1/90	37/29008	0.108675	0.202085	0.13518	Abcg1	1	0.0111111
GO:0032508	DNA duplex unwinding	1/90	37/29008	0.108675	0.202085	0.13518	Trex1	1	0.0111111
GO:0032692	negative regulation of interleukin-1 production	1/90	37/29008	0.108675	0.202085	0.13518	Pml	1	0.0111111
GO:0042129	regulation of T cell proliferation	2/90	183/29008	0.110746	0.205671	0.137579	Irf1/Pnp	2	0.0222222
GO:0034661	ncRNA catabolic process	1/90	38/29008	0.111444	0.205907	0.137737	Slfn8	1	0.0111111
GO:0045622	regulation of T-helper cell differentiation	1/90	38/29008	0.111444	0.205907	0.137737	Irf1	1	0.0111111
GO:0046686	response to cadmium ion	1/90	38/29008	0.111444	0.205907	0.137737	Daxx	1	0.0111111
GO:1902003	regulation of amyloid-beta formation	1/90	38/29008	0.111444	0.205907	0.137737	Abcg1	1	0.0111111
GO:1901987	regulation of cell cycle phase transition	3/90	378/29008	0.113224	0.20834	0.139364	Atrip/Pml/Trex1	3	0.0333333
GO:0019693	ribose phosphate metabolic process	3/90	379/29008	0.113884	0.20834	0.139364	Nt5c3/Pnp/Trex1	3	0.0333333
GO:0002475	antigen processing and presentation via MHC class Ib	1/90	39/29008	0.114204	0.20834	0.139364	H2-T23	1	0.0111111
GO:0002861	regulation of inflammatory response to antigenic stimulus	1/90	39/29008	0.114204	0.20834	0.139364	Fcgr1	1	0.0111111
GO:0009167	purine ribonucleoside monophosphate metabolic process	1/90	39/29008	0.114204	0.20834	0.139364	Pnp	1	0.0111111
GO:0032633	interleukin-4 production	1/90	39/29008	0.114204	0.20834	0.139364	Ddit3	1	0.0111111
GO:0032743	positive regulation of interleukin-2 production	1/90	39/29008	0.114204	0.20834	0.139364	Pnp	1	0.0111111
GO:0044088	regulation of vacuole organization	1/90	39/29008	0.114204	0.20834	0.139364	Trex1	1	0.0111111
GO:0046640	regulation of alpha-beta T cell proliferation	1/90	39/29008	0.114204	0.20834	0.139364	Irf1	1	0.0111111
GO:2000403	positive regulation of lymphocyte migration	1/90	39/29008	0.114204	0.20834	0.139364	Cxcl10	1	0.0111111
GO:0002440	production of molecular mediator of immune response	3/90	380/29008	0.114546	0.208699	0.139605	Ddx58/Rsad2/Trex1	3	0.0333333
GO:0010951	negative regulation of endopeptidase activity	2/90	187/29008	0.114761	0.208828	0.139691	Ifi204/Ifi206	2	0.0222222
GO:1902107	positive regulation of leukocyte differentiation	2/90	188/29008	0.115771	0.210136	0.140566	Irf1/Pnp	2	0.0222222
GO:1903708	positive regulation of hemopoiesis	2/90	188/29008	0.115771	0.210136	0.140566	Irf1/Pnp	2	0.0222222
GO:0006195	purine nucleotide catabolic process	1/90	40/29008	0.116956	0.210171	0.14059	Pnp	1	0.0111111
GO:0030521	androgen receptor signaling pathway	1/90	40/29008	0.116956	0.210171	0.14059	Daxx	1	0.0111111
GO:0032660	regulation of interleukin-17 production	1/90	40/29008	0.116956	0.210171	0.14059	Ddit3	1	0.0111111
GO:0033363	secretory granule organization	1/90	40/29008	0.116956	0.210171	0.14059	Abcg1	1	0.0111111
GO:0045066	regulatory T cell differentiation	1/90	40/29008	0.116956	0.210171	0.14059	Irf1	1	0.0111111
GO:0051154	negative regulation of striated muscle cell differentiation	1/90	40/29008	0.116956	0.210171	0.14059	Daxx	1	0.0111111
GO:0090181	regulation of cholesterol metabolic process	1/90	40/29008	0.116956	0.210171	0.14059	Abcg1	1	0.0111111
GO:2000516	positive regulation of CD4-positive, alpha-beta T cell activation	1/90	40/29008	0.116956	0.210171	0.14059	Irf1	1	0.0111111
GO:0051480	regulation of cytosolic calcium ion concentration	3/90	386/29008	0.118547	0.212765	0.142325	Cxcl10/Ddit3/Pml	3	0.0333333
GO:0032689	negative regulation of interferon-gamma production	1/90	41/29008	0.1197	0.21348	0.142803	Ddit3	1	0.0111111
GO:0032733	positive regulation of interleukin-10 production	1/90	41/29008	0.1197	0.21348	0.142803	Isg15	1	0.0111111
GO:0060603	mammary gland duct morphogenesis	1/90	41/29008	0.1197	0.21348	0.142803	Pml	1	0.0111111
GO:0071827	plasma lipoprotein particle organization	1/90	41/29008	0.1197	0.21348	0.142803	Abcg1	1	0.0111111
GO:2000279	negative regulation of DNA biosynthetic process	1/90	41/29008	0.1197	0.21348	0.142803	Pml	1	0.0111111
GO:0050731	positive regulation of peptidyl-tyrosine phosphorylation	2/90	192/29008	0.119833	0.21348	0.142803	Parp14/Parp9	2	0.0222222
GO:0042176	regulation of protein catabolic process	3/90	389/29008	0.120567	0.214523	0.1435	Pml/Samd9l/Trim30a	3	0.0333333
GO:0051099	positive regulation of binding	2/90	193/29008	0.120854	0.214769	0.143665	Dtx3l/Parp9	2	0.0222222
GO:0000082	G1/S transition of mitotic cell cycle	2/90	194/29008	0.121877	0.216132	0.144577	Pml/Trex1	2	0.0222222
GO:0009991	response to extracellular stimulus	3/90	391/29008	0.121921	0.216132	0.144577	Ddit3/Ifi204/Ifi206	3	0.0333333
GO:0009126	purine nucleoside monophosphate metabolic process	1/90	42/29008	0.122435	0.216246	0.144653	Pnp	1	0.0111111
GO:0010874	regulation of cholesterol efflux	1/90	42/29008	0.122435	0.216246	0.144653	Abcg1	1	0.0111111
GO:0030501	positive regulation of bone mineralization	1/90	42/29008	0.122435	0.216246	0.144653	Isg15	1	0.0111111
GO:0002262	myeloid cell homeostasis	2/90	196/29008	0.12393	0.218125	0.14591	Isg15/Stat1	2	0.0222222
GO:0034612	response to tumor necrosis factor	2/90	196/29008	0.12393	0.218125	0.14591	Irf1/Stat1	2	0.0222222
GO:0006984	ER-nucleus signaling pathway	1/90	43/29008	0.125161	0.218125	0.14591	Ddit3	1	0.0111111
GO:0009124	nucleoside monophosphate biosynthetic process	1/90	43/29008	0.125161	0.218125	0.14591	Pnp	1	0.0111111
GO:0016925	protein sumoylation	1/90	43/29008	0.125161	0.218125	0.14591	Ifih1	1	0.0111111
GO:0017145	stem cell division	1/90	43/29008	0.125161	0.218125	0.14591	Samd9l	1	0.0111111
GO:0032735	positive regulation of interleukin-12 production	1/90	43/29008	0.125161	0.218125	0.14591	Irf1	1	0.0111111
GO:0046633	alpha-beta T cell proliferation	1/90	43/29008	0.125161	0.218125	0.14591	Irf1	1	0.0111111
GO:0046636	negative regulation of alpha-beta T cell activation	1/90	43/29008	0.125161	0.218125	0.14591	Irf1	1	0.0111111
GO:0051281	positive regulation of release of sequestered calcium ion into cytosol	1/90	43/29008	0.125161	0.218125	0.14591	Cxcl10	1	0.0111111
GO:0097300	programmed necrotic cell death	1/90	43/29008	0.125161	0.218125	0.14591	Zbp1	1	0.0111111
GO:0019722	calcium-mediated signaling	2/90	198/29008	0.125992	0.219307	0.146701	Igtp/Irgm1	2	0.0222222
GO:0031669	cellular response to nutrient levels	2/90	199/29008	0.127025	0.220203	0.1473	Ifi204/Ifi206	2	0.0222222
GO:0045619	regulation of lymphocyte differentiation	2/90	199/29008	0.127025	0.220203	0.1473	Irf1/Pnp	2	0.0222222
GO:0031507	heterochromatin assembly	1/90	44/29008	0.12788	0.220203	0.1473	Znfx1	1	0.0111111
GO:0032392	DNA geometric change	1/90	44/29008	0.12788	0.220203	0.1473	Trex1	1	0.0111111
GO:0032620	interleukin-17 production	1/90	44/29008	0.12788	0.220203	0.1473	Ddit3	1	0.0111111
GO:0035774	positive regulation of insulin secretion involved in cellular response to glucose stimulus	1/90	44/29008	0.12788	0.220203	0.1473	Abcg1	1	0.0111111
GO:0045940	positive regulation of steroid metabolic process	1/90	44/29008	0.12788	0.220203	0.1473	Abcg1	1	0.0111111
GO:0070232	regulation of T cell apoptotic process	1/90	44/29008	0.12788	0.220203	0.1473	Pnp	1	0.0111111
GO:1902742	apoptotic process involved in development	1/90	44/29008	0.12788	0.220203	0.1473	Pml	1	0.0111111
GO:0030308	negative regulation of cell growth	2/90	202/29008	0.130139	0.223007	0.149176	Mndal/Pml	2	0.0222222
GO:0046890	regulation of lipid biosynthetic process	2/90	202/29008	0.130139	0.223007	0.149176	Abcg1/Trex1	2	0.0222222
GO:0010830	regulation of myotube differentiation	1/90	45/29008	0.13059	0.223007	0.149176	Daxx	1	0.0111111
GO:0032373	positive regulation of sterol transport	1/90	45/29008	0.13059	0.223007	0.149176	Abcg1	1	0.0111111
GO:0032376	positive regulation of cholesterol transport	1/90	45/29008	0.13059	0.223007	0.149176	Abcg1	1	0.0111111
GO:0071825	protein-lipid complex subunit organization	1/90	45/29008	0.13059	0.223007	0.149176	Abcg1	1	0.0111111
GO:1902991	regulation of amyloid precursor protein catabolic process	1/90	45/29008	0.13059	0.223007	0.149176	Abcg1	1	0.0111111
GO:0002369	T cell cytokine production	1/90	46/29008	0.133291	0.226281	0.151366	Rsad2	1	0.0111111
GO:0008631	intrinsic apoptotic signaling pathway in response to oxidative stress	1/90	46/29008	0.133291	0.226281	0.151366	Pml	1	0.0111111
GO:0044848	biological phase	1/90	46/29008	0.133291	0.226281	0.151366	Trex1	1	0.0111111
GO:0051898	negative regulation of protein kinase B signaling	1/90	46/29008	0.133291	0.226281	0.151366	Ddit3	1	0.0111111
GO:0072523	purine-containing compound catabolic process	1/90	46/29008	0.133291	0.226281	0.151366	Pnp	1	0.0111111
GO:0000266	mitochondrial fission	1/90	47/29008	0.135985	0.229504	0.153521	Stat2	1	0.0111111
GO:0006110	regulation of glycolytic process	1/90	47/29008	0.135985	0.229504	0.153521	Trex1	1	0.0111111
GO:0048536	spleen development	1/90	47/29008	0.135985	0.229504	0.153521	Samd9l	1	0.0111111
GO:0120163	negative regulation of cold-induced thermogenesis	1/90	47/29008	0.135985	0.229504	0.153521	Ddit3	1	0.0111111
GO:2000404	regulation of T cell migration	1/90	47/29008	0.135985	0.229504	0.153521	Cxcl10	1	0.0111111
GO:1901652	response to peptide	3/90	412/29008	0.136468	0.23005	0.153887	Irf1/Stat1/Stat2	3	0.0333333
GO:0043281	regulation of cysteine-type endopeptidase activity involved in apoptotic process	2/90	210/29008	0.138527	0.232135	0.155281	Pml/Stat1	2	0.0222222
GO:0001580	detection of chemical stimulus involved in sensory perception of bitter taste	1/90	48/29008	0.13867	0.232135	0.155281	Rtp4	1	0.0111111
GO:0034205	amyloid-beta formation	1/90	48/29008	0.13867	0.232135	0.155281	Abcg1	1	0.0111111
GO:0043277	apoptotic cell clearance	1/90	48/29008	0.13867	0.232135	0.155281	Trex1	1	0.0111111
GO:0051972	regulation of telomerase activity	1/90	48/29008	0.13867	0.232135	0.155281	Pml	1	0.0111111
GO:0090317	negative regulation of intracellular protein transport	1/90	48/29008	0.13867	0.232135	0.155281	Sp100	1	0.0111111
GO:0001503	ossification	3/90	417/29008	0.140017	0.234119	0.156609	Ifi204/Isg15/Rsad2	3	0.0333333
GO:0032210	regulation of telomere maintenance via telomerase	1/90	49/29008	0.141346	0.235523	0.157548	Pml	1	0.0111111
GO:0043124	negative regulation of I-kappaB kinase/NF-kappaB signaling	1/90	49/29008	0.141346	0.235523	0.157548	Stat1	1	0.0111111
GO:1902930	regulation of alcohol biosynthetic process	1/90	49/29008	0.141346	0.235523	0.157548	Abcg1	1	0.0111111
GO:0007520	myoblast fusion	1/90	50/29008	0.144015	0.238592	0.159601	Cxcl10	1	0.0111111
GO:0016574	histone ubiquitination	1/90	50/29008	0.144015	0.238592	0.159601	Dtx3l	1	0.0111111
GO:0019083	viral transcription	1/90	50/29008	0.144015	0.238592	0.159601	Sp100	1	0.0111111
GO:0042088	T-helper 1 type immune response	1/90	50/29008	0.144015	0.238592	0.159601	Irf1	1	0.0111111
GO:0043618	regulation of transcription from RNA polymerase II promoter in response to stress	1/90	50/29008	0.144015	0.238592	0.159601	Ddit3	1	0.0111111
GO:0044843	cell cycle G1/S phase transition	2/90	216/29008	0.144895	0.2395	0.160209	Pml/Trex1	2	0.0222222
GO:0050870	positive regulation of T cell activation	2/90	216/29008	0.144895	0.2395	0.160209	Irf1/Pnp	2	0.0222222
GO:0050913	sensory perception of bitter taste	1/90	51/29008	0.146675	0.241648	0.161645	Rtp4	1	0.0111111
GO:0051438	regulation of ubiquitin-protein transferase activity	1/90	51/29008	0.146675	0.241648	0.161645	Dtx3l	1	0.0111111
GO:0032984	protein-containing complex disassembly	2/90	218/29008	0.147032	0.241648	0.161645	Igtp/Irgm1	2	0.0222222
GO:0043393	regulation of protein binding	2/90	218/29008	0.147032	0.241648	0.161645	Dtx3l/Ifit2	2	0.0222222
GO:0048839	inner ear development	2/90	218/29008	0.147032	0.241648	0.161645	H2-T23/Ifi204	2	0.0222222
GO:0006091	generation of precursor metabolites and energy	3/90	428/29008	0.147935	0.242384	0.162138	Oas1a/Oas1g/Trex1	3	0.0333333
GO:0045637	regulation of myeloid cell differentiation	2/90	219/29008	0.148102	0.242384	0.162138	Isg15/Stat1	2	0.0222222
GO:0032206	positive regulation of telomere maintenance	1/90	52/29008	0.149327	0.242384	0.162138	Pml	1	0.0111111
GO:0032715	negative regulation of interleukin-6 production	1/90	52/29008	0.149327	0.242384	0.162138	Trim30a	1	0.0111111
GO:0045581	negative regulation of T cell differentiation	1/90	52/29008	0.149327	0.242384	0.162138	Irf1	1	0.0111111
GO:0045814	negative regulation of gene expression, epigenetic	1/90	52/29008	0.149327	0.242384	0.162138	Znfx1	1	0.0111111
GO:0050912	detection of chemical stimulus involved in sensory perception of taste	1/90	52/29008	0.149327	0.242384	0.162138	Rtp4	1	0.0111111
GO:0070169	positive regulation of biomineral tissue development	1/90	52/29008	0.149327	0.242384	0.162138	Isg15	1	0.0111111
GO:0070229	negative regulation of lymphocyte apoptotic process	1/90	52/29008	0.149327	0.242384	0.162138	Pnp	1	0.0111111
GO:1902041	regulation of extrinsic apoptotic signaling pathway via death domain receptors	1/90	52/29008	0.149327	0.242384	0.162138	Sp100	1	0.0111111
GO:2000059	negative regulation of ubiquitin-dependent protein catabolic process	1/90	52/29008	0.149327	0.242384	0.162138	Pml	1	0.0111111
GO:0016236	macroautophagy	2/90	222/29008	0.151324	0.244204	0.163355	Igtp/Irgm1	2	0.0222222
GO:0002673	regulation of acute inflammatory response	1/90	53/29008	0.151972	0.244204	0.163355	Fcgr1	1	0.0111111
GO:0008333	endosome to lysosome transport	1/90	53/29008	0.151972	0.244204	0.163355	Dtx3l	1	0.0111111
GO:0034605	cellular response to heat	1/90	53/29008	0.151972	0.244204	0.163355	Daxx	1	0.0111111
GO:0043370	regulation of CD4-positive, alpha-beta T cell differentiation	1/90	53/29008	0.151972	0.244204	0.163355	Irf1	1	0.0111111
GO:0051205	protein insertion into membrane	1/90	53/29008	0.151972	0.244204	0.163355	Rtp4	1	0.0111111
GO:0070828	heterochromatin organization	1/90	53/29008	0.151972	0.244204	0.163355	Znfx1	1	0.0111111
GO:0110151	positive regulation of biomineralization	1/90	53/29008	0.151972	0.244204	0.163355	Isg15	1	0.0111111
GO:2000677	regulation of transcription regulatory region DNA binding	1/90	53/29008	0.151972	0.244204	0.163355	Ddit3	1	0.0111111
GO:0006816	calcium ion transport	3/90	434/29008	0.152315	0.244483	0.163542	Cxcl10/Ddit3/Pml	3	0.0333333
GO:0006006	glucose metabolic process	2/90	225/29008	0.154559	0.246246	0.164721	Oas1a/Oas1g	2	0.0222222
GO:0002714	positive regulation of B cell mediated immunity	1/90	54/29008	0.154607	0.246246	0.164721	Fcgr1	1	0.0111111
GO:0002891	positive regulation of immunoglobulin mediated immune response	1/90	54/29008	0.154607	0.246246	0.164721	Fcgr1	1	0.0111111
GO:0010883	regulation of lipid storage	1/90	54/29008	0.154607	0.246246	0.164721	Abcg1	1	0.0111111
GO:0048247	lymphocyte chemotaxis	1/90	54/29008	0.154607	0.246246	0.164721	Cxcl10	1	0.0111111
GO:0048255	mRNA stabilization	1/90	54/29008	0.154607	0.246246	0.164721	Tent5a	1	0.0111111
GO:0090311	regulation of protein deacetylation	1/90	54/29008	0.154607	0.246246	0.164721	Pml	1	0.0111111
GO:0010596	negative regulation of endothelial cell migration	1/90	55/29008	0.157235	0.24933	0.166784	Sp100	1	0.0111111
GO:0031646	positive regulation of nervous system process	1/90	55/29008	0.157235	0.24933	0.166784	Fcgr1	1	0.0111111
GO:0043620	regulation of DNA-templated transcription in response to stress	1/90	55/29008	0.157235	0.24933	0.166784	Ddit3	1	0.0111111
GO:2000378	negative regulation of reactive oxygen species metabolic process	1/90	55/29008	0.157235	0.24933	0.166784	Trim30a	1	0.0111111
GO:0030098	lymphocyte differentiation	3/90	441/29008	0.157477	0.249439	0.166857	Irf1/Pnp/Rsad2	3	0.0333333
GO:0006695	cholesterol biosynthetic process	1/90	56/29008	0.159855	0.251824	0.168452	Abcg1	1	0.0111111
GO:0009948	anterior/posterior axis specification	1/90	56/29008	0.159855	0.251824	0.168452	Ddit3	1	0.0111111
GO:0042269	regulation of natural killer cell mediated cytotoxicity	1/90	56/29008	0.159855	0.251824	0.168452	Tap1	1	0.0111111
GO:0043507	positive regulation of JUN kinase activity	1/90	56/29008	0.159855	0.251824	0.168452	Fgd2	1	0.0111111
GO:1902653	secondary alcohol biosynthetic process	1/90	56/29008	0.159855	0.251824	0.168452	Abcg1	1	0.0111111
GO:0031668	cellular response to extracellular stimulus	2/90	231/29008	0.161071	0.253187	0.169364	Ifi204/Ifi206	2	0.0222222
GO:0045930	negative regulation of mitotic cell cycle	2/90	231/29008	0.161071	0.253187	0.169364	Pml/Trex1	2	0.0222222
GO:0035567	non-canonical Wnt signaling pathway	1/90	57/29008	0.162467	0.254825	0.17046	Rnf213	1	0.0111111
GO:1905953	negative regulation of lipid localization	1/90	57/29008	0.162467	0.254825	0.17046	Abcg1	1	0.0111111
GO:0010761	fibroblast migration	1/90	58/29008	0.16507	0.257231	0.172069	Pml	1	0.0111111
GO:0043470	regulation of carbohydrate catabolic process	1/90	58/29008	0.16507	0.257231	0.172069	Trex1	1	0.0111111
GO:0045599	negative regulation of fat cell differentiation	1/90	58/29008	0.16507	0.257231	0.172069	Ddit3	1	0.0111111
GO:0045778	positive regulation of ossification	1/90	58/29008	0.16507	0.257231	0.172069	Isg15	1	0.0111111
GO:0051930	regulation of sensory perception of pain	1/90	58/29008	0.16507	0.257231	0.172069	Fcgr1	1	0.0111111
GO:1904356	regulation of telomere maintenance via telomere lengthening	1/90	58/29008	0.16507	0.257231	0.172069	Pml	1	0.0111111
GO:0071241	cellular response to inorganic substance	2/90	237/29008	0.167632	0.259873	0.173836	Daxx/Trex1	2	0.0222222
GO:0002548	monocyte chemotaxis	1/90	59/29008	0.167666	0.259873	0.173836	Cxcl10	1	0.0111111
GO:0002715	regulation of natural killer cell mediated immunity	1/90	59/29008	0.167666	0.259873	0.173836	Tap1	1	0.0111111
GO:0051931	regulation of sensory perception	1/90	59/29008	0.167666	0.259873	0.173836	Fcgr1	1	0.0111111
GO:0060443	mammary gland morphogenesis	1/90	59/29008	0.167666	0.259873	0.173836	Pml	1	0.0111111
GO:0002573	myeloid leukocyte differentiation	2/90	238/29008	0.168731	0.260963	0.174565	Ifi204/Ifi206	2	0.0222222
GO:0097191	extrinsic apoptotic signaling pathway	2/90	238/29008	0.168731	0.260963	0.174565	Pml/Sp100	2	0.0222222
GO:0006278	RNA-dependent DNA biosynthetic process	1/90	60/29008	0.170254	0.261636	0.175015	Pml	1	0.0111111
GO:0006446	regulation of translational initiation	1/90	60/29008	0.170254	0.261636	0.175015	Pml	1	0.0111111
GO:0007004	telomere maintenance via telomerase	1/90	60/29008	0.170254	0.261636	0.175015	Pml	1	0.0111111
GO:0042987	amyloid precursor protein catabolic process	1/90	60/29008	0.170254	0.261636	0.175015	Abcg1	1	0.0111111
GO:0070265	necrotic cell death	1/90	60/29008	0.170254	0.261636	0.175015	Zbp1	1	0.0111111
GO:2001238	positive regulation of extrinsic apoptotic signaling pathway	1/90	60/29008	0.170254	0.261636	0.175015	Pml	1	0.0111111
GO:1903039	positive regulation of leukocyte cell-cell adhesion	2/90	240/29008	0.170931	0.262397	0.175525	Irf1/Pnp	2	0.0222222
GO:0050670	regulation of lymphocyte proliferation	2/90	241/29008	0.172033	0.263078	0.175981	Irf1/Pnp	2	0.0222222
GO:0016570	histone modification	3/90	461/29008	0.172518	0.263078	0.175981	Daxx/Dtx3l/Pml	3	0.0333333
GO:0010259	multicellular organism aging	1/90	61/29008	0.172833	0.263078	0.175981	Trex1	1	0.0111111
GO:0045620	negative regulation of lymphocyte differentiation	1/90	61/29008	0.172833	0.263078	0.175981	Irf1	1	0.0111111
GO:0048524	positive regulation of viral process	1/90	61/29008	0.172833	0.263078	0.175981	Trim30a	1	0.0111111
GO:0070098	chemokine-mediated signaling pathway	1/90	61/29008	0.172833	0.263078	0.175981	Cxcl10	1	0.0111111
GO:0070231	T cell apoptotic process	1/90	61/29008	0.172833	0.263078	0.175981	Pnp	1	0.0111111
GO:1902373	negative regulation of mRNA catabolic process	1/90	61/29008	0.172833	0.263078	0.175981	Tent5a	1	0.0111111
GO:0016126	sterol biosynthetic process	1/90	62/29008	0.175405	0.266431	0.178223	Abcg1	1	0.0111111
GO:0033344	cholesterol efflux	1/90	62/29008	0.175405	0.266431	0.178223	Abcg1	1	0.0111111
GO:0031330	negative regulation of cellular catabolic process	2/90	245/29008	0.176452	0.267458	0.17891	Pml/Tent5a	2	0.0222222
GO:0032944	regulation of mononuclear cell proliferation	2/90	245/29008	0.176452	0.267458	0.17891	Irf1/Pnp	2	0.0222222
GO:0002707	negative regulation of lymphocyte mediated immunity	1/90	63/29008	0.177969	0.268348	0.179506	Tap1	1	0.0111111
GO:0032653	regulation of interleukin-10 production	1/90	63/29008	0.177969	0.268348	0.179506	Isg15	1	0.0111111
GO:0032655	regulation of interleukin-12 production	1/90	63/29008	0.177969	0.268348	0.179506	Irf1	1	0.0111111
GO:0072678	T cell migration	1/90	63/29008	0.177969	0.268348	0.179506	Cxcl10	1	0.0111111
GO:2000401	regulation of lymphocyte migration	1/90	63/29008	0.177969	0.268348	0.179506	Cxcl10	1	0.0111111
GO:0043489	RNA stabilization	1/90	64/29008	0.180525	0.271634	0.181704	Tent5a	1	0.0111111
GO:0050435	amyloid-beta metabolic process	1/90	64/29008	0.180525	0.271634	0.181704	Abcg1	1	0.0111111
GO:0043583	ear development	2/90	250/29008	0.182002	0.273472	0.182933	H2-T23/Ifi204	2	0.0222222
GO:0006611	protein export from nucleus	1/90	65/29008	0.183073	0.273472	0.182933	Sp100	1	0.0111111
GO:0032387	negative regulation of intracellular transport	1/90	65/29008	0.183073	0.273472	0.182933	Sp100	1	0.0111111
GO:0032613	interleukin-10 production	1/90	65/29008	0.183073	0.273472	0.182933	Isg15	1	0.0111111
GO:0032615	interleukin-12 production	1/90	65/29008	0.183073	0.273472	0.182933	Irf1	1	0.0111111
GO:0051148	negative regulation of muscle cell differentiation	1/90	65/29008	0.183073	0.273472	0.182933	Daxx	1	0.0111111
GO:1901264	carbohydrate derivative transport	1/90	65/29008	0.183073	0.273472	0.182933	Abcg1	1	0.0111111
GO:0010524	positive regulation of calcium ion transport into cytosol	1/90	66/29008	0.185613	0.276694	0.185088	Cxcl10	1	0.0111111
GO:1903051	negative regulation of proteolysis involved in cellular protein catabolic process	1/90	66/29008	0.185613	0.276694	0.185088	Pml	1	0.0111111
GO:0034976	response to endoplasmic reticulum stress	2/90	254/29008	0.186461	0.27767	0.185741	Ddit3/Pml	2	0.0222222
GO:0000281	mitotic cytokinesis	1/90	67/29008	0.188146	0.278742	0.186458	Daxx	1	0.0111111
GO:0030968	endoplasmic reticulum unfolded protein response	1/90	67/29008	0.188146	0.278742	0.186458	Ddit3	1	0.0111111
GO:0032663	regulation of interleukin-2 production	1/90	67/29008	0.188146	0.278742	0.186458	Pnp	1	0.0111111
GO:0051817	modulation of process of other organism involved in symbiotic interaction	1/90	67/29008	0.188146	0.278742	0.186458	Irgm1	1	0.0111111
GO:0090398	cellular senescence	1/90	67/29008	0.188146	0.278742	0.186458	Pml	1	0.0111111
GO:0016485	protein processing	2/90	256/29008	0.188696	0.278984	0.18662	Ifi204/Ifi206	2	0.0222222
GO:0019318	hexose metabolic process	2/90	256/29008	0.188696	0.278984	0.18662	Oas1a/Oas1g	2	0.0222222
GO:0032720	negative regulation of tumor necrosis factor production	1/90	68/29008	0.19067	0.281327	0.188187	Trim30a	1	0.0111111
GO:0097006	regulation of plasma lipoprotein particle levels	1/90	68/29008	0.19067	0.281327	0.188187	Abcg1	1	0.0111111
GO:0051348	negative regulation of transferase activity	2/90	259/29008	0.192056	0.283015	0.189316	Dtx3l/Pml	2	0.0222222
GO:0001937	negative regulation of endothelial cell proliferation	1/90	69/29008	0.193187	0.283015	0.189316	Stat1	1	0.0111111
GO:0009206	purine ribonucleoside triphosphate biosynthetic process	1/90	69/29008	0.193187	0.283015	0.189316	Pnp	1	0.0111111
GO:0019080	viral gene expression	1/90	69/29008	0.193187	0.283015	0.189316	Sp100	1	0.0111111
GO:0042093	T-helper cell differentiation	1/90	69/29008	0.193187	0.283015	0.189316	Irf1	1	0.0111111
GO:0071677	positive regulation of mononuclear cell migration	1/90	69/29008	0.193187	0.283015	0.189316	Cxcl10	1	0.0111111
GO:1903556	negative regulation of tumor necrosis factor superfamily cytokine production	1/90	69/29008	0.193187	0.283015	0.189316	Trim30a	1	0.0111111
GO:0002274	myeloid leukocyte activation	2/90	261/29008	0.194301	0.283524	0.189657	Ifi35/Trex1	2	0.0222222
GO:0010466	negative regulation of peptidase activity	2/90	261/29008	0.194301	0.283524	0.189657	Ifi204/Ifi206	2	0.0222222
GO:0070663	regulation of leukocyte proliferation	2/90	261/29008	0.194301	0.283524	0.189657	Irf1/Pnp	2	0.0222222
GO:0006874	cellular calcium ion homeostasis	3/90	490/29008	0.195017	0.283524	0.189657	Cxcl10/Ddit3/Pml	3	0.0333333
GO:0007568	aging	2/90	262/29008	0.195424	0.283524	0.189657	Pml/Trex1	2	0.0222222
GO:0002294	CD4-positive, alpha-beta T cell differentiation involved in immune response	1/90	70/29008	0.195697	0.283524	0.189657	Irf1	1	0.0111111
GO:0009145	purine nucleoside triphosphate biosynthetic process	1/90	70/29008	0.195697	0.283524	0.189657	Pnp	1	0.0111111
GO:0048146	positive regulation of fibroblast proliferation	1/90	70/29008	0.195697	0.283524	0.189657	Pml	1	0.0111111
GO:0070936	protein K48-linked ubiquitination	1/90	70/29008	0.195697	0.283524	0.189657	Dtx3l	1	0.0111111
GO:2000514	regulation of CD4-positive, alpha-beta T cell activation	1/90	70/29008	0.195697	0.283524	0.189657	Irf1	1	0.0111111
GO:2001244	positive regulation of intrinsic apoptotic signaling pathway	1/90	70/29008	0.195697	0.283524	0.189657	Ddit3	1	0.0111111
GO:0044770	cell cycle phase transition	3/90	492/29008	0.196596	0.284542	0.190338	Atrip/Pml/Trex1	3	0.0333333
GO:0002293	alpha-beta T cell differentiation involved in immune response	1/90	71/29008	0.198198	0.28486	0.190551	Irf1	1	0.0111111
GO:0032371	regulation of sterol transport	1/90	71/29008	0.198198	0.28486	0.190551	Abcg1	1	0.0111111
GO:0032374	regulation of cholesterol transport	1/90	71/29008	0.198198	0.28486	0.190551	Abcg1	1	0.0111111
GO:0032922	circadian regulation of gene expression	1/90	71/29008	0.198198	0.28486	0.190551	Pml	1	0.0111111
GO:0050909	sensory perception of taste	1/90	71/29008	0.198198	0.28486	0.190551	Rtp4	1	0.0111111
GO:1990868	response to chemokine	1/90	71/29008	0.198198	0.28486	0.190551	Cxcl10	1	0.0111111
GO:1990869	cellular response to chemokine	1/90	71/29008	0.198198	0.28486	0.190551	Cxcl10	1	0.0111111
GO:0045926	negative regulation of growth	2/90	266/29008	0.199927	0.286447	0.191613	Mndal/Pml	2	0.0222222
GO:0002287	alpha-beta T cell activation involved in immune response	1/90	72/29008	0.200692	0.286447	0.191613	Irf1	1	0.0111111
GO:0006513	protein monoubiquitination	1/90	72/29008	0.200692	0.286447	0.191613	Dtx3l	1	0.0111111
GO:0009201	ribonucleoside triphosphate biosynthetic process	1/90	72/29008	0.200692	0.286447	0.191613	Pnp	1	0.0111111
GO:0010633	negative regulation of epithelial cell migration	1/90	72/29008	0.200692	0.286447	0.191613	Sp100	1	0.0111111
GO:0043506	regulation of JUN kinase activity	1/90	72/29008	0.200692	0.286447	0.191613	Fgd2	1	0.0111111
GO:1905330	regulation of morphogenesis of an epithelium	1/90	72/29008	0.200692	0.286447	0.191613	Cxcl10	1	0.0111111
GO:0033209	tumor necrosis factor-mediated signaling pathway	1/90	73/29008	0.203178	0.289423	0.193603	Stat1	1	0.0111111
GO:2000107	negative regulation of leukocyte apoptotic process	1/90	73/29008	0.203178	0.289423	0.193603	Pnp	1	0.0111111
GO:0034599	cellular response to oxidative stress	2/90	271/29008	0.205573	0.291515	0.195002	Pml/Trex1	2	0.0222222
GO:0010833	telomere maintenance via telomere lengthening	1/90	74/29008	0.205656	0.291515	0.195002	Pml	1	0.0111111
GO:0032623	interleukin-2 production	1/90	74/29008	0.205656	0.291515	0.195002	Pnp	1	0.0111111
GO:0046847	filopodium assembly	1/90	74/29008	0.205656	0.291515	0.195002	Fgd2	1	0.0111111
GO:1902369	negative regulation of RNA catabolic process	1/90	74/29008	0.205656	0.291515	0.195002	Tent5a	1	0.0111111
GO:0006401	RNA catabolic process	2/90	272/29008	0.206705	0.292713	0.195804	Slfn8/Tent5a	2	0.0222222
GO:0005996	monosaccharide metabolic process	2/90	273/29008	0.207837	0.293575	0.196381	Oas1a/Oas1g	2	0.0222222
GO:0007040	lysosome organization	1/90	75/29008	0.208127	0.293575	0.196381	Trex1	1	0.0111111
GO:0042982	amyloid precursor protein metabolic process	1/90	75/29008	0.208127	0.293575	0.196381	Abcg1	1	0.0111111
GO:0080171	lytic vacuole organization	1/90	75/29008	0.208127	0.293575	0.196381	Trex1	1	0.0111111
GO:0006605	protein targeting	2/90	275/29008	0.210103	0.295605	0.197738	Pml/Rtp4	2	0.0222222
GO:0050864	regulation of B cell activation	2/90	275/29008	0.210103	0.295605	0.197738	Pnp/Themis2	2	0.0222222
GO:0002704	negative regulation of leukocyte mediated immunity	1/90	76/29008	0.21059	0.295605	0.197738	Tap1	1	0.0111111
GO:0002712	regulation of B cell mediated immunity	1/90	76/29008	0.21059	0.295605	0.197738	Fcgr1	1	0.0111111
GO:0002889	regulation of immunoglobulin mediated immune response	1/90	76/29008	0.21059	0.295605	0.197738	Fcgr1	1	0.0111111
GO:0045669	positive regulation of osteoblast differentiation	1/90	77/29008	0.213046	0.298471	0.199656	Ifi204	1	0.0111111
GO:1903363	negative regulation of cellular protein catabolic process	1/90	77/29008	0.213046	0.298471	0.199656	Pml	1	0.0111111
GO:0002292	T cell differentiation involved in immune response	1/90	78/29008	0.215494	0.301024	0.201364	Irf1	1	0.0111111
GO:0016575	histone deacetylation	1/90	78/29008	0.215494	0.301024	0.201364	Pml	1	0.0111111
GO:0061180	mammary gland epithelium development	1/90	78/29008	0.215494	0.301024	0.201364	Pml	1	0.0111111
GO:0001894	tissue homeostasis	2/90	280/29008	0.21578	0.301132	0.201436	Oas1a/Oas1g	2	0.0222222
GO:0050709	negative regulation of protein secretion	1/90	79/29008	0.217935	0.303845	0.203251	Rsad2	1	0.0111111
GO:0016050	vesicle organization	2/90	284/29008	0.220332	0.306349	0.204926	Abcg1/Samd9l	2	0.0222222
GO:0032204	regulation of telomere maintenance	1/90	80/29008	0.220368	0.306349	0.204926	Pml	1	0.0111111
GO:0070228	regulation of lymphocyte apoptotic process	1/90	80/29008	0.220368	0.306349	0.204926	Pnp	1	0.0111111
GO:0051924	regulation of calcium ion transport	2/90	286/29008	0.222611	0.308829	0.206584	Cxcl10/Pml	2	0.0222222
GO:0042267	natural killer cell mediated cytotoxicity	1/90	81/29008	0.222793	0.308829	0.206584	Tap1	1	0.0111111
GO:1900542	regulation of purine nucleotide metabolic process	1/90	81/29008	0.222793	0.308829	0.206584	Trex1	1	0.0111111
GO:0022409	positive regulation of cell-cell adhesion	2/90	288/29008	0.224892	0.3098	0.207234	Irf1/Pnp	2	0.0222222
GO:0002381	immunoglobulin production involved in immunoglobulin-mediated immune response	1/90	82/29008	0.225211	0.3098	0.207234	Trex1	1	0.0111111
GO:0006140	regulation of nucleotide metabolic process	1/90	82/29008	0.225211	0.3098	0.207234	Trex1	1	0.0111111
GO:0006334	nucleosome assembly	1/90	82/29008	0.225211	0.3098	0.207234	Daxx	1	0.0111111
GO:0008625	extrinsic apoptotic signaling pathway via death domain receptors	1/90	82/29008	0.225211	0.3098	0.207234	Sp100	1	0.0111111
GO:0050810	regulation of steroid biosynthetic process	1/90	82/29008	0.225211	0.3098	0.207234	Abcg1	1	0.0111111
GO:0051279	regulation of release of sequestered calcium ion into cytosol	1/90	82/29008	0.225211	0.3098	0.207234	Cxcl10	1	0.0111111
GO:2001252	positive regulation of chromosome organization	1/90	82/29008	0.225211	0.3098	0.207234	Pml	1	0.0111111
GO:0002228	natural killer cell mediated immunity	1/90	84/29008	0.230025	0.31522	0.210859	Tap1	1	0.0111111
GO:0030500	regulation of bone mineralization	1/90	84/29008	0.230025	0.31522	0.210859	Isg15	1	0.0111111
GO:0050766	positive regulation of phagocytosis	1/90	84/29008	0.230025	0.31522	0.210859	Fcgr1	1	0.0111111
GO:0061178	regulation of insulin secretion involved in cellular response to glucose stimulus	1/90	84/29008	0.230025	0.31522	0.210859	Abcg1	1	0.0111111
GO:1901990	regulation of mitotic cell cycle phase transition	2/90	293/29008	0.230603	0.315712	0.211189	Pml/Trex1	2	0.0222222
GO:0002251	organ or tissue specific immune response	1/90	85/29008	0.232421	0.317598	0.21245	Trex1	1	0.0111111
GO:0043525	positive regulation of neuron apoptotic process	1/90	85/29008	0.232421	0.317598	0.21245	Ddit3	1	0.0111111
GO:0071496	cellular response to external stimulus	2/90	295/29008	0.23289	0.317938	0.212678	Ifi204/Ifi206	2	0.0222222
GO:0070588	calcium ion transmembrane transport	2/90	296/29008	0.234035	0.319198	0.213521	Cxcl10/Ddit3	2	0.0222222
GO:2001251	negative regulation of chromosome organization	1/90	86/29008	0.23481	0.319953	0.214026	Pml	1	0.0111111
GO:0050708	regulation of protein secretion	2/90	298/29008	0.236324	0.321713	0.215203	Abcg1/Rsad2	2	0.0222222
GO:0002637	regulation of immunoglobulin production	1/90	87/29008	0.237191	0.322285	0.215585	Trex1	1	0.0111111
GO:0009205	purine ribonucleoside triphosphate metabolic process	1/90	87/29008	0.237191	0.322285	0.215585	Pnp	1	0.0111111
GO:0015914	phospholipid transport	1/90	89/29008	0.241931	0.326879	0.218658	Abcg1	1	0.0111111
GO:0019915	lipid storage	1/90	89/29008	0.241931	0.326879	0.218658	Abcg1	1	0.0111111
GO:0032024	positive regulation of insulin secretion	1/90	89/29008	0.241931	0.326879	0.218658	Abcg1	1	0.0111111
GO:0032526	response to retinoic acid	1/90	89/29008	0.241931	0.326879	0.218658	Sp100	1	0.0111111
GO:0034644	cellular response to UV	1/90	89/29008	0.241931	0.326879	0.218658	Trex1	1	0.0111111
GO:1904427	positive regulation of calcium ion transmembrane transport	1/90	89/29008	0.241931	0.326879	0.218658	Cxcl10	1	0.0111111
GO:0009199	ribonucleoside triphosphate metabolic process	1/90	91/29008	0.246642	0.332311	0.222292	Pnp	1	0.0111111
GO:0040014	regulation of multicellular organism growth	1/90	91/29008	0.246642	0.332311	0.222292	Daxx	1	0.0111111
GO:1903578	regulation of ATP metabolic process	1/90	91/29008	0.246642	0.332311	0.222292	Trex1	1	0.0111111
GO:0019932	second-messenger-mediated signaling	2/90	308/29008	0.247789	0.333545	0.223117	Igtp/Irgm1	2	0.0222222
GO:0006096	glycolytic process	1/90	92/29008	0.248987	0.334845	0.223987	Trex1	1	0.0111111
GO:0009895	negative regulation of catabolic process	2/90	311/29008	0.251233	0.336733	0.22525	Pml/Tent5a	2	0.0222222
GO:0006757	ATP generation from ADP	1/90	93/29008	0.251324	0.336733	0.22525	Trex1	1	0.0111111
GO:0061640	cytoskeleton-dependent cytokinesis	1/90	93/29008	0.251324	0.336733	0.22525	Daxx	1	0.0111111
GO:1903312	negative regulation of mRNA metabolic process	1/90	93/29008	0.251324	0.336733	0.22525	Tent5a	1	0.0111111
GO:0009798	axis specification	1/90	94/29008	0.253655	0.339225	0.226917	Ddit3	1	0.0111111
GO:0035773	insulin secretion involved in cellular response to glucose stimulus	1/90	94/29008	0.253655	0.339225	0.226917	Abcg1	1	0.0111111
GO:0015833	peptide transport	2/90	314/29008	0.254679	0.34028	0.227623	Abcg1/Tap1	2	0.0222222
GO:0009144	purine nucleoside triphosphate metabolic process	1/90	95/29008	0.255978	0.341699	0.228572	Pnp	1	0.0111111
GO:0030111	regulation of Wnt signaling pathway	2/90	317/29008	0.258126	0.342887	0.229367	Ddit3/Rnf213	2	0.0222222
GO:0007229	integrin-mediated signaling pathway	1/90	96/29008	0.258294	0.342887	0.229367	Isg15	1	0.0111111
GO:0009408	response to heat	1/90	96/29008	0.258294	0.342887	0.229367	Daxx	1	0.0111111
GO:0031640	killing of cells of other organism	1/90	96/29008	0.258294	0.342887	0.229367	Cxcl10	1	0.0111111
GO:0042632	cholesterol homeostasis	1/90	96/29008	0.258294	0.342887	0.229367	Abcg1	1	0.0111111
GO:0050907	detection of chemical stimulus involved in sensory perception	1/90	96/29008	0.258294	0.342887	0.229367	Rtp4	1	0.0111111
GO:0055092	sterol homeostasis	1/90	97/29008	0.260603	0.345317	0.230992	Abcg1	1	0.0111111
GO:0072655	establishment of protein localization to mitochondrion	1/90	97/29008	0.260603	0.345317	0.230992	Ddit3	1	0.0111111
GO:0051146	striated muscle cell differentiation	2/90	320/29008	0.261574	0.345968	0.231428	Cxcl10/Daxx	2	0.0222222
GO:1902105	regulation of leukocyte differentiation	2/90	320/29008	0.261574	0.345968	0.231428	Irf1/Pnp	2	0.0222222
GO:0009416	response to light stimulus	2/90	321/29008	0.262723	0.346458	0.231755	Pml/Trex1	2	0.0222222
GO:0051604	protein maturation	2/90	321/29008	0.262723	0.346458	0.231755	Ifi204/Ifi206	2	0.0222222
GO:0002690	positive regulation of leukocyte chemotaxis	1/90	98/29008	0.262904	0.346458	0.231755	Cxcl10	1	0.0111111
GO:0032091	negative regulation of protein binding	1/90	98/29008	0.262904	0.346458	0.231755	Ifit2	1	0.0111111
GO:0060249	anatomical structure homeostasis	2/90	322/29008	0.263873	0.347417	0.232397	Oas1a/Oas1g	2	0.0222222
GO:0032092	positive regulation of protein binding	1/90	100/29008	0.267487	0.351533	0.23515	Dtx3l	1	0.0111111
GO:0032370	positive regulation of lipid transport	1/90	100/29008	0.267487	0.351533	0.23515	Abcg1	1	0.0111111
GO:0006913	nucleocytoplasmic transport	2/90	327/29008	0.269621	0.353243	0.236294	Pml/Sp100	2	0.0222222
GO:0051169	nuclear transport	2/90	327/29008	0.269621	0.353243	0.236294	Pml/Sp100	2	0.0222222
GO:0036473	cell death in response to oxidative stress	1/90	101/29008	0.269767	0.353243	0.236294	Pml	1	0.0111111
GO:0046031	ADP metabolic process	1/90	101/29008	0.269767	0.353243	0.236294	Trex1	1	0.0111111
GO:0006476	protein deacetylation	1/90	102/29008	0.272041	0.355253	0.237639	Pml	1	0.0111111
GO:0019217	regulation of fatty acid metabolic process	1/90	102/29008	0.272041	0.355253	0.237639	Trex1	1	0.0111111
GO:0030593	neutrophil chemotaxis	1/90	102/29008	0.272041	0.355253	0.237639	Cxcl10	1	0.0111111
GO:0006304	DNA modification	1/90	103/29008	0.274307	0.357243	0.23897	Trex1	1	0.0111111
GO:0009953	dorsal/ventral pattern formation	1/90	103/29008	0.274307	0.357243	0.23897	Ddit3	1	0.0111111
GO:0070167	regulation of biomineral tissue development	1/90	103/29008	0.274307	0.357243	0.23897	Isg15	1	0.0111111
GO:1903037	regulation of leukocyte cell-cell adhesion	2/90	333/29008	0.276518	0.35889	0.240072	Irf1/Pnp	2	0.0222222
GO:0042102	positive regulation of T cell proliferation	1/90	104/29008	0.276567	0.35889	0.240072	Pnp	1	0.0111111
GO:0051153	regulation of striated muscle cell differentiation	1/90	104/29008	0.276567	0.35889	0.240072	Daxx	1	0.0111111
GO:0070227	lymphocyte apoptotic process	1/90	104/29008	0.276567	0.35889	0.240072	Pnp	1	0.0111111
GO:0009135	purine nucleoside diphosphate metabolic process	1/90	105/29008	0.27882	0.36084	0.241376	Trex1	1	0.0111111
GO:0009179	purine ribonucleoside diphosphate metabolic process	1/90	105/29008	0.27882	0.36084	0.241376	Trex1	1	0.0111111
GO:0110149	regulation of biomineralization	1/90	105/29008	0.27882	0.36084	0.241376	Isg15	1	0.0111111
GO:0046889	positive regulation of lipid biosynthetic process	1/90	106/29008	0.281065	0.363095	0.242884	Abcg1	1	0.0111111
GO:0061326	renal tubule development	1/90	106/29008	0.281065	0.363095	0.242884	Stat1	1	0.0111111
GO:0007041	lysosomal transport	1/90	107/29008	0.283304	0.365333	0.244381	Dtx3l	1	0.0111111
GO:0072676	lymphocyte migration	1/90	107/29008	0.283304	0.365333	0.244381	Cxcl10	1	0.0111111
GO:0018105	peptidyl-serine phosphorylation	2/90	340/29008	0.284561	0.366626	0.245246	Igtp/Irgm1	2	0.0222222
GO:0072001	renal system development	2/90	342/29008	0.286857	0.369087	0.246893	Stat1/Trex1	2	0.0222222
GO:0006906	vesicle fusion	1/90	109/29008	0.287761	0.369087	0.246893	Samd9l	1	0.0111111
GO:0015918	sterol transport	1/90	109/29008	0.287761	0.369087	0.246893	Abcg1	1	0.0111111
GO:0030301	cholesterol transport	1/90	109/29008	0.287761	0.369087	0.246893	Abcg1	1	0.0111111
GO:1902106	negative regulation of leukocyte differentiation	1/90	109/29008	0.287761	0.369087	0.246893	Irf1	1	0.0111111
GO:0042886	amide transport	2/90	343/29008	0.288006	0.369087	0.246893	Abcg1/Tap1	2	0.0222222
GO:0002526	acute inflammatory response	1/90	110/29008	0.289979	0.370957	0.248144	Fcgr1	1	0.0111111
GO:0030518	intracellular steroid hormone receptor signaling pathway	1/90	110/29008	0.289979	0.370957	0.248144	Daxx	1	0.0111111
GO:0071482	cellular response to light stimulus	1/90	111/29008	0.29219	0.373124	0.249593	Trex1	1	0.0111111
GO:1903707	negative regulation of hemopoiesis	1/90	111/29008	0.29219	0.373124	0.249593	Irf1	1	0.0111111
GO:0009150	purine ribonucleotide metabolic process	2/90	348/29008	0.293743	0.374776	0.250698	Pnp/Trex1	2	0.0222222
GO:2000106	regulation of leukocyte apoptotic process	1/90	112/29008	0.294395	0.375275	0.251032	Pnp	1	0.0111111
GO:0001933	negative regulation of protein phosphorylation	2/90	349/29008	0.29489	0.375575	0.251233	Irf1/Parp14	2	0.0222222
GO:0009185	ribonucleoside diphosphate metabolic process	1/90	113/29008	0.296592	0.377077	0.252238	Trex1	1	0.0111111
GO:0090174	organelle membrane fusion	1/90	113/29008	0.296592	0.377077	0.252238	Samd9l	1	0.0111111
GO:0035601	protein deacylation	1/90	114/29008	0.298783	0.379195	0.253654	Pml	1	0.0111111
GO:0098732	macromolecule deacylation	1/90	114/29008	0.298783	0.379195	0.253654	Pml	1	0.0111111
GO:0016579	protein deubiquitination	1/90	115/29008	0.300967	0.381296	0.255059	Usp18	1	0.0111111
GO:0050764	regulation of phagocytosis	1/90	115/29008	0.300967	0.381296	0.255059	Fcgr1	1	0.0111111
GO:0019218	regulation of steroid metabolic process	1/90	116/29008	0.303145	0.383718	0.256679	Abcg1	1	0.0111111
GO:0006413	translational initiation	1/90	117/29008	0.305316	0.385451	0.257839	Pml	1	0.0111111
GO:0008637	apoptotic mitochondrial changes	1/90	117/29008	0.305316	0.385451	0.257839	Pnp	1	0.0111111
GO:0043401	steroid hormone mediated signaling pathway	1/90	117/29008	0.305316	0.385451	0.257839	Daxx	1	0.0111111
GO:0071675	regulation of mononuclear cell migration	1/90	118/29008	0.30748	0.387505	0.259213	Cxcl10	1	0.0111111
GO:2000278	regulation of DNA biosynthetic process	1/90	118/29008	0.30748	0.387505	0.259213	Pml	1	0.0111111
GO:0006612	protein targeting to membrane	1/90	119/29008	0.309637	0.389883	0.260804	Rtp4	1	0.0111111
GO:0048872	homeostasis of number of cells	2/90	363/29008	0.310918	0.391155	0.261655	Isg15/Stat1	2	0.0222222
GO:0006090	pyruvate metabolic process	1/90	120/29008	0.311788	0.391907	0.262158	Trex1	1	0.0111111
GO:0018209	peptidyl-serine modification	2/90	365/29008	0.313203	0.393344	0.263118	Igtp/Irgm1	2	0.0222222
GO:0015748	organophosphate ester transport	1/90	122/29008	0.316069	0.39591	0.264835	Abcg1	1	0.0111111
GO:0042177	negative regulation of protein catabolic process	1/90	122/29008	0.316069	0.39591	0.264835	Pml	1	0.0111111
GO:0090277	positive regulation of peptide hormone secretion	1/90	122/29008	0.316069	0.39591	0.264835	Abcg1	1	0.0111111
GO:0062012	regulation of small molecule metabolic process	2/90	369/29008	0.317767	0.3972	0.265698	Abcg1/Trex1	2	0.0222222
GO:0002040	sprouting angiogenesis	1/90	123/29008	0.3182	0.3972	0.265698	Rnf213	1	0.0111111
GO:0030282	bone mineralization	1/90	123/29008	0.3182	0.3972	0.265698	Isg15	1	0.0111111
GO:1905954	positive regulation of lipid localization	1/90	123/29008	0.3182	0.3972	0.265698	Abcg1	1	0.0111111
GO:0002286	T cell activation involved in immune response	1/90	124/29008	0.320325	0.399161	0.26701	Irf1	1	0.0111111
GO:0002688	regulation of leukocyte chemotaxis	1/90	124/29008	0.320325	0.399161	0.26701	Cxcl10	1	0.0111111
GO:0007159	leukocyte cell-cell adhesion	2/90	373/29008	0.322325	0.401107	0.268312	Irf1/Pnp	2	0.0222222
GO:0034728	nucleosome organization	1/90	125/29008	0.322442	0.401107	0.268312	Daxx	1	0.0111111
GO:0051346	negative regulation of hydrolase activity	2/90	374/29008	0.323463	0.40203	0.268929	Ifi204/Ifi206	2	0.0222222
GO:0002793	positive regulation of peptide secretion	1/90	126/29008	0.324554	0.403039	0.269604	Abcg1	1	0.0111111
GO:0071621	granulocyte chemotaxis	1/90	127/29008	0.326659	0.405304	0.271119	Cxcl10	1	0.0111111
GO:0042752	regulation of circadian rhythm	1/90	128/29008	0.328757	0.406858	0.272159	Pml	1	0.0111111
GO:0045807	positive regulation of endocytosis	1/90	128/29008	0.328757	0.406858	0.272159	Fcgr1	1	0.0111111
GO:1990266	neutrophil migration	1/90	128/29008	0.328757	0.406858	0.272159	Cxcl10	1	0.0111111
GO:0019216	regulation of lipid metabolic process	2/90	379/29008	0.329148	0.406992	0.272249	Abcg1/Trex1	2	0.0222222
GO:0009593	detection of chemical stimulus	1/90	129/29008	0.330849	0.408396	0.273187	Rtp4	1	0.0111111
GO:0046822	regulation of nucleocytoplasmic transport	1/90	129/29008	0.330849	0.408396	0.273187	Sp100	1	0.0111111
GO:0043406	positive regulation of MAP kinase activity	1/90	130/29008	0.332934	0.410619	0.274674	Fgd2	1	0.0111111
GO:0006909	phagocytosis	2/90	383/29008	0.333686	0.411195	0.27506	Fcgr1/Trex1	2	0.0222222
GO:1901214	regulation of neuron death	2/90	384/29008	0.33482	0.411424	0.275213	Daxx/Ddit3	2	0.0222222
GO:0035821	modulation of process of other organism	1/90	131/29008	0.335013	0.411424	0.275213	Irgm1	1	0.0111111
GO:0050868	negative regulation of T cell activation	1/90	131/29008	0.335013	0.411424	0.275213	Irf1	1	0.0111111
GO:1903828	negative regulation of cellular protein localization	1/90	131/29008	0.335013	0.411424	0.275213	Sp100	1	0.0111111
GO:0001655	urogenital system development	2/90	385/29008	0.335953	0.412228	0.275751	Stat1/Trex1	2	0.0222222
GO:0051053	negative regulation of DNA metabolic process	1/90	132/29008	0.337086	0.413266	0.276445	Pml	1	0.0111111
GO:0003158	endothelium development	1/90	133/29008	0.339152	0.414391	0.277198	Cxcl10	1	0.0111111
GO:0061844	antimicrobial humoral immune response mediated by antimicrobial peptide	1/90	133/29008	0.339152	0.414391	0.277198	Cxcl10	1	0.0111111
GO:0090090	negative regulation of canonical Wnt signaling pathway	1/90	133/29008	0.339152	0.414391	0.277198	Ddit3	1	0.0111111
GO:0090305	nucleic acid phosphodiester bond hydrolysis	1/90	133/29008	0.339152	0.414391	0.277198	Trex1	1	0.0111111
GO:0050852	T cell receptor signaling pathway	1/90	134/29008	0.341211	0.416555	0.278645	Themis2	1	0.0111111
GO:0009306	protein secretion	2/90	393/29008	0.344995	0.420819	0.281497	Abcg1/Rsad2	2	0.0222222
GO:0010821	regulation of mitochondrion organization	1/90	136/29008	0.345312	0.420849	0.281518	Stat2	1	0.0111111
GO:0035592	establishment of protein localization to extracellular region	2/90	394/29008	0.346123	0.421126	0.281703	Abcg1/Rsad2	2	0.0222222
GO:0060562	epithelial tube morphogenesis	2/90	394/29008	0.346123	0.421126	0.281703	Cxcl10/Pml	2	0.0222222
GO:0070646	protein modification by small protein removal	1/90	137/29008	0.347353	0.422266	0.282466	Usp18	1	0.0111111
GO:0042326	negative regulation of phosphorylation	2/90	396/29008	0.348377	0.423155	0.28306	Irf1/Parp14	2	0.0222222
GO:0046165	alcohol biosynthetic process	1/90	138/29008	0.349387	0.424025	0.283642	Abcg1	1	0.0111111
GO:0034614	cellular response to reactive oxygen species	1/90	140/29008	0.353438	0.42822	0.286449	Trex1	1	0.0111111
GO:0071887	leukocyte apoptotic process	1/90	140/29008	0.353438	0.42822	0.286449	Pnp	1	0.0111111
GO:0071692	protein localization to extracellular region	2/90	401/29008	0.354	0.428542	0.286664	Abcg1/Rsad2	2	0.0222222
GO:0022411	cellular component disassembly	2/90	402/29008	0.355123	0.42954	0.287332	Igtp/Irgm1	2	0.0222222
GO:0016052	carbohydrate catabolic process	1/90	141/29008	0.355453	0.42958	0.287358	Trex1	1	0.0111111
GO:0009855	determination of bilateral symmetry	1/90	142/29008	0.357463	0.431648	0.288741	Ddit3	1	0.0111111
GO:0009799	specification of symmetry	1/90	143/29008	0.359466	0.433149	0.289745	Ddit3	1	0.0111111
GO:0050671	positive regulation of lymphocyte proliferation	1/90	143/29008	0.359466	0.433149	0.289745	Pnp	1	0.0111111
GO:0044772	mitotic cell cycle phase transition	2/90	406/29008	0.359607	0.433149	0.289745	Pml/Trex1	2	0.0222222
GO:0006979	response to oxidative stress	2/90	407/29008	0.360726	0.434135	0.290405	Pml/Trex1	2	0.0222222
GO:0048284	organelle fusion	1/90	144/29008	0.361463	0.43466	0.290756	Samd9l	1	0.0111111
GO:0008203	cholesterol metabolic process	1/90	145/29008	0.363454	0.434879	0.290903	Abcg1	1	0.0111111
GO:0032946	positive regulation of mononuclear cell proliferation	1/90	145/29008	0.363454	0.434879	0.290903	Pnp	1	0.0111111
GO:0051928	positive regulation of calcium ion transport	1/90	145/29008	0.363454	0.434879	0.290903	Cxcl10	1	0.0111111
GO:0065004	protein-DNA complex assembly	1/90	145/29008	0.363454	0.434879	0.290903	Daxx	1	0.0111111
GO:0120161	regulation of cold-induced thermogenesis	1/90	145/29008	0.363454	0.434879	0.290903	Ddit3	1	0.0111111
GO:1903038	negative regulation of leukocyte cell-cell adhesion	1/90	145/29008	0.363454	0.434879	0.290903	Irf1	1	0.0111111
GO:0071333	cellular response to glucose stimulus	1/90	146/29008	0.365439	0.436892	0.292249	Abcg1	1	0.0111111
GO:0007189	adenylate cyclase-activating G protein-coupled receptor signaling pathway	1/90	147/29008	0.367418	0.438169	0.293103	Cxcl10	1	0.0111111
GO:0019233	sensory perception of pain	1/90	147/29008	0.367418	0.438169	0.293103	Fcgr1	1	0.0111111
GO:0106106	cold-induced thermogenesis	1/90	147/29008	0.367418	0.438169	0.293103	Ddit3	1	0.0111111
GO:0045598	regulation of fat cell differentiation	1/90	148/29008	0.369391	0.439794	0.294191	Ddit3	1	0.0111111
GO:0071331	cellular response to hexose stimulus	1/90	148/29008	0.369391	0.439794	0.294191	Abcg1	1	0.0111111
GO:0071326	cellular response to monosaccharide stimulus	1/90	149/29008	0.371357	0.441771	0.295513	Abcg1	1	0.0111111
GO:0072594	establishment of protein localization to organelle	2/90	418/29008	0.372991	0.442644	0.296097	Ddit3/Pml	2	0.0222222
GO:0007034	vacuolar transport	1/90	150/29008	0.373318	0.442644	0.296097	Dtx3l	1	0.0111111
GO:0009152	purine ribonucleotide biosynthetic process	1/90	150/29008	0.373318	0.442644	0.296097	Pnp	1	0.0111111
GO:0051147	regulation of muscle cell differentiation	1/90	150/29008	0.373318	0.442644	0.296097	Daxx	1	0.0111111
GO:0031333	negative regulation of protein-containing complex assembly	1/90	151/29008	0.375272	0.444231	0.297159	Trim30a	1	0.0111111
GO:0050921	positive regulation of chemotaxis	1/90	151/29008	0.375272	0.444231	0.297159	Cxcl10	1	0.0111111
GO:0043488	regulation of mRNA stability	1/90	152/29008	0.37722	0.446171	0.298457	Tent5a	1	0.0111111
GO:0043161	proteasome-mediated ubiquitin-dependent protein catabolic process	2/90	423/29008	0.378536	0.447003	0.299013	Ddit3/Pml	2	0.0222222
GO:0002687	positive regulation of leukocyte migration	1/90	153/29008	0.379163	0.447003	0.299013	Cxcl10	1	0.0111111
GO:0010565	regulation of cellular ketone metabolic process	1/90	153/29008	0.379163	0.447003	0.299013	Trex1	1	0.0111111
GO:0032368	regulation of lipid transport	1/90	153/29008	0.379163	0.447003	0.299013	Abcg1	1	0.0111111
GO:0016125	sterol metabolic process	1/90	154/29008	0.381099	0.448919	0.300295	Abcg1	1	0.0111111
GO:0007569	cell aging	1/90	155/29008	0.38303	0.450091	0.301079	Pml	1	0.0111111
GO:0022612	gland morphogenesis	1/90	155/29008	0.38303	0.450091	0.301079	Pml	1	0.0111111
GO:0051168	nuclear export	1/90	155/29008	0.38303	0.450091	0.301079	Sp100	1	0.0111111
GO:0042692	muscle cell differentiation	2/90	428/29008	0.384061	0.450569	0.301398	Cxcl10/Daxx	2	0.0222222
GO:0070997	neuron death	2/90	428/29008	0.384061	0.450569	0.301398	Daxx/Ddit3	2	0.0222222
GO:0070665	positive regulation of leukocyte proliferation	1/90	157/29008	0.386873	0.452397	0.302621	Pnp	1	0.0111111
GO:0071322	cellular response to carbohydrate stimulus	1/90	157/29008	0.386873	0.452397	0.302621	Abcg1	1	0.0111111
GO:0097530	granulocyte migration	1/90	157/29008	0.386873	0.452397	0.302621	Cxcl10	1	0.0111111
GO:1902652	secondary alcohol metabolic process	1/90	157/29008	0.386873	0.452397	0.302621	Abcg1	1	0.0111111
GO:0045667	regulation of osteoblast differentiation	1/90	158/29008	0.388785	0.454265	0.303871	Ifi204	1	0.0111111
GO:0042113	B cell activation	2/90	434/29008	0.390664	0.455755	0.304867	Pnp/Themis2	2	0.0222222
GO:0034250	positive regulation of cellular amide metabolic process	1/90	159/29008	0.390692	0.455755	0.304867	Abcg1	1	0.0111111
GO:0006910	phagocytosis, recognition	1/90	160/29008	0.392593	0.457172	0.305815	Fcgr1	1	0.0111111
GO:2000377	regulation of reactive oxygen species metabolic process	1/90	160/29008	0.392593	0.457172	0.305815	Trim30a	1	0.0111111
GO:0051251	positive regulation of lymphocyte activation	2/90	436/29008	0.392858	0.457172	0.305815	Irf1/Pnp	2	0.0222222
GO:0009755	hormone-mediated signaling pathway	1/90	161/29008	0.394488	0.45833	0.30659	Daxx	1	0.0111111
GO:0061013	regulation of mRNA catabolic process	1/90	161/29008	0.394488	0.45833	0.30659	Tent5a	1	0.0111111
GO:0009260	ribonucleotide biosynthetic process	1/90	162/29008	0.396377	0.458679	0.306823	Pnp	1	0.0111111
GO:0050714	positive regulation of protein secretion	1/90	162/29008	0.396377	0.458679	0.306823	Abcg1	1	0.0111111
GO:0061025	membrane fusion	1/90	162/29008	0.396377	0.458679	0.306823	Samd9l	1	0.0111111
GO:1990845	adaptive thermogenesis	1/90	162/29008	0.396377	0.458679	0.306823	Ddit3	1	0.0111111
GO:2000058	regulation of ubiquitin-dependent protein catabolic process	1/90	162/29008	0.396377	0.458679	0.306823	Pml	1	0.0111111
GO:0010959	regulation of metal ion transport	2/90	443/29008	0.40051	0.46309	0.309774	Cxcl10/Pml	2	0.0222222
GO:0001667	ameboidal-type cell migration	2/90	444/29008	0.401599	0.463339	0.30994	Pml/Sp100	2	0.0222222
GO:0030879	mammary gland development	1/90	165/29008	0.40201	0.463339	0.30994	Pml	1	0.0111111
GO:0046887	positive regulation of hormone secretion	1/90	165/29008	0.40201	0.463339	0.30994	Abcg1	1	0.0111111
GO:0071383	cellular response to steroid hormone stimulus	1/90	165/29008	0.40201	0.463339	0.30994	Daxx	1	0.0111111
GO:0001678	cellular glucose homeostasis	1/90	166/29008	0.403876	0.464007	0.310387	Abcg1	1	0.0111111
GO:0001936	regulation of endothelial cell proliferation	1/90	166/29008	0.403876	0.464007	0.310387	Stat1	1	0.0111111
GO:0043487	regulation of RNA stability	1/90	166/29008	0.403876	0.464007	0.310387	Tent5a	1	0.0111111
GO:0062013	positive regulation of small molecule metabolic process	1/90	166/29008	0.403876	0.464007	0.310387	Abcg1	1	0.0111111
GO:0009266	response to temperature stimulus	1/90	167/29008	0.405736	0.464943	0.311013	Daxx	1	0.0111111
GO:0071248	cellular response to metal ion	1/90	167/29008	0.405736	0.464943	0.311013	Daxx	1	0.0111111
GO:0034248	regulation of cellular amide metabolic process	2/90	448/29008	0.405949	0.464943	0.311013	Abcg1/Pml	2	0.0222222
GO:0016055	Wnt signaling pathway	2/90	449/29008	0.407034	0.464943	0.311013	Ddit3/Rnf213	2	0.0222222
GO:0006399	tRNA metabolic process	1/90	168/29008	0.40759	0.464943	0.311013	Slfn8	1	0.0111111
GO:0006694	steroid biosynthetic process	1/90	168/29008	0.40759	0.464943	0.311013	Abcg1	1	0.0111111
GO:0031214	biomineral tissue development	1/90	168/29008	0.40759	0.464943	0.311013	Isg15	1	0.0111111
GO:0051250	negative regulation of lymphocyte activation	1/90	168/29008	0.40759	0.464943	0.311013	Irf1	1	0.0111111
GO:0055088	lipid homeostasis	1/90	168/29008	0.40759	0.464943	0.311013	Abcg1	1	0.0111111
GO:0001558	regulation of cell growth	2/90	450/29008	0.408118	0.465177	0.31117	Mndal/Pml	2	0.0222222
GO:0198738	cell-cell signaling by wnt	2/90	451/29008	0.409201	0.465568	0.311432	Ddit3/Rnf213	2	0.0222222
GO:0007254	JNK cascade	1/90	170/29008	0.411282	0.465568	0.311432	Tlr7	1	0.0111111
GO:0019730	antimicrobial humoral response	1/90	170/29008	0.411282	0.465568	0.311432	Cxcl10	1	0.0111111
GO:0030183	B cell differentiation	1/90	170/29008	0.411282	0.465568	0.311432	Pnp	1	0.0111111
GO:0110148	biomineralization	1/90	170/29008	0.411282	0.465568	0.311432	Isg15	1	0.0111111
GO:1903531	negative regulation of secretion by cell	1/90	170/29008	0.411282	0.465568	0.311432	Rsad2	1	0.0111111
GO:1904064	positive regulation of cation transmembrane transport	1/90	170/29008	0.411282	0.465568	0.311432	Cxcl10	1	0.0111111
GO:0010563	negative regulation of phosphorus metabolic process	2/90	453/29008	0.411365	0.465568	0.311432	Irf1/Parp14	2	0.0222222
GO:0045936	negative regulation of phosphate metabolic process	2/90	453/29008	0.411365	0.465568	0.311432	Irf1/Parp14	2	0.0222222
GO:0046390	ribose phosphate biosynthetic process	1/90	171/29008	0.413119	0.466822	0.31227	Pnp	1	0.0111111
GO:0050680	negative regulation of epithelial cell proliferation	1/90	171/29008	0.413119	0.466822	0.31227	Stat1	1	0.0111111
GO:0022407	regulation of cell-cell adhesion	2/90	457/29008	0.41568	0.469348	0.31396	Irf1/Pnp	2	0.0222222
GO:0051896	regulation of protein kinase B signaling	1/90	173/29008	0.416777	0.470218	0.314542	Ddit3	1	0.0111111
GO:0010594	regulation of endothelial cell migration	1/90	174/29008	0.418597	0.471535	0.315423	Sp100	1	0.0111111
GO:1903169	regulation of calcium ion transmembrane transport	1/90	174/29008	0.418597	0.471535	0.315423	Cxcl10	1	0.0111111
GO:0006606	protein import into nucleus	1/90	175/29008	0.420412	0.473209	0.316543	Pml	1	0.0111111
GO:0007346	regulation of mitotic cell cycle	2/90	462/29008	0.421053	0.473562	0.316779	Pml/Trex1	2	0.0222222
GO:2001242	regulation of intrinsic apoptotic signaling pathway	1/90	176/29008	0.422221	0.474506	0.31741	Ddit3	1	0.0111111
GO:0051260	protein homooligomerization	1/90	178/29008	0.425823	0.478181	0.319868	Rnf213	1	0.0111111
GO:0050906	detection of stimulus involved in sensory perception	1/90	179/29008	0.427615	0.479447	0.320716	Rtp4	1	0.0111111
GO:0051170	import into nucleus	1/90	179/29008	0.427615	0.479447	0.320716	Pml	1	0.0111111
GO:0045785	positive regulation of cell adhesion	2/90	471/29008	0.430662	0.482324	0.32264	Irf1/Pnp	2	0.0222222
GO:0001935	endothelial cell proliferation	1/90	181/29008	0.431183	0.482324	0.32264	Stat1	1	0.0111111
GO:0071674	mononuclear cell migration	1/90	181/29008	0.431183	0.482324	0.32264	Cxcl10	1	0.0111111
GO:0000910	cytokinesis	1/90	182/29008	0.432959	0.483561	0.323467	Daxx	1	0.0111111
GO:0007219	Notch signaling pathway	1/90	182/29008	0.432959	0.483561	0.323467	Dtx3l	1	0.0111111
GO:0045834	positive regulation of lipid metabolic process	1/90	183/29008	0.43473	0.484787	0.324288	Abcg1	1	0.0111111
GO:1905952	regulation of lipid localization	1/90	183/29008	0.43473	0.484787	0.324288	Abcg1	1	0.0111111
GO:0033044	regulation of chromosome organization	1/90	185/29008	0.438254	0.48834	0.326665	Pml	1	0.0111111
GO:0007179	transforming growth factor beta receptor signaling pathway	1/90	186/29008	0.440008	0.488785	0.326962	Pml	1	0.0111111
GO:0009749	response to glucose	1/90	186/29008	0.440008	0.488785	0.326962	Abcg1	1	0.0111111
GO:0017148	negative regulation of translation	1/90	186/29008	0.440008	0.488785	0.326962	Pml	1	0.0111111
GO:0050796	regulation of insulin secretion	1/90	186/29008	0.440008	0.488785	0.326962	Abcg1	1	0.0111111
GO:0001659	temperature homeostasis	1/90	188/29008	0.4435	0.491907	0.32905	Ddit3	1	0.0111111
GO:0048754	branching morphogenesis of an epithelial tube	1/90	188/29008	0.4435	0.491907	0.32905	Pml	1	0.0111111
GO:0000302	response to reactive oxygen species	1/90	189/29008	0.445238	0.492698	0.32958	Trex1	1	0.0111111
GO:0009746	response to hexose	1/90	189/29008	0.445238	0.492698	0.32958	Abcg1	1	0.0111111
GO:0031644	regulation of nervous system process	1/90	189/29008	0.445238	0.492698	0.32958	Fcgr1	1	0.0111111
GO:0034284	response to monosaccharide	1/90	190/29008	0.44697	0.494236	0.330608	Abcg1	1	0.0111111
GO:0071824	protein-DNA complex subunit organization	1/90	192/29008	0.450419	0.497669	0.332904	Daxx	1	0.0111111
GO:0034767	positive regulation of ion transmembrane transport	1/90	193/29008	0.452136	0.499183	0.333917	Cxcl10	1	0.0111111
GO:0043112	receptor metabolic process	1/90	194/29008	0.453847	0.500689	0.334925	Dtx3l	1	0.0111111
GO:0006109	regulation of carbohydrate metabolic process	1/90	197/29008	0.458949	0.505931	0.338431	Trex1	1	0.0111111
GO:0006911	phagocytosis, engulfment	1/90	198/29008	0.460639	0.507019	0.339159	Fcgr1	1	0.0111111
GO:0043405	regulation of MAP kinase activity	1/90	198/29008	0.460639	0.507019	0.339159	Fgd2	1	0.0111111
GO:0002696	positive regulation of leukocyte activation	2/90	500/29008	0.461045	0.507079	0.339199	Irf1/Pnp	2	0.0222222
GO:0051048	negative regulation of secretion	1/90	199/29008	0.462324	0.508099	0.339881	Rsad2	1	0.0111111
GO:0002695	negative regulation of leukocyte activation	1/90	200/29008	0.464004	0.509557	0.340857	Irf1	1	0.0111111
GO:0048771	tissue remodeling	1/90	202/29008	0.467348	0.512838	0.343052	Pml	1	0.0111111
GO:0009743	response to carbohydrate	1/90	204/29008	0.470671	0.516093	0.345229	Abcg1	1	0.0111111
GO:0043491	protein kinase B signaling	1/90	205/29008	0.472325	0.517513	0.346179	Ddit3	1	0.0111111
GO:0022408	negative regulation of cell-cell adhesion	1/90	206/29008	0.473974	0.518926	0.347124	Irf1	1	0.0111111
GO:0099024	plasma membrane invagination	1/90	207/29008	0.475617	0.52033	0.348064	Fcgr1	1	0.0111111
GO:0006338	chromatin remodeling	1/90	208/29008	0.477256	0.521727	0.348998	Daxx	1	0.0111111
GO:0034249	negative regulation of cellular amide metabolic process	1/90	209/29008	0.478889	0.523117	0.349928	Pml	1	0.0111111
GO:0030258	lipid modification	1/90	213/29008	0.485373	0.529799	0.354397	Abcg1	1	0.0111111
GO:0001666	response to hypoxia	1/90	214/29008	0.486982	0.530751	0.355035	Pml	1	0.0111111
GO:1903050	regulation of proteolysis involved in cellular protein catabolic process	1/90	214/29008	0.486982	0.530751	0.355035	Pml	1	0.0111111
GO:0010324	membrane invagination	1/90	215/29008	0.488585	0.532097	0.355935	Fcgr1	1	0.0111111
GO:0002285	lymphocyte activation involved in immune response	1/90	219/29008	0.49495	0.538622	0.360299	Irf1	1	0.0111111
GO:0001649	osteoblast differentiation	1/90	220/29008	0.496529	0.539527	0.360904	Ifi204	1	0.0111111
GO:0035264	multicellular organism growth	1/90	220/29008	0.496529	0.539527	0.360904	Daxx	1	0.0111111
GO:0043542	endothelial cell migration	1/90	221/29008	0.498103	0.540423	0.361504	Sp100	1	0.0111111
GO:0045732	positive regulation of protein catabolic process	1/90	221/29008	0.498103	0.540423	0.361504	Trim30a	1	0.0111111
GO:0007188	adenylate cyclase-modulating G protein-coupled receptor signaling pathway	1/90	222/29008	0.499672	0.540905	0.361827	Cxcl10	1	0.0111111
GO:0007623	circadian rhythm	1/90	222/29008	0.499672	0.540905	0.361827	Pml	1	0.0111111
GO:0050871	positive regulation of B cell activation	1/90	222/29008	0.499672	0.540905	0.361827	Pnp	1	0.0111111
GO:0002685	regulation of leukocyte migration	1/90	223/29008	0.501236	0.541786	0.362416	Cxcl10	1	0.0111111
GO:0050866	negative regulation of cell activation	1/90	223/29008	0.501236	0.541786	0.362416	Irf1	1	0.0111111
GO:0016072	rRNA metabolic process	1/90	224/29008	0.502796	0.542658	0.362999	Slfn8	1	0.0111111
GO:0033157	regulation of intracellular protein transport	1/90	224/29008	0.502796	0.542658	0.362999	Sp100	1	0.0111111
GO:0030595	leukocyte chemotaxis	1/90	226/29008	0.5059	0.543975	0.36388	Cxcl10	1	0.0111111
GO:0048545	response to steroid hormone	1/90	226/29008	0.5059	0.543975	0.36388	Daxx	1	0.0111111
GO:0061138	morphogenesis of a branching epithelium	1/90	226/29008	0.5059	0.543975	0.36388	Pml	1	0.0111111
GO:0071560	cellular response to transforming growth factor beta stimulus	1/90	226/29008	0.5059	0.543975	0.36388	Pml	1	0.0111111
GO:0097529	myeloid leukocyte migration	1/90	226/29008	0.5059	0.543975	0.36388	Cxcl10	1	0.0111111
GO:0017038	protein import	1/90	229/29008	0.510521	0.548126	0.366657	Pml	1	0.0111111
GO:0050920	regulation of chemotaxis	1/90	229/29008	0.510521	0.548126	0.366657	Cxcl10	1	0.0111111
GO:0030073	insulin secretion	1/90	230/29008	0.512052	0.548139	0.366665	Abcg1	1	0.0111111
GO:0071559	response to transforming growth factor beta	1/90	230/29008	0.512052	0.548139	0.366665	Pml	1	0.0111111
GO:0090276	regulation of peptide hormone secretion	1/90	230/29008	0.512052	0.548139	0.366665	Abcg1	1	0.0111111
GO:1901617	organic hydroxy compound biosynthetic process	1/90	230/29008	0.512052	0.548139	0.366665	Abcg1	1	0.0111111
GO:0006402	mRNA catabolic process	1/90	231/29008	0.513578	0.549365	0.367485	Tent5a	1	0.0111111
GO:0009952	anterior/posterior pattern specification	1/90	232/29008	0.515099	0.550584	0.368301	Ddit3	1	0.0111111
GO:0002791	regulation of peptide secretion	1/90	235/29008	0.519635	0.555021	0.371269	Abcg1	1	0.0111111
GO:0090087	regulation of peptide transport	1/90	237/29008	0.522635	0.557813	0.373136	Abcg1	1	0.0111111
GO:0030100	regulation of endocytosis	1/90	238/29008	0.524128	0.558168	0.373374	Fcgr1	1	0.0111111
GO:0042180	cellular ketone metabolic process	1/90	238/29008	0.524128	0.558168	0.373374	Trex1	1	0.0111111
GO:0051403	stress-activated MAPK cascade	1/90	238/29008	0.524128	0.558168	0.373374	Tlr7	1	0.0111111
GO:0010632	regulation of epithelial cell migration	1/90	241/29008	0.528581	0.562079	0.375991	Sp100	1	0.0111111
GO:0036293	response to decreased oxygen levels	1/90	241/29008	0.528581	0.562079	0.375991	Pml	1	0.0111111
GO:0016458	gene silencing	1/90	243/29008	0.531526	0.56438	0.377529	Znfx1	1	0.0111111
GO:0031334	positive regulation of protein-containing complex assembly	1/90	243/29008	0.531526	0.56438	0.377529	Isg15	1	0.0111111
GO:0072593	reactive oxygen species metabolic process	1/90	244/29008	0.532992	0.56552	0.378292	Trim30a	1	0.0111111
GO:0001763	morphogenesis of a branching structure	1/90	245/29008	0.534453	0.566237	0.378772	Pml	1	0.0111111
GO:0003015	heart process	1/90	245/29008	0.534453	0.566237	0.378772	Trex1	1	0.0111111
GO:1903362	regulation of cellular protein catabolic process	1/90	246/29008	0.53591	0.567364	0.379526	Pml	1	0.0111111
GO:0060828	regulation of canonical Wnt signaling pathway	1/90	247/29008	0.537362	0.568485	0.380275	Ddit3	1	0.0111111
GO:0031098	stress-activated protein kinase signaling cascade	1/90	248/29008	0.538809	0.569599	0.38102	Tlr7	1	0.0111111
GO:0006260	DNA replication	1/90	253/29008	0.545981	0.576335	0.385527	Trex1	1	0.0111111
GO:0034764	positive regulation of transmembrane transport	1/90	253/29008	0.545981	0.576335	0.385527	Cxcl10	1	0.0111111
GO:0090150	establishment of protein localization to membrane	1/90	256/29008	0.550231	0.580397	0.388244	Rtp4	1	0.0111111
GO:0046034	ATP metabolic process	1/90	259/29008	0.554441	0.584411	0.390929	Trex1	1	0.0111111
GO:0045444	fat cell differentiation	1/90	260/29008	0.555836	0.585454	0.391627	Ddit3	1	0.0111111
GO:0071375	cellular response to peptide hormone stimulus	1/90	264/29008	0.561373	0.590854	0.395239	Irf1	1	0.0111111
GO:0006898	receptor-mediated endocytosis	1/90	265/29008	0.562746	0.591868	0.395917	Fcgr1	1	0.0111111
GO:0009101	glycoprotein biosynthetic process	1/90	271/29008	0.570897	0.600004	0.401359	Trex1	1	0.0111111
GO:0043523	regulation of neuron apoptotic process	1/90	276/29008	0.577575	0.60658	0.405759	Ddit3	1	0.0111111
GO:0002377	immunoglobulin production	1/90	277/29008	0.578899	0.607528	0.406392	Trex1	1	0.0111111
GO:0007605	sensory perception of sound	1/90	280/29008	0.582844	0.611223	0.408864	Ddit3	1	0.0111111
GO:0015850	organic hydroxy compound transport	1/90	282/29008	0.585453	0.613514	0.410397	Abcg1	1	0.0111111
GO:0003007	heart morphogenesis	1/90	284/29008	0.588047	0.615785	0.411916	Trex1	1	0.0111111
GO:0030072	peptide hormone secretion	1/90	285/29008	0.589338	0.616689	0.412521	Abcg1	1	0.0111111
GO:0045165	cell fate commitment	1/90	288/29008	0.593186	0.620266	0.414913	Pml	1	0.0111111
GO:0008037	cell recognition	1/90	290/29008	0.595732	0.621577	0.41579	Fcgr1	1	0.0111111
GO:0051606	detection of stimulus	1/90	290/29008	0.595732	0.621577	0.41579	Rtp4	1	0.0111111
GO:0071695	anatomical structure maturation	1/90	290/29008	0.595732	0.621577	0.41579	Ddit3	1	0.0111111
GO:0010038	response to metal ion	1/90	292/29008	0.598262	0.623726	0.417228	Daxx	1	0.0111111
GO:0002790	peptide secretion	1/90	293/29008	0.599521	0.623726	0.417228	Abcg1	1	0.0111111
GO:0030336	negative regulation of cell migration	1/90	293/29008	0.599521	0.623726	0.417228	Sp100	1	0.0111111
GO:1903311	regulation of mRNA metabolic process	1/90	293/29008	0.599521	0.623726	0.417228	Tent5a	1	0.0111111
GO:0070482	response to oxygen levels	1/90	296/29008	0.603275	0.62718	0.419538	Pml	1	0.0111111
GO:0046883	regulation of hormone secretion	1/90	302/29008	0.610679	0.63442	0.424381	Abcg1	1	0.0111111
GO:0060070	canonical Wnt signaling pathway	1/90	303/29008	0.611899	0.635231	0.424924	Ddit3	1	0.0111111
GO:0050851	antigen receptor-mediated signaling pathway	1/90	304/29008	0.613116	0.636036	0.425462	Themis2	1	0.0111111
GO:0010631	epithelial cell migration	1/90	306/29008	0.615538	0.637632	0.42653	Sp100	1	0.0111111
GO:2000146	negative regulation of cell motility	1/90	306/29008	0.615538	0.637632	0.42653	Sp100	1	0.0111111
GO:0048511	rhythmic process	1/90	307/29008	0.616744	0.638423	0.427059	Pml	1	0.0111111
GO:0090132	epithelium migration	1/90	308/29008	0.617946	0.63875	0.427278	Sp100	1	0.0111111
GO:1901653	cellular response to peptide	1/90	308/29008	0.617946	0.63875	0.427278	Irf1	1	0.0111111
GO:0050954	sensory perception of mechanical stimulus	1/90	309/29008	0.619144	0.639073	0.427494	Ddit3	1	0.0111111
GO:0051402	neuron apoptotic process	1/90	309/29008	0.619144	0.639073	0.427494	Ddit3	1	0.0111111
GO:0007162	negative regulation of cell adhesion	1/90	310/29008	0.620338	0.639391	0.427707	Irf1	1	0.0111111
GO:0090130	tissue migration	1/90	310/29008	0.620338	0.639391	0.427707	Sp100	1	0.0111111
GO:1990830	cellular response to leukemia inhibitory factor	1/90	311/29008	0.621529	0.640161	0.428222	Pml	1	0.0111111
GO:0060326	cell chemotaxis	1/90	312/29008	0.622716	0.64047	0.428428	Cxcl10	1	0.0111111
GO:1990823	response to leukemia inhibitory factor	1/90	312/29008	0.622716	0.64047	0.428428	Pml	1	0.0111111
GO:0051271	negative regulation of cellular component movement	1/90	315/29008	0.626255	0.643651	0.430556	Sp100	1	0.0111111
GO:0051222	positive regulation of protein transport	1/90	317/29008	0.628596	0.645597	0.431858	Abcg1	1	0.0111111
GO:0009410	response to xenobiotic stimulus	1/90	325/29008	0.637815	0.6546	0.43788	Pnp	1	0.0111111
GO:0001822	kidney development	1/90	327/29008	0.640085	0.656462	0.439126	Trex1	1	0.0111111
GO:0043270	positive regulation of ion transport	1/90	329/29008	0.64234	0.658307	0.44036	Cxcl10	1	0.0111111
GO:0009100	glycoprotein metabolic process	1/90	331/29008	0.644581	0.660136	0.441583	Trex1	1	0.0111111
GO:1904951	positive regulation of establishment of protein localization	1/90	333/29008	0.646809	0.661947	0.442795	Abcg1	1	0.0111111
GO:0032386	regulation of intracellular transport	1/90	335/29008	0.649022	0.663272	0.443681	Sp100	1	0.0111111
GO:0044282	small molecule catabolic process	1/90	335/29008	0.649022	0.663272	0.443681	Pnp	1	0.0111111
GO:0008202	steroid metabolic process	1/90	337/29008	0.651222	0.665049	0.44487	Abcg1	1	0.0111111
GO:0002429	immune response-activating cell surface receptor signaling pathway	1/90	340/29008	0.654497	0.66792	0.44679	Themis2	1	0.0111111
GO:0002757	immune response-activating signal transduction	1/90	341/29008	0.655581	0.668082	0.446899	Themis2	1	0.0111111
GO:0040013	negative regulation of locomotion	1/90	341/29008	0.655581	0.668082	0.446899	Sp100	1	0.0111111
GO:0006066	alcohol metabolic process	1/90	344/29008	0.658815	0.67043	0.44847	Abcg1	1	0.0111111
GO:0021700	developmental maturation	1/90	344/29008	0.658815	0.67043	0.44847	Ddit3	1	0.0111111
GO:0002768	immune response-regulating cell surface receptor signaling pathway	1/90	351/29008	0.666245	0.677513	0.453207	Themis2	1	0.0111111
GO:1903532	positive regulation of secretion by cell	1/90	361/29008	0.676581	0.68754	0.459915	Abcg1	1	0.0111111
GO:0010639	negative regulation of organelle organization	1/90	364/29008	0.67962	0.690142	0.461655	Pml	1	0.0111111
GO:0046879	hormone secretion	1/90	367/29008	0.68263	0.692712	0.463374	Abcg1	1	0.0111111
GO:0050900	leukocyte migration	1/90	373/29008	0.688568	0.698246	0.467076	Cxcl10	1	0.0111111
GO:0009914	hormone transport	1/90	375/29008	0.690523	0.699245	0.467745	Abcg1	1	0.0111111
GO:0018205	peptidyl-lysine modification	1/90	375/29008	0.690523	0.699245	0.467745	Ifih1	1	0.0111111
GO:1904062	regulation of cation transmembrane transport	1/90	376/29008	0.691495	0.699739	0.468075	Cxcl10	1	0.0111111
GO:0003002	regionalization	1/90	379/29008	0.694395	0.702181	0.469709	Ddit3	1	0.0111111
GO:0006869	lipid transport	1/90	387/29008	0.701998	0.708876	0.474187	Abcg1	1	0.0111111
GO:0007178	transmembrane receptor protein serine/threonine kinase signaling pathway	1/90	387/29008	0.701998	0.708876	0.474187	Pml	1	0.0111111
GO:0006417	regulation of translation	1/90	390/29008	0.704801	0.711208	0.475747	Pml	1	0.0111111
GO:0050678	regulation of epithelial cell proliferation	1/90	403/29008	0.716647	0.722656	0.483405	Stat1	1	0.0111111
GO:0048638	regulation of developmental growth	1/90	406/29008	0.719313	0.724838	0.484865	Daxx	1	0.0111111
GO:0051047	positive regulation of secretion	1/90	415/29008	0.727164	0.732238	0.489815	Abcg1	1	0.0111111
GO:0006959	humoral immune response	1/90	416/29008	0.728022	0.732592	0.490051	Cxcl10	1	0.0111111
GO:0010876	lipid localization	1/90	437/29008	0.745452	0.749608	0.501434	Abcg1	1	0.0111111
GO:0006631	fatty acid metabolic process	1/90	439/29008	0.747053	0.750695	0.502161	Trex1	1	0.0111111
GO:0034660	ncRNA metabolic process	1/90	453/29008	0.757986	0.761151	0.509155	Slfn8	1	0.0111111
GO:0050673	epithelial cell proliferation	1/90	471/29008	0.771358	0.77404	0.517777	Stat1	1	0.0111111
GO:0048732	gland development	1/90	477/29008	0.775651	0.777807	0.520297	Pml	1	0.0111111
GO:0007389	pattern specification process	1/90	482/29008	0.779168	0.780791	0.522293	Ddit3	1	0.0111111
GO:0010256	endomembrane system organization	1/90	488/29008	0.783315	0.784403	0.524709	Abcg1	1	0.0111111
GO:0048285	organelle fission	1/90	495/29008	0.788057	0.788604	0.527519	Stat2	1	0.0111111
GO:0034765	regulation of ion transmembrane transport	1/90	497/29008	0.789393	0.789393	0.528047	Cxcl10	1	0.0111111

## Sheet: 48h
ID	Description	GeneRatio	BgRatio	pvalue	p.adjust	qvalue	geneID	Count	gene_ratio
GO:0009615	response to virus	47/139	312/29008	1.07892e-57	1.95285e-54	1.43553e-54	Adar/Bst2/Cxcl10/Ddx58/Dhx58/Dtx3l/Gbp4/Ifi204/Ifi206/Ifi27l2a/Ifi44l/Ifih1/Ifit1/Ifit1bl1/Ifit2/Ifit3/Ifit3b/Ifitm3/Igtp/Il15/Irf1/Irf7/Irgm1/Isg15/Isg20/Mx1/Mx2/Nt5c3/Oas1a/Oas1g/Oas3/Oasl1/Oasl2/Parp9/Pml/Rsad2/Rtp4/Samhd1/Slfn8/Stat1/Stat2/Tgtp1/Tlr7/Trex1/Trim25/Trim34a/Zbp1	47	0.338129
GO:0051607	defense response to virus	43/139	255/29008	7.60259e-55	4.5869e-52	3.37182e-52	Adar/Bst2/Cxcl10/Ddx58/Dhx58/Dtx3l/Gbp4/Ifi204/Ifi206/Ifi44l/Ifih1/Ifit1/Ifit1bl1/Ifit2/Ifit3/Ifit3b/Ifitm3/Il15/Irf1/Irf7/Isg15/Isg20/Mx1/Mx2/Nt5c3/Oas1a/Oas1g/Oas3/Oasl1/Oasl2/Parp9/Pml/Rsad2/Rtp4/Samhd1/Slfn8/Stat1/Stat2/Tlr7/Trex1/Trim25/Trim34a/Zbp1	43	0.309353
GO:0140546	defense response to symbiont	43/139	255/29008	7.60259e-55	4.5869e-52	3.37182e-52	Adar/Bst2/Cxcl10/Ddx58/Dhx58/Dtx3l/Gbp4/Ifi204/Ifi206/Ifi44l/Ifih1/Ifit1/Ifit1bl1/Ifit2/Ifit3/Ifit3b/Ifitm3/Il15/Irf1/Irf7/Isg15/Isg20/Mx1/Mx2/Nt5c3/Oas1a/Oas1g/Oas3/Oasl1/Oasl2/Parp9/Pml/Rsad2/Rtp4/Samhd1/Slfn8/Stat1/Stat2/Tlr7/Trex1/Trim25/Trim34a/Zbp1	43	0.309353
GO:0035456	response to interferon-beta	30/139	63/29008	6.87132e-54	3.10927e-51	2.28562e-51	Bst2/Gbp2/Gbp3/Gbp6/Gm5431/Ifi203/Ifi204/Ifi205/Ifi206/Ifi208/Ifi209/Ifi211/Ifi213/Ifi47/Ifit1/Ifit3/Ifitm3/Igtp/Iigp1/Irf1/Irgm1/Irgm2/Mndal/Oas1a/Oas1g/Stat1/Tgtp1/Tgtp2/Trex1/Xaf1	30	0.215827
GO:0035458	cellular response to interferon-beta	27/139	55/29008	5.51999e-49	1.99824e-46	1.4689e-46	Gbp2/Gbp3/Gbp6/Gm5431/Ifi203/Ifi204/Ifi205/Ifi206/Ifi208/Ifi209/Ifi211/Ifi213/Ifi47/Ifit1/Ifit3/Igtp/Iigp1/Irf1/Irgm1/Irgm2/Mndal/Oas1a/Oas1g/Stat1/Tgtp1/Tgtp2/Trex1	27	0.194245
GO:0002831	regulation of response to biotic stimulus	40/139	337/29008	1.72879e-44	5.21517e-42	3.83366e-42	Adar/Cd74/Ddx58/Dhx58/Dtx3l/Gbp4/Ifi203/Ifi204/Ifi205/Ifi206/Ifi208/Ifi209/Ifi211/Ifi35/Igtp/Il15/Irf1/Irf7/Irgm1/Isg15/Ly86/Mndal/Oas1a/Oas1g/Oas3/Oasl1/Parp14/Parp9/Pml/Samhd1/Stat1/Stat2/Tap1/Tap2/Trafd1/Trex1/Trim12c/Trim30a/Trim30d/Zbp1	40	0.28777
GO:0045088	regulation of innate immune response	32/139	217/29008	1.30065e-38	3.36311e-36	2.47222e-36	Adar/Cd74/Dhx58/Ifi203/Ifi204/Ifi205/Ifi206/Ifi208/Ifi209/Ifi211/Ifi35/Igtp/Irf1/Irf7/Irgm1/Isg15/Mndal/Oas1a/Oas1g/Oas3/Parp14/Parp9/Samhd1/Stat2/Tap1/Tap2/Trafd1/Trex1/Trim12c/Trim30a/Trim30d/Zbp1	32	0.230216
GO:0048525	negative regulation of viral process	23/139	102/29008	2.01874e-32	4.56741e-30	3.35749e-30	Adar/Bst2/Cd74/Ifi204/Ifi206/Ifih1/Ifitm3/Isg15/Isg20/Ly6e/Oas1a/Oas1g/Oas3/Oasl1/Oasl2/Parp10/Pml/Rsad2/Stat1/Trim12c/Trim25/Trim30a/Trim30d	23	0.165468
GO:0050792	regulation of viral process	25/139	174/29008	6.45417e-30	1.29801e-27	9.5416e-28	Adar/Axl/Bst2/Cd74/Ifi204/Ifi206/Ifih1/Ifitm3/Isg15/Isg20/Ly6e/Oas1a/Oas1g/Oas3/Oasl1/Oasl2/Parp10/Pml/Rsad2/Stat1/Trim12c/Trim25/Trim30a/Trim30d/Trim34a	25	0.179856
GO:1903900	regulation of viral life cycle	24/139	153/29008	1.0455e-29	1.89236e-27	1.39107e-27	Adar/Axl/Bst2/Cd74/Ifi204/Ifi206/Ifih1/Ifitm3/Isg15/Isg20/Ly6e/Oas1a/Oas1g/Oas3/Oasl1/Oasl2/Parp10/Pml/Rsad2/Trim12c/Trim25/Trim30a/Trim30d/Trim34a	24	0.172662
GO:0019058	viral life cycle	24/139	257/29008	3.95868e-24	6.51383e-22	4.7883e-22	Adar/Axl/Bst2/Cd74/Ifi204/Ifi206/Ifih1/Ifitm3/Isg15/Isg20/Ly6e/Oas1a/Oas1g/Oas3/Oasl1/Oasl2/Parp10/Pml/Rsad2/Trim12c/Trim25/Trim30a/Trim30d/Trim34a	24	0.172662
GO:0016032	viral process	26/139	346/29008	1.20434e-23	1.69874e-21	1.24874e-21	Adar/Axl/Bst2/Cd74/Ifi204/Ifi206/Ifih1/Ifitm3/Isg15/Isg20/Ly6e/Oas1a/Oas1g/Oas3/Oasl1/Oasl2/Parp10/Pml/Rsad2/Stat1/Trim12c/Trim25/Trim30a/Trim30d/Trim34a/Zbp1	26	0.18705
GO:0002833	positive regulation of response to biotic stimulus	21/139	173/29008	1.22009e-23	1.69874e-21	1.24874e-21	Cd74/Dhx58/Ifi203/Ifi204/Ifi205/Ifi206/Ifi208/Ifi209/Ifi211/Ifi35/Igtp/Irf7/Irgm1/Ly86/Mndal/Oasl1/Parp9/Trim12c/Trim30a/Trim30d/Zbp1	21	0.151079
GO:0045071	negative regulation of viral genome replication	15/139	58/29008	1.85094e-22	2.393e-20	1.75909e-20	Adar/Bst2/Ifi204/Ifi206/Ifih1/Ifitm3/Isg15/Isg20/Oas1a/Oas1g/Oas3/Oasl1/Oasl2/Parp10/Rsad2	15	0.107914
GO:0045089	positive regulation of innate immune response	18/139	131/29008	2.13889e-21	2.58092e-19	1.89723e-19	Cd74/Ifi203/Ifi204/Ifi205/Ifi206/Ifi208/Ifi209/Ifi211/Ifi35/Igtp/Irf7/Irgm1/Mndal/Parp9/Trim12c/Trim30a/Trim30d/Zbp1	18	0.129496
GO:0060759	regulation of response to cytokine stimulus	18/139	132/29008	2.46679e-21	2.79055e-19	2.05133e-19	Adar/Axl/Cd74/Ddx58/Ifih1/Igtp/Irf7/Irgm1/Isg15/Oas1a/Oas1g/Oas3/Parp14/Parp9/Samhd1/Stat2/Trex1/Zbp1	18	0.129496
GO:0019221	cytokine-mediated signaling pathway	25/139	397/29008	7.04277e-21	7.49848e-19	5.51211e-19	Adar/Axl/Cd74/Cxcl10/Ifitm3/Igtp/Iigp1/Il10ra/Il15/Irf1/Irf7/Irgm1/Isg15/Oas1a/Oas1g/Oas3/Oasl1/Oasl2/Parp14/Parp9/Samhd1/Stat1/Stat2/Trex1/Zbp1	25	0.179856
GO:0045824	negative regulation of innate immune response	15/139	81/29008	4.6189e-20	4.64457e-18	3.41421e-18	Adar/Dhx58/Ifi204/Ifi206/Isg15/Oas1a/Oas1g/Oas3/Parp14/Samhd1/Stat2/Tap1/Tap2/Trafd1/Trex1	15	0.107914
GO:0045069	regulation of viral genome replication	15/139	90/29008	2.50497e-19	2.38632e-17	1.75417e-17	Adar/Bst2/Ifi204/Ifi206/Ifih1/Ifitm3/Isg15/Isg20/Oas1a/Oas1g/Oas3/Oasl1/Oasl2/Parp10/Rsad2	15	0.107914
GO:0032103	positive regulation of response to external stimulus	24/139	427/29008	6.31758e-19	5.71741e-17	4.20285e-17	Aif1/Cd74/Cxcl10/Dhx58/Fcgr1/Ifi203/Ifi204/Ifi205/Ifi206/Ifi208/Ifi209/Ifi211/Ifi35/Igtp/Irf7/Irgm1/Ly86/Mndal/Oasl1/Parp9/Trim12c/Trim30a/Trim30d/Zbp1	24	0.172662
GO:0001959	regulation of cytokine-mediated signaling pathway	16/139	122/29008	8.51754e-19	7.3413e-17	5.39657e-17	Adar/Axl/Cd74/Igtp/Irf7/Irgm1/Isg15/Oas1a/Oas1g/Oas3/Parp14/Parp9/Samhd1/Stat2/Trex1/Zbp1	16	0.115108
GO:0035455	response to interferon-alpha	11/139	31/29008	1.59394e-18	1.31138e-16	9.63991e-17	Adar/Axl/Bst2/Ifi204/Ifit1/Ifit2/Ifit3/Ifitm3/Oas1a/Oas1g/Tgtp1	11	0.0791367
GO:0034341	response to interferon-gamma	16/139	139/29008	7.31143e-18	5.75378e-16	4.22959e-16	Bst2/Cd74/Gbp2/Gbp3/Gbp4/Gbp6/Gbp7/Ifitm3/Igtp/Irf1/Irgm1/Irgm2/Parp14/Parp9/Stat1/Tgtp1	16	0.115108
GO:0060337	type I interferon signaling pathway	12/139	50/29008	9.37901e-18	6.7904e-16	4.99161e-16	Adar/Ifitm3/Irf7/Isg15/Oas1a/Oas1g/Oas3/Samhd1/Stat1/Stat2/Trex1/Zbp1	12	0.0863309
GO:0071357	cellular response to type I interferon	12/139	50/29008	9.37901e-18	6.7904e-16	4.99161e-16	Adar/Ifitm3/Irf7/Isg15/Oas1a/Oas1g/Oas3/Samhd1/Stat1/Stat2/Trex1/Zbp1	12	0.0863309
GO:0002832	negative regulation of response to biotic stimulus	15/139	115/29008	1.18558e-17	8.18875e-16	6.01953e-16	Adar/Dhx58/Ifi204/Ifi206/Isg15/Oas1a/Oas1g/Oas3/Parp14/Samhd1/Stat2/Tap1/Tap2/Trafd1/Trex1	15	0.107914
GO:0002218	activation of innate immune response	12/139	51/29008	1.22153e-17	8.18875e-16	6.01953e-16	Ifi203/Ifi204/Ifi205/Ifi206/Ifi208/Ifi209/Ifi211/Mndal/Trim12c/Trim30a/Trim30d/Zbp1	12	0.0863309
GO:0001819	positive regulation of cytokine production	24/139	500/29008	2.32048e-17	1.50002e-15	1.10266e-15	Aif1/Cd74/Clec7a/Ddit3/Ddx58/Dhx58/Ifi204/Ifi205/Ifi206/Ifi211/Ifih1/Il15/Irf1/Irf7/Isg15/Mndal/Oas1a/Oas1g/Oas3/Pnp/Ptafr/Rsad2/Stat1/Tlr7	24	0.172662
GO:0034340	response to type I interferon	12/139	56/29008	4.21029e-17	2.6278e-15	1.93169e-15	Adar/Ifitm3/Irf7/Isg15/Oas1a/Oas1g/Oas3/Samhd1/Stat1/Stat2/Trex1/Zbp1	12	0.0863309
GO:0019079	viral genome replication	15/139	126/29008	4.8694e-17	2.93787e-15	2.15962e-15	Adar/Bst2/Ifi204/Ifi206/Ifih1/Ifitm3/Isg15/Isg20/Oas1a/Oas1g/Oas3/Oasl1/Oasl2/Parp10/Rsad2	15	0.107914
GO:0031349	positive regulation of defense response	19/139	273/29008	7.24452e-17	4.22986e-15	3.10936e-15	Cd74/Fcgr1/Ifi203/Ifi204/Ifi205/Ifi206/Ifi208/Ifi209/Ifi211/Ifi35/Igtp/Irf7/Irgm1/Mndal/Parp9/Trim12c/Trim30a/Trim30d/Zbp1	19	0.136691
GO:0060338	regulation of type I interferon-mediated signaling pathway	10/139	36/29008	1.04984e-15	5.93818e-14	4.36514e-14	Adar/Irf7/Isg15/Oas1a/Oas1g/Oas3/Samhd1/Stat2/Trex1/Zbp1	10	0.0719424
GO:0019882	antigen processing and presentation	14/139	126/29008	1.50428e-15	8.25076e-14	6.06512e-14	Cd74/Clec4a1/Clec4a3/Fcgr1/H2-K1/H2-Q4/H2-T22/H2-T23/Psmb8/Psmb9/Psme1/Tap1/Tap2/Trex1	14	0.100719
GO:0032479	regulation of type I interferon production	13/139	101/29008	2.25637e-15	1.20119e-13	8.8299e-14	Ddx58/Dhx58/Gbp4/Ifih1/Irf1/Irf7/Isg15/Oas1a/Oas1g/Oas3/Stat1/Tlr7/Trex1	13	0.0935252
GO:0032606	type I interferon production	13/139	103/29008	2.93562e-15	1.51814e-13	1.11598e-13	Ddx58/Dhx58/Gbp4/Ifih1/Irf1/Irf7/Isg15/Oas1a/Oas1g/Oas3/Stat1/Tlr7/Trex1	13	0.0935252
GO:0050777	negative regulation of immune response	16/139	206/29008	4.08327e-15	2.05298e-13	1.50914e-13	Adar/Dhx58/Ifi204/Ifi206/Irf1/Isg15/Oas1a/Oas1g/Oas3/Parp14/Samhd1/Stat2/Tap1/Tap2/Trafd1/Trex1	16	0.115108
GO:0002221	pattern recognition receptor signaling pathway	15/139	171/29008	5.01508e-15	2.45332e-13	1.80343e-13	Ddx58/Dhx58/Ifi35/Ifih1/Igtp/Irf1/Irf7/Irgm1/Oas1a/Oas1g/Oas3/Oasl1/Rsad2/Tlr7/Trim30a	15	0.107914
GO:0032481	positive regulation of type I interferon production	11/139	69/29008	2.94299e-14	1.40179e-12	1.03045e-12	Ddx58/Dhx58/Ifih1/Irf1/Irf7/Isg15/Oas1a/Oas1g/Oas3/Stat1/Tlr7	11	0.0791367
GO:0032728	positive regulation of interferon-beta production	10/139	49/29008	3.21997e-14	1.49439e-12	1.09853e-12	Ddx58/Dhx58/Ifih1/Irf1/Irf7/Isg15/Oas1a/Oas1g/Oas3/Tlr7	10	0.0719424
GO:0060760	positive regulation of response to cytokine stimulus	10/139	53/29008	7.51744e-14	3.40164e-12	2.50054e-12	Axl/Cd74/Ddx58/Ifih1/Igtp/Irf7/Irgm1/Parp14/Parp9/Zbp1	10	0.0719424
GO:0060339	negative regulation of type I interferon-mediated signaling pathway	8/139	24/29008	1.56281e-13	6.89924e-12	5.07161e-12	Adar/Isg15/Oas1a/Oas1g/Oas3/Samhd1/Stat2/Trex1	8	0.057554
GO:0031348	negative regulation of defense response	15/139	236/29008	5.78762e-13	2.49419e-11	1.83347e-11	Adar/Dhx58/Ifi204/Ifi206/Isg15/Oas1a/Oas1g/Oas3/Parp14/Samhd1/Stat2/Tap1/Tap2/Trafd1/Trex1	15	0.107914
GO:0002683	negative regulation of immune system process	19/139	460/29008	9.0692e-13	3.8175e-11	2.80624e-11	Adar/Axl/Bst2/Cd74/Dhx58/Ifi204/Ifi206/Irf1/Isg15/Oas1a/Oas1g/Oas3/Parp14/Samhd1/Stat2/Tap1/Tap2/Trafd1/Trex1	19	0.136691
GO:0032608	interferon-beta production	10/139	68/29008	1.05483e-12	4.24277e-11	3.11885e-11	Ddx58/Dhx58/Ifih1/Irf1/Irf7/Isg15/Oas1a/Oas1g/Oas3/Tlr7	10	0.0719424
GO:0032648	regulation of interferon-beta production	10/139	68/29008	1.05483e-12	4.24277e-11	3.11885e-11	Ddx58/Dhx58/Ifih1/Irf1/Irf7/Isg15/Oas1a/Oas1g/Oas3/Tlr7	10	0.0719424
GO:0035457	cellular response to interferon-alpha	7/139	19/29008	2.39148e-12	9.40997e-11	6.91724e-11	Axl/Ifi204/Ifit1/Ifit2/Ifit3/Oas1a/Oas1g	7	0.0503597
GO:1903901	negative regulation of viral life cycle	8/139	33/29008	2.84538e-12	1.09577e-10	8.05501e-11	Bst2/Cd74/Ifitm3/Ly6e/Trim12c/Trim25/Trim30a/Trim30d	8	0.057554
GO:0044403	biological process involved in symbiotic interaction	15/139	265/29008	3.08121e-12	1.16187e-10	8.5409e-11	Axl/Cd74/Gbp2/Gbp3/Gbp6/Gbp7/Ifitm3/Irgm1/Ly6e/Pml/Trim12c/Trim25/Trim30a/Trim30d/Trim34a	15	0.107914
GO:0048002	antigen processing and presentation of peptide antigen	10/139	78/29008	4.38384e-12	1.61934e-10	1.19037e-10	Cd74/Clec4a1/Clec4a3/Fcgr1/H2-K1/H2-Q4/H2-T22/H2-T23/Tap1/Tap2	10	0.0719424
GO:0002474	antigen processing and presentation of peptide antigen via MHC class I	9/139	55/29008	5.40467e-12	1.95649e-10	1.43821e-10	Clec4a1/Clec4a3/Fcgr1/H2-K1/H2-Q4/H2-T22/H2-T23/Tap1/Tap2	9	0.0647482
GO:0071346	cellular response to interferon-gamma	11/139	112/29008	7.113e-12	2.52442e-10	1.85569e-10	Gbp2/Gbp3/Gbp4/Gbp6/Gbp7/Igtp/Irf1/Irgm1/Parp14/Parp9/Stat1	11	0.0791367
GO:0019884	antigen processing and presentation of exogenous antigen	8/139	40/29008	1.53232e-11	5.33365e-10	3.92075e-10	Cd74/Clec4a1/Clec4a3/Fcgr1/H2-K1/Psme1/Tap1/Tap2	8	0.057554
GO:0001960	negative regulation of cytokine-mediated signaling pathway	9/139	62/29008	1.67628e-11	5.72465e-10	4.20817e-10	Adar/Isg15/Oas1a/Oas1g/Oas3/Parp14/Samhd1/Stat2/Trex1	9	0.0647482
GO:0060761	negative regulation of response to cytokine stimulus	9/139	66/29008	3.00944e-11	1.00872e-09	7.41507e-10	Adar/Isg15/Oas1a/Oas1g/Oas3/Parp14/Samhd1/Stat2/Trex1	9	0.0647482
GO:0001961	positive regulation of cytokine-mediated signaling pathway	8/139	47/29008	6.09166e-11	2.00471e-09	1.47366e-09	Axl/Cd74/Igtp/Irf7/Irgm1/Parp14/Parp9/Zbp1	8	0.057554
GO:0098586	cellular response to virus	9/139	72/29008	6.75439e-11	2.18311e-09	1.6048e-09	Adar/Ddx58/Dhx58/Ifih1/Igtp/Irgm1/Oas3/Oasl1/Tlr7	9	0.0647482
GO:0046597	negative regulation of viral entry into host cell	7/139	30/29008	9.24746e-11	2.93647e-09	2.15859e-09	Cd74/Ifitm3/Ly6e/Trim12c/Trim25/Trim30a/Trim30d	7	0.0503597
GO:0032102	negative regulation of response to external stimulus	16/139	398/29008	9.52487e-11	2.97242e-09	2.18502e-09	Adar/Aif1/Dhx58/Ifi204/Ifi206/Isg15/Oas1a/Oas1g/Oas3/Parp14/Samhd1/Stat2/Tap1/Tap2/Trafd1/Trex1	16	0.115108
GO:0032607	interferon-alpha production	7/139	31/29008	1.18971e-10	3.64979e-09	2.68295e-09	Ddx58/Gbp4/Ifih1/Irf7/Stat1/Tlr7/Trex1	7	0.0503597
GO:0046596	regulation of viral entry into host cell	8/139	51/29008	1.21386e-10	3.66181e-09	2.69178e-09	Cd74/Ifitm3/Ly6e/Trim12c/Trim25/Trim30a/Trim30d/Trim34a	8	0.057554
GO:0051701	biological process involved in interaction with host	11/139	149/29008	1.6091e-10	4.77454e-09	3.50975e-09	Axl/Cd74/Ifitm3/Irgm1/Ly6e/Pml/Trim12c/Trim25/Trim30a/Trim30d/Trim34a	11	0.0791367
GO:0002478	antigen processing and presentation of exogenous peptide antigen	7/139	33/29008	1.91747e-10	5.59777e-09	4.11491e-09	Cd74/Clec4a1/Clec4a3/Fcgr1/H2-K1/Tap1/Tap2	7	0.0503597
GO:0043903	regulation of biological process involved in symbiotic interaction	9/139	81/29008	1.99643e-10	5.73576e-09	4.21635e-09	Cd74/Ifitm3/Ly6e/Pml/Trim12c/Trim25/Trim30a/Trim30d/Trim34a	9	0.0647482
GO:0002697	regulation of immune effector process	16/139	424/29008	2.40621e-10	6.80507e-09	5.00239e-09	Bst2/Cd74/Ddx58/Dhx58/Fcgr1/H2-K1/H2-Q4/H2-T22/H2-T23/Irf1/Pnp/Ptafr/Rsad2/Tap1/Tap2/Trex1	16	0.115108
GO:0052372	modulation by symbiont of entry into host	8/139	56/29008	2.654e-10	7.39037e-09	5.43264e-09	Cd74/Ifitm3/Ly6e/Trim12c/Trim25/Trim30a/Trim30d/Trim34a	8	0.057554
GO:0042832	defense response to protozoan	7/139	36/29008	3.70223e-10	1.01531e-08	7.46351e-09	Gbp2/Gbp3/Gbp4/Gbp6/Gbp7/Iigp1/Irgm2	7	0.0503597
GO:0052126	movement in host environment	10/139	126/29008	5.52586e-10	1.47824e-08	1.08665e-08	Axl/Cd74/Ifitm3/Ly6e/Pml/Trim12c/Trim25/Trim30a/Trim30d/Trim34a	10	0.0719424
GO:0060333	interferon-gamma-mediated signaling pathway	6/139	21/29008	5.55359e-10	1.47824e-08	1.08665e-08	Igtp/Irf1/Irgm1/Parp14/Parp9/Stat1	6	0.0431655
GO:0001562	response to protozoan	7/139	40/29008	8.13769e-10	2.13467e-08	1.56919e-08	Gbp2/Gbp3/Gbp4/Gbp6/Gbp7/Iigp1/Irgm2	7	0.0503597
GO:0071216	cellular response to biotic stimulus	14/139	337/29008	9.88696e-10	2.55648e-08	1.87927e-08	Axl/Clec7a/Cmpk2/Cxcl10/Ddit3/Gbp2/Gbp6/Igtp/Irgm1/Ly86/Stat1/Trim12c/Trim30a/Trim30d	14	0.100719
GO:0032680	regulation of tumor necrosis factor production	11/139	183/29008	1.44453e-09	3.68252e-08	2.70701e-08	Axl/Clec4a1/Clec4a3/Ddx58/Ifih1/Oas1a/Oas1g/Oas3/Ptafr/Trex1/Trim30a	11	0.0791367
GO:0046718	viral entry into host cell	9/139	102/29008	1.61018e-09	4.04782e-08	2.97554e-08	Axl/Cd74/Ifitm3/Ly6e/Trim12c/Trim25/Trim30a/Trim30d/Trim34a	9	0.0647482
GO:1903555	regulation of tumor necrosis factor superfamily cytokine production	11/139	186/29008	1.71518e-09	4.25271e-08	3.12616e-08	Axl/Clec4a1/Clec4a3/Ddx58/Ifih1/Oas1a/Oas1g/Oas3/Ptafr/Trex1/Trim30a	11	0.0791367
GO:0032640	tumor necrosis factor production	11/139	188/29008	1.92e-09	4.69621e-08	3.45217e-08	Axl/Clec4a1/Clec4a3/Ddx58/Ifih1/Oas1a/Oas1g/Oas3/Ptafr/Trex1/Trim30a	11	0.0791367
GO:0002699	positive regulation of immune effector process	13/139	296/29008	2.06551e-09	4.98476e-08	3.66428e-08	Cd74/Ddx58/Dhx58/Fcgr1/H2-K1/H2-Q4/H2-T22/H2-T23/Irf1/Pnp/Ptafr/Rsad2/Tap2	13	0.0935252
GO:0071706	tumor necrosis factor superfamily cytokine production	11/139	191/29008	2.2684e-09	5.33973e-08	3.92522e-08	Axl/Clec4a1/Clec4a3/Ddx58/Ifih1/Oas1a/Oas1g/Oas3/Ptafr/Trex1/Trim30a	11	0.0791367
GO:0044409	entry into host	9/139	106/29008	2.2716e-09	5.33973e-08	3.92522e-08	Axl/Cd74/Ifitm3/Ly6e/Trim12c/Trim25/Trim30a/Trim30d/Trim34a	9	0.0647482
GO:0050688	regulation of defense response to virus	8/139	74/29008	2.6194e-09	6.07835e-08	4.46818e-08	Ddx58/Dhx58/Dtx3l/Gbp4/Il15/Parp9/Pml/Stat1	8	0.057554
GO:0042590	antigen processing and presentation of exogenous peptide antigen via MHC class I	5/139	13/29008	2.93243e-09	6.7186e-08	4.93883e-08	Clec4a1/Clec4a3/Fcgr1/H2-K1/Tap1	5	0.0359712
GO:0002753	cytoplasmic pattern recognition receptor signaling pathway	7/139	50/29008	4.18949e-09	9.47872e-08	6.96778e-08	Ddx58/Dhx58/Ifih1/Igtp/Irgm1/Oas3/Oasl1	7	0.0503597
GO:0032647	regulation of interferon-alpha production	6/139	29/29008	4.7109e-09	1.05268e-07	7.73824e-08	Ddx58/Gbp4/Ifih1/Irf7/Stat1/Tlr7	6	0.0431655
GO:0060700	regulation of ribonuclease activity	5/139	15/29008	6.78978e-09	1.49872e-07	1.10171e-07	Oas1a/Oas1g/Oas3/Oasl1/Oasl2	5	0.0359712
GO:0042742	defense response to bacterium	15/139	473/29008	9.46171e-09	2.06334e-07	1.51675e-07	Fcgr1/Gbp2/Gbp3/Gbp4/Gbp6/Gbp7/H2-K1/Igtp/Iigp1/Irgm1/Irgm2/Isg15/Oas1a/Oas1g/Oas3	15	0.107914
GO:0002237	response to molecule of bacterial origin	14/139	409/29008	1.16652e-08	2.51357e-07	1.84772e-07	Axl/Cmpk2/Cxcl10/Gbp2/Gbp6/Igtp/Irgm1/Ly86/Ptafr/Stat1/Tap2/Trim12c/Trim30a/Trim30d	14	0.100719
GO:0001818	negative regulation of cytokine production	12/139	292/29008	1.84717e-08	3.93339e-07	2.89143e-07	Axl/Bst2/Clec4a1/Clec4a3/Ddit3/Dhx58/Gbp4/Oas1a/Oas1g/Oas3/Pml/Trim30a	12	0.0863309
GO:0002819	regulation of adaptive immune response	11/139	236/29008	2.05016e-08	4.28127e-07	3.14715e-07	Cd74/Fcgr1/H2-K1/H2-Q4/H2-T22/H2-T23/Irf1/Irf7/Pnp/Rsad2/Tap2	11	0.0791367
GO:0002705	positive regulation of leukocyte mediated immunity	10/139	183/29008	2.05785e-08	4.28127e-07	3.14715e-07	Ddx58/Fcgr1/H2-K1/H2-Q4/H2-T22/H2-T23/Pnp/Ptafr/Rsad2/Tap2	10	0.0719424
GO:0002703	regulation of leukocyte mediated immunity	12/139	297/29008	2.2278e-08	4.58218e-07	3.36835e-07	Bst2/Ddx58/Fcgr1/H2-K1/H2-Q4/H2-T22/H2-T23/Pnp/Ptafr/Rsad2/Tap1/Tap2	12	0.0863309
GO:0071222	cellular response to lipopolysaccharide	12/139	303/29008	2.77651e-08	5.6466e-07	4.1508e-07	Axl/Cmpk2/Cxcl10/Gbp2/Gbp6/Igtp/Irgm1/Ly86/Stat1/Trim12c/Trim30a/Trim30d	12	0.0863309
GO:0002253	activation of immune response	14/139	439/29008	2.82632e-08	5.68405e-07	4.17833e-07	Ifi203/Ifi204/Ifi205/Ifi206/Ifi208/Ifi209/Ifi211/Mndal/Themis2/Trex1/Trim12c/Trim30a/Trim30d/Zbp1	14	0.100719
GO:1902187	negative regulation of viral release from host cell	5/139	20/29008	3.43855e-08	6.83932e-07	5.02757e-07	Pml/Trim12c/Trim25/Trim30a/Trim30d	5	0.0359712
GO:0071219	cellular response to molecule of bacterial origin	12/139	313/29008	3.96457e-08	7.79986e-07	5.73365e-07	Axl/Cmpk2/Cxcl10/Gbp2/Gbp6/Igtp/Irgm1/Ly86/Stat1/Trim12c/Trim30a/Trim30d	12	0.0863309
GO:0002483	antigen processing and presentation of endogenous peptide antigen	6/139	41/29008	4.25364e-08	8.19052e-07	6.02083e-07	H2-K1/H2-Q4/H2-T22/H2-T23/Tap1/Tap2	6	0.0431655
GO:0019885	antigen processing and presentation of endogenous peptide antigen via MHC class I	6/139	41/29008	4.25364e-08	8.19052e-07	6.02083e-07	H2-K1/H2-Q4/H2-T22/H2-T23/Tap1/Tap2	6	0.0431655
GO:0032496	response to lipopolysaccharide	13/139	388/29008	5.11478e-08	9.745e-07	7.16352e-07	Axl/Cmpk2/Cxcl10/Gbp2/Gbp6/Igtp/Irgm1/Ly86/Ptafr/Stat1/Trim12c/Trim30a/Trim30d	13	0.0935252
GO:0019883	antigen processing and presentation of endogenous antigen	6/139	44/29008	6.59967e-08	1.24431e-06	9.14691e-07	H2-K1/H2-Q4/H2-T22/H2-T23/Tap1/Tap2	6	0.0431655
GO:0050691	regulation of defense response to virus by host	6/139	45/29008	7.58513e-08	1.41537e-06	1.04043e-06	Ddx58/Dtx3l/Il15/Parp9/Pml/Stat1	6	0.0431655
GO:0002821	positive regulation of adaptive immune response	9/139	159/29008	7.93783e-08	1.46607e-06	1.0777e-06	Cd74/Fcgr1/H2-K1/H2-Q4/H2-T22/H2-T23/Pnp/Rsad2/Tap2	9	0.0647482
GO:0032727	positive regulation of interferon-alpha production	5/139	24/29008	9.2826e-08	1.69712e-06	1.24755e-06	Ddx58/Ifih1/Irf7/Stat1/Tlr7	5	0.0359712
GO:0002711	positive regulation of T cell mediated immunity	7/139	81/29008	1.28907e-07	2.33322e-06	1.71514e-06	H2-K1/H2-Q4/H2-T22/H2-T23/Pnp/Rsad2/Tap2	7	0.0503597
GO:0002224	toll-like receptor signaling pathway	8/139	124/29008	1.56529e-07	2.80512e-06	2.06204e-06	Ifi35/Irf1/Irf7/Oas1a/Oas1g/Rsad2/Tlr7/Trim30a	8	0.057554
GO:0140289	protein mono-ADP-ribosylation	4/139	11/29008	1.62311e-07	2.87853e-06	2.116e-06	Parp10/Parp12/Parp14/Parp9	4	0.028777
GO:0001916	positive regulation of T cell mediated cytotoxicity	6/139	51/29008	1.63806e-07	2.87853e-06	2.116e-06	H2-K1/H2-Q4/H2-T22/H2-T23/Pnp/Tap2	6	0.0431655
GO:0032069	regulation of nuclease activity	5/139	27/29008	1.74284e-07	3.03321e-06	2.2297e-06	Oas1a/Oas1g/Oas3/Oasl1/Oasl2	5	0.0359712
GO:0039528	cytoplasmic pattern recognition receptor signaling pathway in response to virus	5/139	30/29008	3.04116e-07	5.24237e-06	3.85366e-06	Ddx58/Dhx58/Ifih1/Oas3/Oasl1	5	0.0359712
GO:0001914	regulation of T cell mediated cytotoxicity	6/139	58/29008	3.5816e-07	6.11012e-06	4.49154e-06	H2-K1/H2-Q4/H2-T22/H2-T23/Pnp/Tap2	6	0.0431655
GO:1902186	regulation of viral release from host cell	5/139	31/29008	3.61206e-07	6.11012e-06	4.49154e-06	Pml/Trim12c/Trim25/Trim30a/Trim30d	5	0.0359712
GO:0031341	regulation of cell killing	8/139	139/29008	3.76881e-07	6.31624e-06	4.64305e-06	Clec7a/H2-K1/H2-Q4/H2-T22/H2-T23/Pnp/Tap1/Tap2	8	0.057554
GO:0002230	positive regulation of defense response to virus by host	5/139	33/29008	5.00673e-07	8.31392e-06	6.11154e-06	Ddx58/Dtx3l/Parp9/Pml/Stat1	5	0.0359712
GO:0062207	regulation of pattern recognition receptor signaling pathway	7/139	99/29008	5.13746e-07	8.45345e-06	6.21411e-06	Dhx58/Ifi35/Irf1/Irf7/Oasl1/Rsad2/Trim30a	7	0.0503597
GO:0002456	T cell mediated immunity	8/139	145/29008	5.2039e-07	8.48564e-06	6.23777e-06	H2-K1/H2-Q4/H2-T22/H2-T23/Pnp/Rsad2/Tap2/Trex1	8	0.057554
GO:0001906	cell killing	10/139	260/29008	5.44318e-07	8.79656e-06	6.46633e-06	Clec7a/Cxcl10/Fcgr1/H2-K1/H2-Q4/H2-T22/H2-T23/Pnp/Tap1/Tap2	10	0.0719424
GO:0031343	positive regulation of cell killing	7/139	100/29008	5.50222e-07	8.81329e-06	6.47862e-06	Clec7a/H2-K1/H2-Q4/H2-T22/H2-T23/Pnp/Tap2	7	0.0503597
GO:0002460	adaptive immune response based on somatic recombination of immune receptors built from immunoglobulin superfamily domains	13/139	480/29008	5.82201e-07	9.12397e-06	6.70701e-06	Cd74/Fcgr1/H2-K1/H2-Q4/H2-T22/H2-T23/Il18bp/Irf1/Irf7/Pnp/Rsad2/Tap2/Trex1	13	0.0935252
GO:0002476	antigen processing and presentation of endogenous peptide antigen via MHC class Ib	5/139	34/29008	5.84741e-07	9.12397e-06	6.70701e-06	H2-K1/H2-Q4/H2-T22/H2-T23/Tap2	5	0.0359712
GO:0002484	antigen processing and presentation of endogenous peptide antigen via MHC class I via ER pathway	5/139	34/29008	5.84741e-07	9.12397e-06	6.70701e-06	H2-K1/H2-Q4/H2-T22/H2-T23/Tap2	5	0.0359712
GO:0060330	regulation of response to interferon-gamma	4/139	15/29008	6.61446e-07	1.01459e-05	7.45823e-06	Igtp/Irgm1/Parp14/Parp9	4	0.028777
GO:0060334	regulation of interferon-gamma-mediated signaling pathway	4/139	15/29008	6.61446e-07	1.01459e-05	7.45823e-06	Igtp/Irgm1/Parp14/Parp9	4	0.028777
GO:0002428	antigen processing and presentation of peptide antigen via MHC class Ib	5/139	35/29008	6.79577e-07	1.03364e-05	7.59828e-06	H2-K1/H2-Q4/H2-T22/H2-T23/Tap2	5	0.0359712
GO:0002824	positive regulation of adaptive immune response based on somatic recombination of immune receptors built from immunoglobulin superfamily domains	8/139	152/29008	7.44625e-07	1.12314e-05	8.2562e-06	Fcgr1/H2-K1/H2-Q4/H2-T22/H2-T23/Pnp/Rsad2/Tap2	8	0.057554
GO:0019076	viral release from host cell	5/139	37/29008	9.05502e-07	1.33249e-05	9.79507e-06	Pml/Trim12c/Trim25/Trim30a/Trim30d	5	0.0359712
GO:0035890	exit from host	5/139	37/29008	9.05502e-07	1.33249e-05	9.79507e-06	Pml/Trim12c/Trim25/Trim30a/Trim30d	5	0.0359712
GO:0035891	exit from host cell	5/139	37/29008	9.05502e-07	1.33249e-05	9.79507e-06	Pml/Trim12c/Trim25/Trim30a/Trim30d	5	0.0359712
GO:0002708	positive regulation of lymphocyte mediated immunity	8/139	158/29008	9.98012e-07	1.45678e-05	1.07087e-05	Fcgr1/H2-K1/H2-Q4/H2-T22/H2-T23/Pnp/Rsad2/Tap2	8	0.057554
GO:0030522	intracellular receptor signaling pathway	9/139	217/29008	1.09845e-06	1.59055e-05	1.16921e-05	Daxx/Ddx58/Dhx58/Ifih1/Igtp/Irgm1/Oas3/Oasl1/Pml	9	0.0647482
GO:0002709	regulation of T cell mediated immunity	7/139	111/29008	1.11745e-06	1.60523e-05	1.18e-05	H2-K1/H2-Q4/H2-T22/H2-T23/Pnp/Rsad2/Tap2	7	0.0503597
GO:0002475	antigen processing and presentation via MHC class Ib	5/139	39/29008	1.18687e-06	1.69152e-05	1.24343e-05	H2-K1/H2-Q4/H2-T22/H2-T23/Tap2	5	0.0359712
GO:0001913	T cell mediated cytotoxicity	6/139	71/29008	1.20426e-06	1.7029e-05	1.2518e-05	H2-K1/H2-Q4/H2-T22/H2-T23/Pnp/Tap2	6	0.0431655
GO:0002822	regulation of adaptive immune response based on somatic recombination of immune receptors built from immunoglobulin superfamily domains	9/139	220/29008	1.23084e-06	1.72699e-05	1.26951e-05	Fcgr1/H2-K1/H2-Q4/H2-T22/H2-T23/Irf1/Pnp/Rsad2/Tap2	9	0.0647482
GO:0044406	adhesion of symbiont to host	4/139	18/29008	1.46632e-06	2.04157e-05	1.50076e-05	Gbp2/Gbp3/Gbp6/Gbp7	4	0.028777
GO:0002706	regulation of lymphocyte mediated immunity	9/139	225/29008	1.4822e-06	2.04792e-05	1.50542e-05	Fcgr1/H2-K1/H2-Q4/H2-T22/H2-T23/Pnp/Rsad2/Tap1/Tap2	9	0.0647482
GO:0001909	leukocyte mediated cytotoxicity	8/139	168/29008	1.58368e-06	2.17156e-05	1.59631e-05	Fcgr1/H2-K1/H2-Q4/H2-T22/H2-T23/Pnp/Tap1/Tap2	8	0.057554
GO:0007249	I-kappaB kinase/NF-kappaB signaling	9/139	228/29008	1.65334e-06	2.25004e-05	1.654e-05	Cd74/Irf1/Stat1/Tlr7/Trim12c/Trim25/Trim30a/Trim30d/Trim34a	9	0.0647482
GO:0001910	regulation of leukocyte mediated cytotoxicity	7/139	120/29008	1.88844e-06	2.55081e-05	1.87509e-05	H2-K1/H2-Q4/H2-T22/H2-T23/Pnp/Tap1/Tap2	7	0.0503597
GO:0032722	positive regulation of chemokine production	6/139	83/29008	3.02782e-06	4.05952e-05	2.98414e-05	Aif1/Cd74/Oas1a/Oas1g/Oas3/Tlr7	6	0.0431655
GO:0002449	lymphocyte mediated immunity	12/139	477/29008	3.44314e-06	4.58241e-05	3.36852e-05	Cd74/Fcgr1/H2-K1/H2-Q4/H2-T22/H2-T23/Irf7/Pnp/Rsad2/Tap1/Tap2/Trex1	12	0.0863309
GO:0010508	positive regulation of autophagy	7/139	133/29008	3.75022e-06	4.95468e-05	3.64217e-05	Ddit3/Igtp/Irgm1/Trim12c/Trim30a/Trim30d/Trim34a	7	0.0503597
GO:0001912	positive regulation of leukocyte mediated cytotoxicity	6/139	89/29008	4.55315e-06	5.97188e-05	4.38992e-05	H2-K1/H2-Q4/H2-T22/H2-T23/Pnp/Tap2	6	0.0431655
GO:0010506	regulation of autophagy	9/139	259/29008	4.6859e-06	6.10178e-05	4.4854e-05	Ddit3/Igtp/Iigp1/Il10ra/Irgm1/Trim12c/Trim30a/Trim30d/Trim34a	9	0.0647482
GO:0032651	regulation of interleukin-1 beta production	6/139	93/29008	5.8795e-06	7.60136e-05	5.58774e-05	Ifi204/Ifi205/Ifi206/Ifi211/Mndal/Pml	6	0.0431655
GO:0039529	RIG-I signaling pathway	4/139	26/29008	6.95373e-06	8.80157e-05	6.47001e-05	Ddx58/Dhx58/Oas3/Oasl1	4	0.028777
GO:0072567	chemokine (C-X-C motif) ligand 2 production	4/139	26/29008	6.95373e-06	8.80157e-05	6.47001e-05	Cd74/Oas1a/Oas1g/Oas3	4	0.028777
GO:2000341	regulation of chemokine (C-X-C motif) ligand 2 production	4/139	26/29008	6.95373e-06	8.80157e-05	6.47001e-05	Cd74/Oas1a/Oas1g/Oas3	4	0.028777
GO:0031664	regulation of lipopolysaccharide-mediated signaling pathway	4/139	27/29008	8.13276e-06	0.000102224	7.51448e-05	Ly86/Trim12c/Trim30a/Trim30d	4	0.028777
GO:0032611	interleukin-1 beta production	6/139	99/29008	8.44223e-06	0.000105382	7.74662e-05	Ifi204/Ifi205/Ifi206/Ifi211/Mndal/Pml	6	0.0431655
GO:0032731	positive regulation of interleukin-1 beta production	5/139	59/29008	9.55658e-06	0.000118475	8.7091e-05	Ifi204/Ifi205/Ifi206/Ifi211/Mndal	5	0.0359712
GO:0031663	lipopolysaccharide-mediated signaling pathway	5/139	61/29008	1.12693e-05	0.000138758	0.000102001	Ly86/Stat1/Trim12c/Trim30a/Trim30d	5	0.0359712
GO:0071659	negative regulation of IP-10 production	3/139	10/29008	1.26062e-05	0.000153136	0.00011257	Oas1a/Oas1g/Oas3	3	0.0215827
GO:2000342	negative regulation of chemokine (C-X-C motif) ligand 2 production	3/139	10/29008	1.26062e-05	0.000153136	0.00011257	Oas1a/Oas1g/Oas3	3	0.0215827
GO:0032755	positive regulation of interleukin-6 production	6/139	109/29008	1.46707e-05	0.000177027	0.000130132	Aif1/Cd74/Ddx58/Ifih1/Ptafr/Tlr7	6	0.0431655
GO:0032642	regulation of chemokine production	6/139	110/29008	1.54565e-05	0.000184054	0.000135298	Aif1/Cd74/Oas1a/Oas1g/Oas3/Tlr7	6	0.0431655
GO:0032760	positive regulation of tumor necrosis factor production	6/139	110/29008	1.54565e-05	0.000184054	0.000135298	Ddx58/Ifih1/Oas1a/Oas1g/Oas3/Ptafr	6	0.0431655
GO:0032675	regulation of interleukin-6 production	7/139	166/29008	1.60326e-05	0.000189667	0.000139424	Aif1/Cd74/Ddx58/Ifih1/Ptafr/Tlr7/Trim30a	7	0.0503597
GO:1903557	positive regulation of tumor necrosis factor superfamily cytokine production	6/139	112/29008	1.71299e-05	0.000199131	0.00014638	Ddx58/Ifih1/Oas1a/Oas1g/Oas3/Ptafr	6	0.0431655
GO:0061635	regulation of protein complex stability	3/139	11/29008	1.72727e-05	0.000199131	0.00014638	Igtp/Irgm1/Trex1	3	0.0215827
GO:0071612	IP-10 production	3/139	11/29008	1.72727e-05	0.000199131	0.00014638	Oas1a/Oas1g/Oas3	3	0.0215827
GO:0071658	regulation of IP-10 production	3/139	11/29008	1.72727e-05	0.000199131	0.00014638	Oas1a/Oas1g/Oas3	3	0.0215827
GO:0002486	antigen processing and presentation of endogenous peptide antigen via MHC class I via ER pathway, TAP-independent	4/139	33/29008	1.85442e-05	0.000212436	0.000156161	H2-K1/H2-Q4/H2-T22/H2-T23	4	0.028777
GO:0032602	chemokine production	6/139	114/29008	1.89466e-05	0.000214333	0.000157556	Aif1/Cd74/Oas1a/Oas1g/Oas3/Tlr7	6	0.0431655
GO:0032652	regulation of interleukin-1 production	6/139	114/29008	1.89466e-05	0.000214333	0.000157556	Ifi204/Ifi205/Ifi206/Ifi211/Mndal/Pml	6	0.0431655
GO:0032635	interleukin-6 production	7/139	174/29008	2.17222e-05	0.000244207	0.000179516	Aif1/Cd74/Ddx58/Ifih1/Ptafr/Tlr7/Trim30a	7	0.0503597
GO:0032825	positive regulation of natural killer cell differentiation	3/139	12/29008	2.29494e-05	0.00025641	0.000188486	Axl/Il15/Irf1	3	0.0215827
GO:0006471	protein ADP-ribosylation	4/139	35/29008	2.35528e-05	0.000260362	0.000191391	Parp10/Parp12/Parp14/Parp9	4	0.028777
GO:0032732	positive regulation of interleukin-1 production	5/139	71/29008	2.37346e-05	0.000260362	0.000191391	Ifi204/Ifi205/Ifi206/Ifi211/Mndal	5	0.0359712
GO:0034121	regulation of toll-like receptor signaling pathway	5/139	71/29008	2.37346e-05	0.000260362	0.000191391	Ifi35/Irf1/Irf7/Rsad2/Trim30a	5	0.0359712
GO:0032612	interleukin-1 production	6/139	120/29008	2.53478e-05	0.000276383	0.000203168	Ifi204/Ifi205/Ifi206/Ifi211/Mndal/Pml	6	0.0431655
GO:0000209	protein polyubiquitination	8/139	248/29008	2.73921e-05	0.000296885	0.000218239	Dtx3l/Parp10/Rnf114/Trim12c/Trim30a/Trim30d/Trim34a/Ube2l6	8	0.057554
GO:0043123	positive regulation of I-kappaB kinase/NF-kappaB signaling	6/139	126/29008	3.33845e-05	0.000359679	0.000264399	Cd74/Trim12c/Trim25/Trim30a/Trim30d/Trim34a	6	0.0431655
GO:0007259	receptor signaling pathway via JAK-STAT	7/139	190/29008	3.81338e-05	0.000406013	0.000298459	Il10ra/Il15/Irf1/Parp14/Parp9/Stat1/Stat2	7	0.0503597
GO:0043122	regulation of I-kappaB kinase/NF-kappaB signaling	7/139	190/29008	3.81338e-05	0.000406013	0.000298459	Cd74/Stat1/Trim12c/Trim25/Trim30a/Trim30d/Trim34a	7	0.0503597
GO:0010212	response to ionizing radiation	6/139	133/29008	4.52213e-05	0.000478658	0.00035186	Ifi204/Ifi206/Nabp1/Pml/Pnp/Trex1	6	0.0431655
GO:0097696	receptor signaling pathway via STAT	7/139	197/29008	4.79731e-05	0.000504833	0.000371101	Il10ra/Il15/Irf1/Parp14/Parp9/Stat1/Stat2	7	0.0503597
GO:0002468	dendritic cell antigen processing and presentation	3/139	16/29008	5.7601e-05	0.000602646	0.000443003	Cd74/Clec4a1/Clec4a3	3	0.0215827
GO:0009394	2'-deoxyribonucleotide metabolic process	4/139	44/29008	5.9057e-05	0.000610818	0.000449011	Cmpk2/Nt5c3/Pnp/Samhd1	4	0.028777
GO:0019692	deoxyribose phosphate metabolic process	4/139	44/29008	5.9057e-05	0.000610818	0.000449011	Cmpk2/Nt5c3/Pnp/Samhd1	4	0.028777
GO:0062208	positive regulation of pattern recognition receptor signaling pathway	4/139	45/29008	6.45786e-05	0.000664132	0.000488202	Dhx58/Ifi35/Oasl1/Rsad2	4	0.028777
GO:0009200	deoxyribonucleoside triphosphate metabolic process	3/139	18/29008	8.33452e-05	0.000852287	0.000626514	Cmpk2/Pnp/Samhd1	3	0.0215827
GO:0009262	deoxyribonucleotide metabolic process	4/139	49/29008	9.04802e-05	0.000914912	0.000672549	Cmpk2/Nt5c3/Pnp/Samhd1	4	0.028777
GO:0032814	regulation of natural killer cell activation	4/139	49/29008	9.04802e-05	0.000914912	0.000672549	Axl/Il15/Irf1/Slamf7	4	0.028777
GO:0032823	regulation of natural killer cell differentiation	3/139	19/29008	9.86255e-05	0.000991734	0.000729021	Axl/Il15/Irf1	3	0.0215827
GO:0002755	MyD88-dependent toll-like receptor signaling pathway	3/139	20/29008	0.000115623	0.00114988	0.000845274	Irf1/Irf7/Tlr7	3	0.0215827
GO:0071639	positive regulation of monocyte chemotactic protein-1 production	3/139	20/29008	0.000115623	0.00114988	0.000845274	Oas1a/Oas1g/Oas3	3	0.0215827
GO:0032757	positive regulation of interleukin-8 production	4/139	58/29008	0.000175237	0.00173322	0.00127409	Cd74/Ddit3/Ddx58/Tlr7	4	0.028777
GO:0048524	positive regulation of viral process	4/139	61/29008	0.000213161	0.00209686	0.0015414	Adar/Axl/Cd74/Trim30a	4	0.028777
GO:0046631	alpha-beta T cell activation	6/139	180/29008	0.000238384	0.0023323	0.00171447	Clec4a1/Clec4a3/Il15/Irf1/Pnp/Rsad2	6	0.0431655
GO:0070534	protein K63-linked ubiquitination	4/139	64/29008	0.000256665	0.00249765	0.00183602	Parp10/Trim12c/Trim30a/Trim30d	4	0.028777
GO:0046386	deoxyribose phosphate catabolic process	3/139	26/29008	0.000258209	0.00249924	0.00183719	Nt5c3/Pnp/Samhd1	3	0.0215827
GO:0006914	autophagy	9/139	437/29008	0.000268873	0.00257492	0.00189281	Ddit3/Igtp/Iigp1/Il10ra/Irgm1/Trim12c/Trim30a/Trim30d/Trim34a	9	0.0647482
GO:0061919	process utilizing autophagic mechanism	9/139	437/29008	0.000268873	0.00257492	0.00189281	Ddit3/Igtp/Iigp1/Il10ra/Irgm1/Trim12c/Trim30a/Trim30d/Trim34a	9	0.0647482
GO:0045621	positive regulation of lymphocyte differentiation	5/139	120/29008	0.000287998	0.00274313	0.00201647	Axl/Cd74/Il15/Irf1/Pnp	5	0.0359712
GO:0009264	deoxyribonucleotide catabolic process	3/139	27/29008	0.000289469	0.00274313	0.00201647	Nt5c3/Pnp/Samhd1	3	0.0215827
GO:0051091	positive regulation of DNA-binding transcription factor activity	7/139	267/29008	0.000314368	0.00296358	0.00217852	Ddit3/Ddx58/Trim12c/Trim25/Trim30a/Trim30d/Trim34a	7	0.0503597
GO:0071605	monocyte chemotactic protein-1 production	3/139	28/29008	0.000323071	0.00299336	0.00220041	Oas1a/Oas1g/Oas3	3	0.0215827
GO:0071637	regulation of monocyte chemotactic protein-1 production	3/139	28/29008	0.000323071	0.00299336	0.00220041	Oas1a/Oas1g/Oas3	3	0.0215827
GO:1903902	positive regulation of viral life cycle	3/139	28/29008	0.000323071	0.00299336	0.00220041	Axl/Cd74/Trim30a	3	0.0215827
GO:0032720	negative regulation of tumor necrosis factor production	4/139	68/29008	0.000324143	0.00299336	0.00220041	Axl/Clec4a1/Clec4a3/Trim30a	4	0.028777
GO:1903556	negative regulation of tumor necrosis factor superfamily cytokine production	4/139	69/29008	0.00034282	0.00314977	0.00231538	Axl/Clec4a1/Clec4a3/Trim30a	4	0.028777
GO:0002888	positive regulation of myeloid leukocyte mediated immunity	3/139	29/29008	0.000359087	0.00328257	0.00241301	Ddx58/Fcgr1/Ptafr	3	0.0215827
GO:0042509	regulation of tyrosine phosphorylation of STAT protein	4/139	70/29008	0.000362255	0.00329488	0.00242206	Il15/Irf1/Parp14/Parp9	4	0.028777
GO:0032682	negative regulation of chemokine production	3/139	30/29008	0.000397591	0.0035982	0.00264502	Oas1a/Oas1g/Oas3	3	0.0215827
GO:0007260	tyrosine phosphorylation of STAT protein	4/139	74/29008	0.000447925	0.00403356	0.00296506	Il15/Irf1/Parp14/Parp9	4	0.028777
GO:0032816	positive regulation of natural killer cell activation	3/139	32/29008	0.000482336	0.00432192	0.00317703	Axl/Il15/Irf1	3	0.0215827
GO:0032677	regulation of interleukin-8 production	4/139	76/29008	0.000495769	0.0044204	0.00324943	Cd74/Ddit3/Ddx58/Tlr7	4	0.028777
GO:0032637	interleukin-8 production	4/139	77/29008	0.000521006	0.00462265	0.0033981	Cd74/Ddit3/Ddx58/Tlr7	4	0.028777
GO:0002828	regulation of type 2 immune response	3/139	33/29008	0.000528715	0.00464551	0.0034149	Cd74/Irf1/Rsad2	3	0.0215827
GO:0030224	monocyte differentiation	3/139	33/29008	0.000528715	0.00464551	0.0034149	Cd74/Ifi204/Ifi206	3	0.0215827
GO:0034655	nucleobase-containing compound catabolic process	8/139	386/29008	0.00056669	0.00495512	0.00364249	Helz2/Isg20/Nt5c3/Pnp/Samhd1/Slfn8/Tent5a/Trex1	8	0.057554
GO:0036037	CD8-positive, alpha-beta T cell activation	3/139	34/29008	0.000577855	0.00502845	0.0036964	Clec4a1/Clec4a3/Irf1	3	0.0215827
GO:0006281	DNA repair	9/139	495/29008	0.000660507	0.00569771	0.00418837	Atrip/Dtx3l/Nabp1/Parp10/Parp9/Pml/Pnp/Samhd1/Trex1	9	0.0647482
GO:0072332	intrinsic apoptotic signaling pathway by p53 class mediator	4/139	82/29008	0.00066106	0.00569771	0.00418837	Cd74/Ifi204/Ifi206/Pml	4	0.028777
GO:0001779	natural killer cell differentiation	3/139	36/29008	0.000684677	0.0058733	0.00431745	Axl/Il15/Irf1	3	0.0215827
GO:0031397	negative regulation of protein ubiquitination	4/139	83/29008	0.000691972	0.00590788	0.00434286	Dtx3l/Gbp4/Isg15/Parp10	4	0.028777
GO:0051092	positive regulation of NF-kappaB transcription factor activity	5/139	152/29008	0.000846251	0.00719115	0.00528619	Trim12c/Trim25/Trim30a/Trim30d/Trim34a	5	0.0359712
GO:0050830	defense response to Gram-positive bacterium	5/139	153/29008	0.000871516	0.00737123	0.00541858	Gbp2/Gbp3/Gbp4/Gbp6/Gbp7	5	0.0359712
GO:0044270	cellular nitrogen compound catabolic process	8/139	414/29008	0.000892109	0.00751031	0.00552081	Helz2/Isg20/Nt5c3/Pnp/Samhd1/Slfn8/Tent5a/Trex1	8	0.057554
GO:0046700	heterocycle catabolic process	8/139	415/29008	0.000906034	0.00759223	0.00558103	Helz2/Isg20/Nt5c3/Pnp/Samhd1/Slfn8/Tent5a/Trex1	8	0.057554
GO:1900246	positive regulation of RIG-I signaling pathway	2/139	10/29008	0.00100033	0.00834015	0.00613082	Dhx58/Oasl1	2	0.0143885
GO:0042092	type 2 immune response	3/139	41/29008	0.0010045	0.00834015	0.00613082	Cd74/Irf1/Rsad2	3	0.0215827
GO:0031331	positive regulation of cellular catabolic process	8/139	425/29008	0.00105512	0.00868072	0.00638118	Ddit3/Dtx3l/Igtp/Irgm1/Trim12c/Trim30a/Trim30d/Trim34a	8	0.057554
GO:0051090	regulation of DNA-binding transcription factor activity	8/139	425/29008	0.00105512	0.00868072	0.00638118	Ddit3/Ddx58/Parp10/Trim12c/Trim25/Trim30a/Trim30d/Trim34a	8	0.057554
GO:0030099	myeloid cell differentiation	8/139	426/29008	0.00107104	0.00877189	0.00644819	Adar/Cd74/Ifi204/Ifi206/Il15/Isg15/Pml/Stat1	8	0.057554
GO:0051259	protein complex oligomerization	6/139	240/29008	0.00108329	0.00879262	0.00646343	Cd74/Isg15/Oas1a/Oas1g/Rnf213/Samhd1	6	0.0431655
GO:1903039	positive regulation of leukocyte cell-cell adhesion	6/139	240/29008	0.00108329	0.00879262	0.00646343	Aif1/Cd74/Il15/Irf1/Pnp/Ptafr	6	0.0431655
GO:1903321	negative regulation of protein modification by small protein conjugation or removal	4/139	94/29008	0.00110266	0.00890985	0.00654961	Dtx3l/Gbp4/Isg15/Parp10	4	0.028777
GO:0042270	protection from natural killer cell mediated cytotoxicity	2/139	11/29008	0.00121879	0.00976107	0.00717534	Tap1/Tap2	2	0.0143885
GO:0099004	calmodulin dependent kinase signaling pathway	2/139	11/29008	0.00121879	0.00976107	0.00717534	Igtp/Irgm1	2	0.0143885
GO:0002718	regulation of cytokine production involved in immune response	4/139	97/29008	0.00123906	0.00987974	0.00726257	Bst2/Cd74/Ddx58/Rsad2	4	0.028777
GO:0019439	aromatic compound catabolic process	8/139	437/29008	0.00125928	0.00999689	0.00734869	Helz2/Isg20/Nt5c3/Pnp/Samhd1/Slfn8/Tent5a/Trex1	8	0.057554
GO:0042771	intrinsic apoptotic signaling pathway in response to DNA damage by p53 class mediator	3/139	45/29008	0.00131859	0.010422	0.0076612	Cd74/Ifi204/Pml	3	0.0215827
GO:0010950	positive regulation of endopeptidase activity	5/139	169/29008	0.00135693	0.0106784	0.00784969	Ifi204/Ifi206/Pml/Psme1/Stat1	5	0.0359712
GO:0034142	toll-like receptor 4 signaling pathway	3/139	46/29008	0.00140566	0.0110141	0.00809642	Ifi35/Oas1a/Oas1g	3	0.0215827
GO:0002579	positive regulation of antigen processing and presentation	2/139	12/29008	0.00145795	0.0110414	0.00811651	Cd74/Tap2	2	0.0143885
GO:0009215	purine deoxyribonucleoside triphosphate metabolic process	2/139	12/29008	0.00145795	0.0110414	0.00811651	Pnp/Samhd1	2	0.0143885
GO:0034154	toll-like receptor 7 signaling pathway	2/139	12/29008	0.00145795	0.0110414	0.00811651	Rsad2/Tlr7	2	0.0143885
GO:0035563	positive regulation of chromatin binding	2/139	12/29008	0.00145795	0.0110414	0.00811651	Dtx3l/Parp9	2	0.0143885
GO:0046598	positive regulation of viral entry into host cell	2/139	12/29008	0.00145795	0.0110414	0.00811651	Cd74/Trim30a	2	0.0143885
GO:0070213	protein auto-ADP-ribosylation	2/139	12/29008	0.00145795	0.0110414	0.00811651	Parp10/Parp12	2	0.0143885
GO:0075294	positive regulation by symbiont of entry into host	2/139	12/29008	0.00145795	0.0110414	0.00811651	Cd74/Trim30a	2	0.0143885
GO:1904058	positive regulation of sensory perception of pain	2/139	12/29008	0.00145795	0.0110414	0.00811651	Fcgr1/Ptafr	2	0.0143885
GO:0002700	regulation of production of molecular mediator of immune response	5/139	177/29008	0.0016633	0.0125441	0.0092211	Bst2/Cd74/Ddx58/Rsad2/Trex1	5	0.0359712
GO:0010332	response to gamma radiation	3/139	49/29008	0.00168829	0.0126478	0.00929739	Pml/Pnp/Trex1	3	0.0215827
GO:0042532	negative regulation of tyrosine phosphorylation of STAT protein	2/139	13/29008	0.00171763	0.0126478	0.00929739	Irf1/Parp14	2	0.0143885
GO:0060340	positive regulation of type I interferon-mediated signaling pathway	2/139	13/29008	0.00171763	0.0126478	0.00929739	Irf7/Zbp1	2	0.0143885
GO:1901096	regulation of autophagosome maturation	2/139	13/29008	0.00171763	0.0126478	0.00929739	Igtp/Irgm1	2	0.0143885
GO:0030101	natural killer cell activation	4/139	106/29008	0.00171859	0.0126478	0.00929739	Axl/Il15/Irf1/Slamf7	4	0.028777
GO:0052548	regulation of endopeptidase activity	7/139	357/29008	0.00171899	0.0126478	0.00929739	Ifi204/Ifi206/Pml/Psmb8/Psmb9/Psme1/Stat1	7	0.0503597
GO:0010952	positive regulation of peptidase activity	5/139	179/29008	0.00174723	0.0128036	0.00941187	Ifi204/Ifi206/Pml/Psme1/Stat1	5	0.0359712
GO:1901361	organic cyclic compound catabolic process	8/139	463/29008	0.00180989	0.0132093	0.00971012	Helz2/Isg20/Nt5c3/Pnp/Samhd1/Slfn8/Tent5a/Trex1	8	0.057554
GO:0018410	C-terminal protein amino acid modification	2/139	14/29008	0.00199762	0.0145208	0.0106742	Igtp/Irgm1	2	0.0143885
GO:0002367	cytokine production involved in immune response	4/139	111/29008	0.00203416	0.0147273	0.010826	Bst2/Cd74/Ddx58/Rsad2	4	0.028777
GO:0043392	negative regulation of DNA binding	3/139	53/29008	0.00211691	0.0152654	0.0112216	Ddit3/Ifi204/Ifi206	3	0.0215827
GO:1902107	positive regulation of leukocyte differentiation	5/139	188/29008	0.00216381	0.0154698	0.0113718	Axl/Cd74/Il15/Irf1/Pnp	5	0.0359712
GO:1903708	positive regulation of hemopoiesis	5/139	188/29008	0.00216381	0.0154698	0.0113718	Axl/Cd74/Il15/Irf1/Pnp	5	0.0359712
GO:0008630	intrinsic apoptotic signaling pathway in response to DNA damage	4/139	113/29008	0.00217089	0.0154698	0.0113718	Cd74/Ifi204/Pml/Pnp	4	0.028777
GO:0050821	protein stabilization	5/139	190/29008	0.00226543	0.0160574	0.0118038	Cd74/Igtp/Irgm1/Pml/Trex1	5	0.0359712
GO:0002566	somatic diversification of immune receptors via somatic mutation	2/139	15/29008	0.00229772	0.0160574	0.0118038	Adar/Samhd1	2	0.0143885
GO:0002730	regulation of dendritic cell cytokine production	2/139	15/29008	0.00229772	0.0160574	0.0118038	Bst2/Ddx58	2	0.0143885
GO:0009155	purine deoxyribonucleotide catabolic process	2/139	15/29008	0.00229772	0.0160574	0.0118038	Pnp/Samhd1	2	0.0143885
GO:0046085	adenosine metabolic process	2/139	15/29008	0.00229772	0.0160574	0.0118038	Nt5c3/Pnp	2	0.0143885
GO:0042531	positive regulation of tyrosine phosphorylation of STAT protein	3/139	55/29008	0.00235429	0.0163895	0.0120478	Il15/Parp14/Parp9	3	0.0215827
GO:1903131	mononuclear cell differentiation	8/139	489/29008	0.00253566	0.0175845	0.0129263	Axl/Cd74/Ifi204/Ifi206/Il15/Irf1/Pnp/Rsad2	8	0.057554
GO:0002371	dendritic cell cytokine production	2/139	16/29008	0.00261773	0.0180156	0.0132432	Bst2/Ddx58	2	0.0143885
GO:0070431	nucleotide-binding oligomerization domain containing 2 signaling pathway	2/139	16/29008	0.00261773	0.0180156	0.0132432	Igtp/Irgm1	2	0.0143885
GO:0009896	positive regulation of catabolic process	8/139	494/29008	0.00269824	0.0184993	0.0135988	Ddit3/Dtx3l/Igtp/Irgm1/Trim12c/Trim30a/Trim30d/Trim34a	8	0.057554
GO:0022409	positive regulation of cell-cell adhesion	6/139	288/29008	0.00271413	0.018538	0.0136272	Aif1/Cd74/Il15/Irf1/Pnp/Ptafr	6	0.0431655
GO:0043330	response to exogenous dsRNA	3/139	58/29008	0.00274019	0.0186456	0.0137064	Ddx58/Ifih1/Stat1	3	0.0215827
GO:0045619	regulation of lymphocyte differentiation	5/139	199/29008	0.00276617	0.0187519	0.0137845	Axl/Cd74/Il15/Irf1/Pnp	5	0.0359712
GO:0002696	positive regulation of leukocyte activation	8/139	500/29008	0.00290399	0.0196128	0.0144173	Aif1/Axl/Cd74/Clec7a/Il15/Irf1/Pnp/Ptafr	8	0.057554
GO:0032649	regulation of interferon-gamma production	4/139	123/29008	0.00295057	0.0197529	0.0145203	Axl/Ddit3/Isg15/Tlr7	4	0.028777
GO:0071360	cellular response to exogenous dsRNA	2/139	17/29008	0.00295747	0.0197529	0.0145203	Ddx58/Ifih1	2	0.0143885
GO:2001034	positive regulation of double-strand break repair via nonhomologous end joining	2/139	17/29008	0.00295747	0.0197529	0.0145203	Dtx3l/Parp9	2	0.0143885
GO:1903706	regulation of hemopoiesis	7/139	398/29008	0.0031516	0.020972	0.0154165	Axl/Cd74/Il15/Irf1/Isg15/Pnp/Stat1	7	0.0503597
GO:0043457	regulation of cellular respiration	3/139	62/29008	0.0033122	0.0215946	0.0158741	Oas1a/Oas1g/Trex1	3	0.0215827
GO:0002830	positive regulation of type 2 immune response	2/139	18/29008	0.00331674	0.0215946	0.0158741	Cd74/Rsad2	2	0.0143885
GO:0030575	nuclear body organization	2/139	18/29008	0.00331674	0.0215946	0.0158741	Daxx/Pml	2	0.0143885
GO:0039535	regulation of RIG-I signaling pathway	2/139	18/29008	0.00331674	0.0215946	0.0158741	Dhx58/Oasl1	2	0.0143885
GO:0070423	nucleotide-binding oligomerization domain containing signaling pathway	2/139	18/29008	0.00331674	0.0215946	0.0158741	Igtp/Irgm1	2	0.0143885
GO:0097202	activation of cysteine-type endopeptidase activity	2/139	18/29008	0.00331674	0.0215946	0.0158741	Ifi204/Ifi206	2	0.0143885
GO:0006282	regulation of DNA repair	4/139	128/29008	0.00340409	0.022005	0.0161758	Dtx3l/Parp9/Pml/Pnp	4	0.028777
GO:2000045	regulation of G1/S transition of mitotic cell cycle	4/139	128/29008	0.00340409	0.022005	0.0161758	Aif1/Pml/Psme1/Trex1	4	0.028777
GO:0002698	negative regulation of immune effector process	4/139	130/29008	0.00359806	0.0231761	0.0170367	Bst2/Irf1/Tap1/Tap2	4	0.028777
GO:0035872	nucleotide-binding domain, leucine rich repeat containing receptor signaling pathway	2/139	19/29008	0.00369534	0.0237183	0.0174353	Igtp/Irgm1	2	0.0143885
GO:0097193	intrinsic apoptotic signaling pathway	6/139	307/29008	0.00371214	0.0237419	0.0174526	Cd74/Ddit3/Ifi204/Ifi206/Pml/Pnp	6	0.0431655
GO:0031396	regulation of protein ubiquitination	5/139	214/29008	0.00377196	0.023875	0.0175504	Daxx/Dtx3l/Gbp4/Isg15/Parp10	5	0.0359712
GO:0002720	positive regulation of cytokine production involved in immune response	3/139	65/29008	0.0037857	0.023875	0.0175504	Cd74/Ddx58/Rsad2	3	0.0215827
GO:0009166	nucleotide catabolic process	3/139	65/29008	0.0037857	0.023875	0.0175504	Nt5c3/Pnp/Samhd1	3	0.0215827
GO:0043331	response to dsRNA	3/139	65/29008	0.0037857	0.023875	0.0175504	Ddx58/Ifih1/Stat1	3	0.0215827
GO:0050870	positive regulation of T cell activation	5/139	216/29008	0.00392349	0.024658	0.018126	Aif1/Cd74/Il15/Irf1/Pnp	5	0.0359712
GO:0009159	deoxyribonucleoside monophosphate catabolic process	2/139	20/29008	0.00409309	0.0256349	0.0188441	Nt5c3/Pnp	2	0.0143885
GO:0032609	interferon-gamma production	4/139	135/29008	0.00411554	0.0256867	0.0188822	Axl/Ddit3/Isg15/Tlr7	4	0.028777
GO:0042098	T cell proliferation	5/139	221/29008	0.0043213	0.0268782	0.0197581	Aif1/Il15/Irf1/Pnp/Psmb10	5	0.0359712
GO:2001020	regulation of response to DNA damage stimulus	5/139	222/29008	0.00440418	0.0272999	0.0200681	Cd74/Dtx3l/Parp9/Pml/Pnp	5	0.0359712
GO:0002281	macrophage activation involved in immune response	2/139	21/29008	0.00450979	0.0276702	0.0203403	Ifi35/Trex1	2	0.0143885
GO:0002577	regulation of antigen processing and presentation	2/139	21/29008	0.00450979	0.0276702	0.0203403	Cd74/Tap2	2	0.0143885
GO:0039531	regulation of viral-induced cytoplasmic pattern recognition receptor signaling pathway	2/139	21/29008	0.00450979	0.0276702	0.0203403	Dhx58/Oasl1	2	0.0143885
GO:0071479	cellular response to ionizing radiation	3/139	70/29008	0.00466256	0.0285109	0.0209583	Ifi204/Ifi206/Trex1	3	0.0215827
GO:0009158	ribonucleoside monophosphate catabolic process	2/139	22/29008	0.00494526	0.0296388	0.0217874	Nt5c3/Pnp	2	0.0143885
GO:0009219	pyrimidine deoxyribonucleotide metabolic process	2/139	22/29008	0.00494526	0.0296388	0.0217874	Cmpk2/Nt5c3	2	0.0143885
GO:0035561	regulation of chromatin binding	2/139	22/29008	0.00494526	0.0296388	0.0217874	Dtx3l/Parp9	2	0.0143885
GO:0035634	response to stilbenoid	2/139	22/29008	0.00494526	0.0296388	0.0217874	Ifit3/Usp18	2	0.0143885
GO:0061081	positive regulation of myeloid leukocyte cytokine production involved in immune response	2/139	22/29008	0.00494526	0.0296388	0.0217874	Cd74/Ddx58	2	0.0143885
GO:0090026	positive regulation of monocyte chemotaxis	2/139	22/29008	0.00494526	0.0296388	0.0217874	Aif1/Cxcl10	2	0.0143885
GO:0050671	positive regulation of lymphocyte proliferation	4/139	143/29008	0.00504443	0.0301334	0.022151	Aif1/Cd74/Il15/Pnp	4	0.028777
GO:0051251	positive regulation of lymphocyte activation	7/139	436/29008	0.00516568	0.0307562	0.0226088	Aif1/Axl/Cd74/Clec7a/Il15/Irf1/Pnp	7	0.0503597
GO:2000107	negative regulation of leukocyte apoptotic process	3/139	73/29008	0.00524275	0.0311014	0.0228625	Axl/Cd74/Pnp	3	0.0215827
GO:0046651	lymphocyte proliferation	6/139	330/29008	0.00525802	0.0311014	0.0228625	Aif1/Cd74/Il15/Irf1/Pnp/Psmb10	6	0.0431655
GO:0032946	positive regulation of mononuclear cell proliferation	4/139	145/29008	0.00529685	0.0311276	0.0228818	Aif1/Cd74/Il15/Pnp	4	0.028777
GO:0072331	signal transduction by p53 class mediator	4/139	145/29008	0.00529685	0.0311276	0.0228818	Cd74/Ifi204/Ifi206/Pml	4	0.028777
GO:0009151	purine deoxyribonucleotide metabolic process	2/139	23/29008	0.00539931	0.0314236	0.0230994	Pnp/Samhd1	2	0.0143885
GO:0046426	negative regulation of receptor signaling pathway via JAK-STAT	2/139	23/29008	0.00539931	0.0314236	0.0230994	Irf1/Parp14	2	0.0143885
GO:0071359	cellular response to dsRNA	2/139	23/29008	0.00539931	0.0314236	0.0230994	Ddx58/Ifih1	2	0.0143885
GO:0052547	regulation of peptidase activity	7/139	441/29008	0.00548955	0.0317464	0.0233367	Ifi204/Ifi206/Pml/Psmb8/Psmb9/Psme1/Stat1	7	0.0503597
GO:1903037	regulation of leukocyte cell-cell adhesion	6/139	333/29008	0.00548985	0.0317464	0.0233367	Aif1/Cd74/Il15/Irf1/Pnp/Ptafr	6	0.0431655
GO:0032943	mononuclear cell proliferation	6/139	334/29008	0.00556877	0.0321002	0.0235968	Aif1/Cd74/Il15/Irf1/Pnp/Psmb10	6	0.0431655
GO:0002886	regulation of myeloid leukocyte mediated immunity	3/139	75/29008	0.0056526	0.0323772	0.0238004	Ddx58/Fcgr1/Ptafr	3	0.0215827
GO:0051865	protein autoubiquitination	3/139	75/29008	0.0056526	0.0323772	0.0238004	Dtx3l/Rnf213/Trim30a	3	0.0215827
GO:2001056	positive regulation of cysteine-type endopeptidase activity	4/139	148/29008	0.00569112	0.032495	0.023887	Ifi204/Ifi206/Pml/Stat1	4	0.028777
GO:0002704	negative regulation of leukocyte mediated immunity	3/139	76/29008	0.00586452	0.0330058	0.0242625	Bst2/Tap1/Tap2	3	0.0215827
GO:0045739	positive regulation of DNA repair	3/139	76/29008	0.00586452	0.0330058	0.0242625	Dtx3l/Parp9/Pnp	3	0.0215827
GO:1901292	nucleoside phosphate catabolic process	3/139	76/29008	0.00586452	0.0330058	0.0242625	Nt5c3/Pnp/Samhd1	3	0.0215827
GO:0031571	mitotic G1 DNA damage checkpoint signaling	2/139	24/29008	0.00587175	0.0330058	0.0242625	Pml/Trex1	2	0.0143885
GO:0045953	negative regulation of natural killer cell mediated cytotoxicity	2/139	24/29008	0.00587175	0.0330058	0.0242625	Tap1/Tap2	2	0.0143885
GO:1902806	regulation of cell cycle G1/S phase transition	4/139	150/29008	0.00596456	0.0333742	0.0245333	Aif1/Pml/Psme1/Trex1	4	0.028777
GO:0050863	regulation of T cell activation	6/139	339/29008	0.00597586	0.0333742	0.0245333	Aif1/Cd74/Il15/Irf1/Pnp/Trex1	6	0.0431655
GO:2000116	regulation of cysteine-type endopeptidase activity	5/139	239/29008	0.0059926	0.0333742	0.0245333	Ifi204/Ifi206/Pml/Psmb9/Stat1	5	0.0359712
GO:0009117	nucleotide metabolic process	7/139	451/29008	0.00618277	0.0343277	0.0252342	Cmpk2/Nt5c3/Oas1a/Oasl2/Pnp/Samhd1/Trex1	7	0.0503597
GO:0050670	regulation of lymphocyte proliferation	5/139	241/29008	0.00620278	0.0343334	0.0252384	Aif1/Cd74/Il15/Irf1/Pnp	5	0.0359712
GO:0002716	negative regulation of natural killer cell mediated immunity	2/139	25/29008	0.00636241	0.0347914	0.0255751	Tap1/Tap2	2	0.0143885
GO:0009125	nucleoside monophosphate catabolic process	2/139	25/29008	0.00636241	0.0347914	0.0255751	Nt5c3/Pnp	2	0.0143885
GO:0034138	toll-like receptor 3 signaling pathway	2/139	25/29008	0.00636241	0.0347914	0.0255751	Oas1a/Oas1g	2	0.0143885
GO:1904893	negative regulation of receptor signaling pathway via STAT	2/139	25/29008	0.00636241	0.0347914	0.0255751	Irf1/Parp14	2	0.0143885
GO:0002687	positive regulation of leukocyte migration	4/139	153/29008	0.00639092	0.0348421	0.0256123	Aif1/Cd74/Cxcl10/Ptafr	4	0.028777
GO:0006302	double-strand break repair	5/139	244/29008	0.0065277	0.0354809	0.0260819	Dtx3l/Nabp1/Parp9/Pml/Samhd1	5	0.0359712
GO:0032944	regulation of mononuclear cell proliferation	5/139	245/29008	0.00663862	0.0359757	0.0264457	Aif1/Cd74/Il15/Irf1/Pnp	5	0.0359712
GO:0034101	erythrocyte homeostasis	4/139	155/29008	0.00668612	0.036125	0.0265554	Adar/Axl/Isg15/Stat1	4	0.028777
GO:0006753	nucleoside phosphate metabolic process	7/139	460/29008	0.00686084	0.0365784	0.0268887	Cmpk2/Nt5c3/Oas1a/Oasl2/Pnp/Samhd1/Trex1	7	0.0503597
GO:0010742	macrophage derived foam cell differentiation	2/139	26/29008	0.00687109	0.0365784	0.0268887	Abcg1/Stat1	2	0.0143885
GO:0032480	negative regulation of type I interferon production	2/139	26/29008	0.00687109	0.0365784	0.0268887	Dhx58/Gbp4	2	0.0143885
GO:0043687	post-translational protein modification	2/139	26/29008	0.00687109	0.0365784	0.0268887	Igtp/Irgm1	2	0.0143885
GO:0044819	mitotic G1/S transition checkpoint signaling	2/139	26/29008	0.00687109	0.0365784	0.0268887	Pml/Trex1	2	0.0143885
GO:1903320	regulation of protein modification by small protein conjugation or removal	5/139	248/29008	0.00697928	0.0369951	0.027195	Daxx/Dtx3l/Gbp4/Isg15/Parp10	5	0.0359712
GO:0070665	positive regulation of leukocyte proliferation	4/139	157/29008	0.00699023	0.0369951	0.027195	Aif1/Cd74/Il15/Pnp	4	0.028777
GO:0043129	surfactant homeostasis	2/139	27/29008	0.00739762	0.0386985	0.0284472	Oas1a/Oas1g	2	0.0143885
GO:0046128	purine ribonucleoside metabolic process	2/139	27/29008	0.00739762	0.0386985	0.0284472	Nt5c3/Pnp	2	0.0143885
GO:0090077	foam cell differentiation	2/139	27/29008	0.00739762	0.0386985	0.0284472	Abcg1/Stat1	2	0.0143885
GO:1901857	positive regulation of cellular respiration	2/139	27/29008	0.00739762	0.0386985	0.0284472	Oas1a/Oas1g	2	0.0143885
GO:0070661	leukocyte proliferation	6/139	358/29008	0.00772256	0.0400971	0.0294753	Aif1/Cd74/Il15/Irf1/Pnp/Psmb10	6	0.0431655
GO:0050766	positive regulation of phagocytosis	3/139	84/29008	0.00773143	0.0400971	0.0294753	Clec7a/Fcgr1/Il15	3	0.0215827
GO:2000779	regulation of double-strand break repair	3/139	84/29008	0.00773143	0.0400971	0.0294753	Dtx3l/Parp9/Pml	3	0.0215827
GO:0045648	positive regulation of erythrocyte differentiation	2/139	28/29008	0.00794181	0.0409535	0.0301048	Isg15/Stat1	2	0.0143885
GO:1902932	positive regulation of alcohol biosynthetic process	2/139	28/29008	0.00794181	0.0409535	0.0301048	Abcg1/Ptafr	2	0.0143885
GO:0048872	homeostasis of number of cells	6/139	363/29008	0.00823767	0.0423585	0.0311376	Adar/Axl/Cd74/Isg15/Slc40a1/Stat1	6	0.0431655
GO:0045580	regulation of T cell differentiation	4/139	165/29008	0.00829785	0.042547	0.0312762	Cd74/Il15/Irf1/Pnp	4	0.028777
GO:0048875	chemical homeostasis within a tissue	2/139	29/29008	0.0085035	0.0434783	0.0319608	Oas1a/Oas1g	2	0.0143885
GO:0002274	myeloid leukocyte activation	5/139	261/29008	0.00859745	0.0437118	0.0321324	Aif1/Ifi35/Il15/Ptafr/Trex1	5	0.0359712
GO:0070663	regulation of leukocyte proliferation	5/139	261/29008	0.00859745	0.0437118	0.0321324	Aif1/Cd74/Il15/Irf1/Pnp	5	0.0359712
GO:0042770	signal transduction in response to DNA damage	4/139	167/29008	0.00864809	0.043846	0.0322311	Atrip/Cd74/Pml/Trex1	4	0.028777
GO:0051100	negative regulation of binding	4/139	169/29008	0.00900786	0.0450392	0.0331082	Ddit3/Ifi204/Ifi206/Ifit2	4	0.028777
GO:0001911	negative regulation of leukocyte mediated cytotoxicity	2/139	30/29008	0.00908249	0.0450392	0.0331082	Tap1/Tap2	2	0.0143885
GO:0010800	positive regulation of peptidyl-threonine phosphorylation	2/139	30/29008	0.00908249	0.0450392	0.0331082	Igtp/Irgm1	2	0.0143885
GO:0034123	positive regulation of toll-like receptor signaling pathway	2/139	30/29008	0.00908249	0.0450392	0.0331082	Ifi35/Rsad2	2	0.0143885
GO:0061082	myeloid leukocyte cytokine production	2/139	30/29008	0.00908249	0.0450392	0.0331082	Cd74/Ddx58	2	0.0143885
GO:0071353	cellular response to interleukin-4	2/139	30/29008	0.00908249	0.0450392	0.0331082	Parp14/Pml	2	0.0143885
GO:0090025	regulation of monocyte chemotaxis	2/139	30/29008	0.00908249	0.0450392	0.0331082	Aif1/Cxcl10	2	0.0143885
GO:2001032	regulation of double-strand break repair via nonhomologous end joining	2/139	30/29008	0.00908249	0.0450392	0.0331082	Dtx3l/Parp9	2	0.0143885
GO:0002244	hematopoietic progenitor cell differentiation	4/139	170/29008	0.00919136	0.0454545	0.0334135	Adar/Herc6/Samd9l/Trex1	4	0.028777
GO:0050730	regulation of peptidyl-tyrosine phosphorylation	5/139	266/29008	0.00928368	0.045786	0.0336572	Cd74/Il15/Irf1/Parp14/Parp9	5	0.0359712
GO:0007159	leukocyte cell-cell adhesion	6/139	373/29008	0.00934135	0.0459452	0.0337742	Aif1/Cd74/Il15/Irf1/Pnp/Ptafr	6	0.0431655
GO:0009162	deoxyribonucleoside monophosphate metabolic process	2/139	31/29008	0.00967862	0.0473467	0.0348045	Nt5c3/Pnp	2	0.0143885
GO:0045662	negative regulation of myoblast differentiation	2/139	31/29008	0.00967862	0.0473467	0.0348045	Cxcl10/Ddit3	2	0.0143885
GO:1901987	regulation of cell cycle phase transition	6/139	378/29008	0.00993114	0.0484511	0.0356163	Aif1/Atrip/Nabp1/Pml/Psme1/Trex1	6	0.0431655
GO:0000075	cell cycle checkpoint signaling	4/139	175/29008	0.0101454	0.0493634	0.0362869	Atrip/Nabp1/Pml/Trex1	4	0.028777
GO:0002440	production of molecular mediator of immune response	6/139	380/29008	0.0101743	0.0493714	0.0362928	Bst2/Cd74/Ddx58/Rsad2/Samhd1/Trex1	6	0.0431655
GO:0000731	DNA synthesis involved in DNA repair	2/139	32/29008	0.0102917	0.0496746	0.0365157	Parp10/Trex1	2	0.0143885
GO:0070670	response to interleukin-4	2/139	32/29008	0.0102917	0.0496746	0.0365157	Parp14/Pml	2	0.0143885
GO:0006909	phagocytosis	6/139	383/29008	0.010547	0.0507716	0.0373221	Aif1/Axl/Clec7a/Fcgr1/Il15/Trex1	6	0.0431655
GO:0009119	ribonucleoside metabolic process	2/139	33/29008	0.0109216	0.0522964	0.038443	Nt5c3/Pnp	2	0.0143885
GO:0095500	acetylcholine receptor signaling pathway	2/139	33/29008	0.0109216	0.0522964	0.038443	Ly6a/Ly6e	2	0.0143885
GO:0006308	DNA catabolic process	2/139	34/29008	0.0115681	0.054812	0.0402922	Isg20/Trex1	2	0.0143885
GO:0042278	purine nucleoside metabolic process	2/139	34/29008	0.0115681	0.054812	0.0402922	Nt5c3/Pnp	2	0.0143885
GO:0060142	regulation of syncytium formation by plasma membrane fusion	2/139	34/29008	0.0115681	0.054812	0.0402922	Cxcl10/Stat1	2	0.0143885
GO:2000406	positive regulation of T cell migration	2/139	34/29008	0.0115681	0.054812	0.0402922	Aif1/Cxcl10	2	0.0143885
GO:0002690	positive regulation of leukocyte chemotaxis	3/139	98/29008	0.0117583	0.0555682	0.040848	Aif1/Cd74/Cxcl10	3	0.0215827
GO:0042129	regulation of T cell proliferation	4/139	183/29008	0.0118015	0.0556269	0.0408912	Aif1/Il15/Irf1/Pnp	4	0.028777
GO:0072521	purine-containing compound metabolic process	6/139	395/29008	0.0121351	0.0570509	0.041938	Nt5c3/Oas1a/Oasl2/Pnp/Samhd1/Trex1	6	0.0431655
GO:0031342	negative regulation of cell killing	2/139	35/29008	0.012231	0.0570569	0.0419424	Tap1/Tap2	2	0.0143885
GO:0043243	positive regulation of protein-containing complex disassembly	2/139	35/29008	0.012231	0.0570569	0.0419424	Igtp/Irgm1	2	0.0143885
GO:1905145	cellular response to acetylcholine	2/139	35/29008	0.012231	0.0570569	0.0419424	Ly6a/Ly6e	2	0.0143885
GO:0051098	regulation of binding	6/139	397/29008	0.0124153	0.057768	0.0424651	Ddit3/Dtx3l/Ifi204/Ifi206/Ifit2/Parp9	6	0.0431655
GO:0042116	macrophage activation	3/139	101/29008	0.0127509	0.0591771	0.043501	Aif1/Ifi35/Trex1	3	0.0215827
GO:0042119	neutrophil activation	2/139	36/29008	0.0129102	0.0594591	0.0437082	Il15/Ptafr	2	0.0143885
GO:0097352	autophagosome maturation	2/139	36/29008	0.0129102	0.0594591	0.0437082	Igtp/Irgm1	2	0.0143885
GO:1905144	response to acetylcholine	2/139	36/29008	0.0129102	0.0594591	0.0437082	Ly6a/Ly6e	2	0.0143885
GO:1901990	regulation of mitotic cell cycle phase transition	5/139	293/29008	0.0136497	0.0627057	0.0460948	Aif1/Nabp1/Pml/Psme1/Trex1	5	0.0359712
GO:0042102	positive regulation of T cell proliferation	3/139	104/29008	0.01379	0.06303	0.0463332	Aif1/Il15/Pnp	3	0.0215827
GO:0045582	positive regulation of T cell differentiation	3/139	104/29008	0.01379	0.06303	0.0463332	Cd74/Irf1/Pnp	3	0.0215827
GO:0050731	positive regulation of peptidyl-tyrosine phosphorylation	4/139	192/29008	0.0138615	0.0631971	0.046456	Cd74/Il15/Parp14/Parp9	4	0.028777
GO:0000082	G1/S transition of mitotic cell cycle	4/139	194/29008	0.0143482	0.0652521	0.0479666	Aif1/Pml/Psme1/Trex1	4	0.028777
GO:0030217	T cell differentiation	5/139	299/29008	0.01478	0.067047	0.0492861	Cd74/Il15/Irf1/Pnp/Rsad2	5	0.0359712
GO:0002262	myeloid cell homeostasis	4/139	196/29008	0.0148457	0.067177	0.0493816	Adar/Axl/Isg15/Stat1	4	0.028777
GO:2000403	positive regulation of lymphocyte migration	2/139	39/29008	0.0150437	0.067903	0.0499153	Aif1/Cxcl10	2	0.0143885
GO:0048145	regulation of fibroblast proliferation	3/139	108/29008	0.0152484	0.0686557	0.0504686	Cd74/Parp10/Pml	3	0.0215827
GO:0006195	purine nucleotide catabolic process	2/139	40/29008	0.0157863	0.0707258	0.0519903	Pnp/Samhd1	2	0.0143885
GO:0032660	regulation of interleukin-17 production	2/139	40/29008	0.0157863	0.0707258	0.0519903	Ddit3/Il15	2	0.0143885
GO:0000077	DNA damage checkpoint signaling	3/139	110/29008	0.016009	0.0713702	0.0524641	Atrip/Pml/Trex1	3	0.0215827
GO:0016525	negative regulation of angiogenesis	3/139	110/29008	0.016009	0.0713702	0.0524641	Cxcl10/Pml/Stat1	3	0.0215827
GO:0031647	regulation of protein stability	5/139	307/29008	0.0163824	0.0727425	0.0534728	Cd74/Igtp/Irgm1/Pml/Trex1	5	0.0359712
GO:0048144	fibroblast proliferation	3/139	111/29008	0.0163972	0.0727425	0.0534728	Cd74/Parp10/Pml	3	0.0215827
GO:0006220	pyrimidine nucleotide metabolic process	2/139	41/29008	0.0165443	0.0728595	0.0535588	Cmpk2/Nt5c3	2	0.0143885
GO:0032689	negative regulation of interferon-gamma production	2/139	41/29008	0.0165443	0.0728595	0.0535588	Axl/Ddit3	2	0.0143885
GO:2000781	positive regulation of double-strand break repair	2/139	41/29008	0.0165443	0.0728595	0.0535588	Dtx3l/Parp9	2	0.0143885
GO:0045639	positive regulation of myeloid cell differentiation	3/139	112/29008	0.0167907	0.0734084	0.0539623	Cd74/Isg15/Stat1	3	0.0215827
GO:2000106	regulation of leukocyte apoptotic process	3/139	112/29008	0.0167907	0.0734084	0.0539623	Axl/Cd74/Pnp	3	0.0215827
GO:2000181	negative regulation of blood vessel morphogenesis	3/139	112/29008	0.0167907	0.0734084	0.0539623	Cxcl10/Pml/Stat1	3	0.0215827
GO:1901343	negative regulation of vasculature development	3/139	113/29008	0.0171894	0.0747903	0.0549782	Cxcl10/Pml/Stat1	3	0.0215827
GO:2001022	positive regulation of response to DNA damage stimulus	3/139	113/29008	0.0171894	0.0747903	0.0549782	Dtx3l/Parp9/Pnp	3	0.0215827
GO:0036230	granulocyte activation	2/139	42/29008	0.0173177	0.0751678	0.0552556	Il15/Ptafr	2	0.0143885
GO:0009314	response to radiation	6/139	430/29008	0.0177184	0.0767231	0.056399	Ifi204/Ifi206/Nabp1/Pml/Pnp/Trex1	6	0.0431655
GO:0050764	regulation of phagocytosis	3/139	115/29008	0.0180026	0.077768	0.057167	Clec7a/Fcgr1/Il15	3	0.0215827
GO:0046633	alpha-beta T cell proliferation	2/139	43/29008	0.0181061	0.0780286	0.0573586	Il15/Irf1	2	0.0143885
GO:0009141	nucleoside triphosphate metabolic process	3/139	116/29008	0.0184172	0.0791808	0.0582056	Cmpk2/Pnp/Samhd1	3	0.0215827
GO:0034504	protein localization to nucleus	5/139	317/29008	0.018543	0.0795328	0.0584643	Adar/Dtx3l/Gbp4/Parp9/Pml	5	0.0359712
GO:0033674	positive regulation of kinase activity	6/139	435/29008	0.0186391	0.0797559	0.0586284	Axl/Cd74/Daxx/Fgd2/Igtp/Irgm1	6	0.0431655
GO:0031570	DNA integrity checkpoint signaling	3/139	117/29008	0.018837	0.0804129	0.0591113	Atrip/Pml/Trex1	3	0.0215827
GO:0032620	interleukin-17 production	2/139	44/29008	0.0189095	0.0805321	0.059199	Ddit3/Il15	2	0.0143885
GO:1902105	regulation of leukocyte differentiation	5/139	320/29008	0.0192261	0.08165	0.0600207	Axl/Cd74/Il15/Irf1/Pnp	5	0.0359712
GO:0002275	myeloid cell activation involved in immune response	3/139	118/29008	0.0192622	0.08165	0.0600207	Ifi35/Ptafr/Trex1	3	0.0215827
GO:0018108	peptidyl-tyrosine phosphorylation	5/139	322/29008	0.0196906	0.0832332	0.0611845	Cd74/Il15/Irf1/Parp14/Parp9	5	0.0359712
GO:0009261	ribonucleotide catabolic process	2/139	45/29008	0.0197277	0.0832332	0.0611845	Nt5c3/Pnp	2	0.0143885
GO:0030098	lymphocyte differentiation	6/139	441/29008	0.0197866	0.0832878	0.0612247	Axl/Cd74/Il15/Irf1/Pnp/Rsad2	6	0.0431655
GO:0009165	nucleotide biosynthetic process	4/139	215/29008	0.0201196	0.0842817	0.0619553	Cmpk2/Oas1a/Oasl2/Pnp	4	0.028777
GO:0001776	leukocyte homeostasis	3/139	120/29008	0.0201283	0.0842817	0.0619553	Axl/Cd74/Slc40a1	3	0.0215827
GO:0002366	leukocyte activation involved in immune response	5/139	324/29008	0.0201624	0.0842817	0.0619553	Cd74/Ifi35/Irf1/Ptafr/Trex1	5	0.0359712
GO:0018212	peptidyl-tyrosine modification	5/139	325/29008	0.0204011	0.0849874	0.062474	Cd74/Il15/Irf1/Parp14/Parp9	5	0.0359712
GO:0044843	cell cycle G1/S phase transition	4/139	216/29008	0.0204251	0.0849874	0.062474	Aif1/Pml/Psme1/Trex1	4	0.028777
GO:0072523	purine-containing compound catabolic process	2/139	46/29008	0.0205605	0.0853543	0.0627437	Pnp/Samhd1	2	0.0143885
GO:0002263	cell activation involved in immune response	5/139	328/29008	0.0211282	0.0875103	0.0643286	Cd74/Ifi35/Irf1/Ptafr/Trex1	5	0.0359712
GO:0048536	spleen development	2/139	47/29008	0.0214078	0.0880638	0.0647355	Samd9l/Slc40a1	2	0.0143885
GO:0120163	negative regulation of cold-induced thermogenesis	2/139	47/29008	0.0214078	0.0880638	0.0647355	Ddit3/Il15	2	0.0143885
GO:2000404	regulation of T cell migration	2/139	47/29008	0.0214078	0.0880638	0.0647355	Aif1/Cxcl10	2	0.0143885
GO:0040029	regulation of gene expression, epigenetic	3/139	123/29008	0.0214673	0.0881085	0.0647683	Ifi204/Ifi206/Znfx1	3	0.0215827
GO:1901293	nucleoside phosphate biosynthetic process	4/139	220/29008	0.0216761	0.088764	0.0652502	Cmpk2/Oas1a/Oasl2/Pnp	4	0.028777
GO:0002688	regulation of leukocyte chemotaxis	3/139	124/29008	0.0219242	0.0895776	0.0658483	Aif1/Cd74/Cxcl10	3	0.0215827
GO:0010799	regulation of peptidyl-threonine phosphorylation	2/139	48/29008	0.0222694	0.0904454	0.0664862	Igtp/Irgm1	2	0.0143885
GO:0043277	apoptotic cell clearance	2/139	48/29008	0.0222694	0.0904454	0.0664862	Axl/Trex1	2	0.0143885
GO:0051054	positive regulation of DNA metabolic process	4/139	222/29008	0.0223187	0.0904454	0.0664862	Dtx3l/Parp9/Pml/Pnp	4	0.028777
GO:0062197	cellular response to chemical stress	5/139	333/29008	0.0223773	0.0904454	0.0664862	Aif1/Axl/Ddit3/Pml/Trex1	5	0.0359712
GO:0002702	positive regulation of production of molecular mediator of immune response	3/139	125/29008	0.0223865	0.0904454	0.0664862	Cd74/Ddx58/Rsad2	3	0.0215827
GO:0002685	regulation of leukocyte migration	4/139	223/29008	0.0226444	0.0912838	0.0671024	Aif1/Cd74/Cxcl10/Ptafr	4	0.028777
GO:0022407	regulation of cell-cell adhesion	6/139	457/29008	0.0230802	0.0924786	0.0679807	Aif1/Cd74/Il15/Irf1/Pnp/Ptafr	6	0.0431655
GO:0042149	cellular response to glucose starvation	2/139	49/29008	0.0231452	0.0924786	0.0679807	Ifi204/Ifi206	2	0.0143885
GO:0098926	postsynaptic signal transduction	2/139	49/29008	0.0231452	0.0924786	0.0679807	Ly6a/Ly6e	2	0.0143885
GO:1902930	regulation of alcohol biosynthetic process	2/139	49/29008	0.0231452	0.0924786	0.0679807	Abcg1/Ptafr	2	0.0143885
GO:0046425	regulation of receptor signaling pathway via JAK-STAT	3/139	127/29008	0.0233269	0.0927948	0.0682132	Il10ra/Irf1/Parp14	3	0.0215827
GO:0051101	regulation of DNA binding	3/139	127/29008	0.0233269	0.0927948	0.0682132	Ddit3/Ifi204/Ifi206	3	0.0215827
GO:0042088	T-helper 1 type immune response	2/139	50/29008	0.024035	0.0951933	0.0699764	Il18bp/Irf1	2	0.0143885
GO:0045646	regulation of erythrocyte differentiation	2/139	50/29008	0.024035	0.0951933	0.0699764	Isg15/Stat1	2	0.0143885
GO:0046632	alpha-beta T cell differentiation	3/139	129/29008	0.0242885	0.0959871	0.0705599	Irf1/Pnp/Rsad2	3	0.0215827
GO:0002444	myeloid leukocyte mediated immunity	3/139	130/29008	0.0247772	0.0977053	0.0718229	Ddx58/Fcgr1/Ptafr	3	0.0215827
GO:0050829	defense response to Gram-negative bacterium	3/139	131/29008	0.0252713	0.0994369	0.0730958	Igtp/Iigp1/Irgm1	3	0.0215827
GO:0045581	negative regulation of T cell differentiation	2/139	52/29008	0.025856	0.101298	0.0744635	Cd74/Irf1	2	0.0143885
GO:0070229	negative regulation of lymphocyte apoptotic process	2/139	52/29008	0.025856	0.101298	0.0744635	Cd74/Pnp	2	0.0143885
GO:0045785	positive regulation of cell adhesion	6/139	471/29008	0.0262496	0.102617	0.0754337	Aif1/Cd74/Il15/Irf1/Pnp/Ptafr	6	0.0431655
GO:0050729	positive regulation of inflammatory response	3/139	134/29008	0.0267852	0.104268	0.0766469	Fcgr1/Ifi35/Zbp1	3	0.0215827
GO:0046638	positive regulation of alpha-beta T cell differentiation	2/139	53/29008	0.026787	0.104268	0.0766469	Irf1/Pnp	2	0.0143885
GO:0045862	positive regulation of proteolysis	5/139	351/29008	0.0272678	0.105811	0.0777813	Ifi204/Ifi206/Pml/Psme1/Stat1	5	0.0359712
GO:1904892	regulation of receptor signaling pathway via STAT	3/139	135/29008	0.0273004	0.105811	0.0777813	Il10ra/Irf1/Parp14	3	0.0215827
GO:0009161	ribonucleoside monophosphate metabolic process	2/139	54/29008	0.0277314	0.107252	0.0788404	Nt5c3/Pnp	2	0.0143885
GO:0007093	mitotic cell cycle checkpoint signaling	3/139	136/29008	0.0278209	0.107366	0.0789242	Nabp1/Pml/Trex1	3	0.0215827
GO:0002573	myeloid leukocyte differentiation	4/139	238/29008	0.0278795	0.107366	0.0789242	Cd74/Ifi204/Ifi206/Il15	4	0.028777
GO:0009116	nucleoside metabolic process	2/139	55/29008	0.028689	0.110015	0.0808717	Nt5c3/Pnp	2	0.0143885
GO:0031646	positive regulation of nervous system process	2/139	55/29008	0.028689	0.110015	0.0808717	Fcgr1/Ptafr	2	0.0143885
GO:1901988	negative regulation of cell cycle phase transition	4/139	242/29008	0.0293874	0.112455	0.0826655	Atrip/Nabp1/Pml/Trex1	4	0.028777
GO:0042269	regulation of natural killer cell mediated cytotoxicity	2/139	56/29008	0.0296597	0.113258	0.0832554	Tap1/Tap2	2	0.0143885
GO:0071887	leukocyte apoptotic process	3/139	140/29008	0.0299557	0.114147	0.083909	Axl/Cd74/Pnp	3	0.0215827
GO:0031648	protein destabilization	2/139	57/29008	0.0306434	0.116035	0.0852969	Igtp/Irgm1	2	0.0143885
GO:0050732	negative regulation of peptidyl-tyrosine phosphorylation	2/139	57/29008	0.0306434	0.116035	0.0852969	Irf1/Parp14	2	0.0143885
GO:0072527	pyrimidine-containing compound metabolic process	2/139	57/29008	0.0306434	0.116035	0.0852969	Cmpk2/Nt5c3	2	0.0143885
GO:0044770	cell cycle phase transition	6/139	492/29008	0.0315271	0.118814	0.0873399	Aif1/Atrip/Nabp1/Pml/Psme1/Trex1	6	0.0431655
GO:0030218	erythrocyte differentiation	3/139	143/29008	0.031612	0.118814	0.0873399	Adar/Isg15/Stat1	3	0.0215827
GO:0045058	T cell selection	2/139	58/29008	0.03164	0.118814	0.0873399	Cd74/Il15	2	0.0143885
GO:0051930	regulation of sensory perception of pain	2/139	58/29008	0.03164	0.118814	0.0873399	Fcgr1/Ptafr	2	0.0143885
GO:0002548	monocyte chemotaxis	2/139	59/29008	0.0326492	0.121846	0.0895683	Aif1/Cxcl10	2	0.0143885
GO:0002715	regulation of natural killer cell mediated immunity	2/139	59/29008	0.0326492	0.121846	0.0895683	Tap1/Tap2	2	0.0143885
GO:0051931	regulation of sensory perception	2/139	59/29008	0.0326492	0.121846	0.0895683	Fcgr1/Ptafr	2	0.0143885
GO:0043467	regulation of generation of precursor metabolites and energy	3/139	147/29008	0.0338938	0.125971	0.0926008	Oas1a/Oas1g/Trex1	3	0.0215827
GO:1901136	carbohydrate derivative catabolic process	3/139	147/29008	0.0338938	0.125971	0.0926008	Nt5c3/Pnp/Samhd1	3	0.0215827
GO:0006163	purine nucleotide metabolic process	5/139	373/29008	0.0341083	0.126508	0.0929958	Oas1a/Oasl2/Pnp/Samhd1/Trex1	5	0.0359712
GO:0045620	negative regulation of lymphocyte differentiation	2/139	61/29008	0.0347052	0.128459	0.0944297	Cd74/Irf1	2	0.0143885
GO:0050921	positive regulation of chemotaxis	3/139	151/29008	0.036259	0.133664	0.0982557	Aif1/Cd74/Cxcl10	3	0.0215827
GO:1900180	regulation of protein localization to nucleus	3/139	151/29008	0.036259	0.133664	0.0982557	Dtx3l/Gbp4/Parp9	3	0.0215827
GO:0002707	negative regulation of lymphocyte mediated immunity	2/139	63/29008	0.0368101	0.134871	0.0991435	Tap1/Tap2	2	0.0143885
GO:0072678	T cell migration	2/139	63/29008	0.0368101	0.134871	0.0991435	Aif1/Cxcl10	2	0.0143885
GO:2000401	regulation of lymphocyte migration	2/139	63/29008	0.0368101	0.134871	0.0991435	Aif1/Cxcl10	2	0.0143885
GO:0006303	double-strand break repair via nonhomologous end joining	2/139	64/29008	0.0378807	0.137956	0.101411	Dtx3l/Parp9	2	0.0143885
GO:0045661	regulation of myoblast differentiation	2/139	64/29008	0.0378807	0.137956	0.101411	Cxcl10/Ddit3	2	0.0143885
GO:0070059	intrinsic apoptotic signaling pathway in response to endoplasmic reticulum stress	2/139	64/29008	0.0378807	0.137956	0.101411	Ddit3/Pml	2	0.0143885
GO:0046434	organophosphate catabolic process	3/139	154/29008	0.0380873	0.13843	0.101759	Nt5c3/Pnp/Samhd1	3	0.0215827
GO:2001235	positive regulation of apoptotic signaling pathway	3/139	157/29008	0.039962	0.144717	0.106381	Daxx/Ddit3/Pml	3	0.0215827
GO:0016239	positive regulation of macroautophagy	2/139	66/29008	0.0400571	0.144717	0.106381	Igtp/Irgm1	2	0.0143885
GO:0030330	DNA damage response, signal transduction by p53 class mediator	2/139	66/29008	0.0400571	0.144717	0.106381	Cd74/Pml	2	0.0143885
GO:0000768	syncytium formation by plasma membrane fusion	2/139	67/29008	0.0411628	0.147827	0.108667	Cxcl10/Stat1	2	0.0143885
GO:0009123	nucleoside monophosphate metabolic process	2/139	67/29008	0.0411628	0.147827	0.108667	Nt5c3/Pnp	2	0.0143885
GO:0140253	cell-cell fusion	2/139	67/29008	0.0411628	0.147827	0.108667	Cxcl10/Stat1	2	0.0143885
GO:0034599	cellular response to oxidative stress	4/139	271/29008	0.0417533	0.14965	0.110008	Aif1/Axl/Pml/Trex1	4	0.028777
GO:0006401	RNA catabolic process	4/139	272/29008	0.0422249	0.15094	0.110956	Helz2/Isg20/Slfn8/Tent5a	4	0.028777
GO:1901224	positive regulation of NIK/NF-kappaB signaling	2/139	68/29008	0.0422799	0.15094	0.110956	Ifi35/Tlr7	2	0.0143885
GO:0006949	syncytium formation	2/139	69/29008	0.0434083	0.15436	0.113469	Cxcl10/Stat1	2	0.0143885
GO:0071677	positive regulation of mononuclear cell migration	2/139	69/29008	0.0434083	0.15436	0.113469	Aif1/Cxcl10	2	0.0143885
GO:0048146	positive regulation of fibroblast proliferation	2/139	70/29008	0.0445479	0.157484	0.115766	Cd74/Pml	2	0.0143885
GO:0048662	negative regulation of smooth muscle cell proliferation	2/139	70/29008	0.0445479	0.157484	0.115766	Aif1/Il15	2	0.0143885
GO:2000134	negative regulation of G1/S transition of mitotic cell cycle	2/139	70/29008	0.0445479	0.157484	0.115766	Pml/Trex1	2	0.0143885
GO:0062013	positive regulation of small molecule metabolic process	3/139	166/29008	0.0458615	0.158595	0.116583	Abcg1/Cd74/Ptafr	3	0.0215827
GO:0044772	mitotic cell cycle phase transition	5/139	406/29008	0.0462153	0.158595	0.116583	Aif1/Nabp1/Pml/Psme1/Trex1	5	0.0359712
GO:0006513	protein monoubiquitination	2/139	72/29008	0.0468601	0.158595	0.116583	Dtx3l/Trim25	2	0.0143885
GO:0001672	regulation of chromatin assembly or disassembly	1/139	10/29008	0.0469048	0.158595	0.116583	Parp10	1	0.00719424
GO:0002604	regulation of dendritic cell antigen processing and presentation	1/139	10/29008	0.0469048	0.158595	0.116583	Cd74	1	0.00719424
GO:0006196	AMP catabolic process	1/139	10/29008	0.0469048	0.158595	0.116583	Pnp	1	0.00719424
GO:0007567	parturition	1/139	10/29008	0.0469048	0.158595	0.116583	Ptafr	1	0.00719424
GO:0009131	pyrimidine nucleoside monophosphate catabolic process	1/139	10/29008	0.0469048	0.158595	0.116583	Nt5c3	1	0.00719424
GO:0009178	pyrimidine deoxyribonucleoside monophosphate catabolic process	1/139	10/29008	0.0469048	0.158595	0.116583	Nt5c3	1	0.00719424
GO:0010745	negative regulation of macrophage derived foam cell differentiation	1/139	10/29008	0.0469048	0.158595	0.116583	Abcg1	1	0.00719424
GO:0034163	regulation of toll-like receptor 9 signaling pathway	1/139	10/29008	0.0469048	0.158595	0.116583	Rsad2	1	0.00719424
GO:0045542	positive regulation of cholesterol biosynthetic process	1/139	10/29008	0.0469048	0.158595	0.116583	Abcg1	1	0.00719424
GO:0046053	dAMP metabolic process	1/139	10/29008	0.0469048	0.158595	0.116583	Pnp	1	0.00719424
GO:0046055	dGMP catabolic process	1/139	10/29008	0.0469048	0.158595	0.116583	Pnp	1	0.00719424
GO:0046130	purine ribonucleoside catabolic process	1/139	10/29008	0.0469048	0.158595	0.116583	Pnp	1	0.00719424
GO:0071649	regulation of chemokine (C-C motif) ligand 5 production	1/139	10/29008	0.0469048	0.158595	0.116583	Oas3	1	0.00719424
GO:0071670	smooth muscle cell chemotaxis	1/139	10/29008	0.0469048	0.158595	0.116583	Aif1	1	0.00719424
GO:0090269	fibroblast growth factor production	1/139	10/29008	0.0469048	0.158595	0.116583	Aif1	1	0.00719424
GO:0090270	regulation of fibroblast growth factor production	1/139	10/29008	0.0469048	0.158595	0.116583	Aif1	1	0.00719424
GO:0106120	positive regulation of sterol biosynthetic process	1/139	10/29008	0.0469048	0.158595	0.116583	Abcg1	1	0.00719424
GO:0140374	antiviral innate immune response	1/139	10/29008	0.0469048	0.158595	0.116583	Ddx58	1	0.00719424
GO:1902074	response to salt	1/139	10/29008	0.0469048	0.158595	0.116583	Daxx	1	0.00719424
GO:2000646	positive regulation of receptor catabolic process	1/139	10/29008	0.0469048	0.158595	0.116583	Dtx3l	1	0.00719424
GO:0010948	negative regulation of cell cycle process	4/139	282/29008	0.0471069	0.158595	0.116583	Atrip/Nabp1/Pml/Trex1	4	0.028777
GO:0006164	purine nucleotide biosynthetic process	3/139	168/29008	0.0472279	0.158595	0.116583	Oas1a/Oasl2/Pnp	3	0.0215827
GO:0051250	negative regulation of lymphocyte activation	3/139	168/29008	0.0472279	0.158595	0.116583	Axl/Cd74/Irf1	3	0.0215827
GO:0060402	calcium ion transport into cytosol	3/139	168/29008	0.0472279	0.158595	0.116583	Cxcl10/Ddit3/Pml	3	0.0215827
GO:1901991	negative regulation of mitotic cell cycle phase transition	3/139	169/29008	0.0479187	0.160398	0.117908	Nabp1/Pml/Trex1	3	0.0215827
GO:0046635	positive regulation of alpha-beta T cell activation	2/139	73/29008	0.0480324	0.160398	0.117908	Irf1/Pnp	2	0.0143885
GO:0046637	regulation of alpha-beta T cell differentiation	2/139	73/29008	0.0480324	0.160398	0.117908	Irf1/Pnp	2	0.0143885
GO:0016064	immunoglobulin mediated immune response	4/139	284/29008	0.0481195	0.160398	0.117908	Cd74/Fcgr1/Irf7/Trex1	4	0.028777
GO:0071897	DNA biosynthetic process	3/139	170/29008	0.0486144	0.16175	0.118902	Parp10/Pml/Trex1	3	0.0215827
GO:0002437	inflammatory response to antigenic stimulus	2/139	74/29008	0.0492154	0.162595	0.119523	Fcgr1/Trex1	2	0.0143885
GO:0019724	B cell mediated immunity	4/139	287/29008	0.0496609	0.162595	0.119523	Cd74/Fcgr1/Irf7/Trex1	4	0.028777
GO:0071478	cellular response to radiation	3/139	172/29008	0.0500206	0.162595	0.119523	Ifi204/Ifi206/Trex1	3	0.0215827
GO:0001503	ossification	5/139	417/29008	0.0507536	0.162595	0.119523	Adar/Ifi204/Ifitm3/Isg15/Rsad2	5	0.0359712
GO:0072594	establishment of protein localization to organelle	5/139	418/29008	0.0511787	0.162595	0.119523	Adar/Ddit3/Gbp4/Il10ra/Pml	5	0.0359712
GO:0072522	purine-containing compound biosynthetic process	3/139	174/29008	0.0514466	0.162595	0.119523	Oas1a/Oasl2/Pnp	3	0.0215827
GO:0003228	atrial cardiac muscle tissue development	1/139	11/29008	0.0514734	0.162595	0.119523	Trex1	1	0.00719424
GO:0006183	GTP biosynthetic process	1/139	11/29008	0.0514734	0.162595	0.119523	Pnp	1	0.00719424
GO:0009133	nucleoside diphosphate biosynthetic process	1/139	11/29008	0.0514734	0.162595	0.119523	Cmpk2	1	0.00719424
GO:0009172	purine deoxyribonucleoside monophosphate catabolic process	1/139	11/29008	0.0514734	0.162595	0.119523	Pnp	1	0.00719424
GO:0009221	pyrimidine deoxyribonucleotide biosynthetic process	1/139	11/29008	0.0514734	0.162595	0.119523	Cmpk2	1	0.00719424
GO:0009222	pyrimidine ribonucleotide catabolic process	1/139	11/29008	0.0514734	0.162595	0.119523	Nt5c3	1	0.00719424
GO:0016078	tRNA catabolic process	1/139	11/29008	0.0514734	0.162595	0.119523	Slfn8	1	0.00719424
GO:0016246	RNA interference	1/139	11/29008	0.0514734	0.162595	0.119523	Adar	1	0.00719424
GO:0032263	GMP salvage	1/139	11/29008	0.0514734	0.162595	0.119523	Pnp	1	0.00719424
GO:0032959	inositol trisphosphate biosynthetic process	1/139	11/29008	0.0514734	0.162595	0.119523	Ptafr	1	0.00719424
GO:0034145	positive regulation of toll-like receptor 4 signaling pathway	1/139	11/29008	0.0514734	0.162595	0.119523	Ifi35	1	0.00719424
GO:0035726	common myeloid progenitor cell proliferation	1/139	11/29008	0.0514734	0.162595	0.119523	Samd9l	1	0.00719424
GO:0039532	negative regulation of viral-induced cytoplasmic pattern recognition receptor signaling pathway	1/139	11/29008	0.0514734	0.162595	0.119523	Dhx58	1	0.00719424
GO:0042118	endothelial cell activation	1/139	11/29008	0.0514734	0.162595	0.119523	Cxcl10	1	0.00719424
GO:0048262	determination of dorsal/ventral asymmetry	1/139	11/29008	0.0514734	0.162595	0.119523	Ddit3	1	0.00719424
GO:0048263	determination of dorsal identity	1/139	11/29008	0.0514734	0.162595	0.119523	Ddit3	1	0.00719424
GO:0060056	mammary gland involution	1/139	11/29008	0.0514734	0.162595	0.119523	Pml	1	0.00719424
GO:0071609	chemokine (C-C motif) ligand 5 production	1/139	11/29008	0.0514734	0.162595	0.119523	Oas3	1	0.00719424
GO:0072526	pyridine-containing compound catabolic process	1/139	11/29008	0.0514734	0.162595	0.119523	Pnp	1	0.00719424
GO:1902915	negative regulation of protein polyubiquitination	1/139	11/29008	0.0514734	0.162595	0.119523	Parp10	1	0.00719424
GO:1902946	protein localization to early endosome	1/139	11/29008	0.0514734	0.162595	0.119523	Dtx3l	1	0.00719424
GO:1990440	positive regulation of transcription from RNA polymerase II promoter in response to endoplasmic reticulum stress	1/139	11/29008	0.0514734	0.162595	0.119523	Ddit3	1	0.00719424
GO:2001280	positive regulation of unsaturated fatty acid biosynthetic process	1/139	11/29008	0.0514734	0.162595	0.119523	Cd74	1	0.00719424
GO:0006606	protein import into nucleus	3/139	175/29008	0.052167	0.164499	0.120923	Adar/Gbp4/Pml	3	0.0215827
GO:0030336	negative regulation of cell migration	4/139	293/29008	0.0528248	0.165714	0.121816	Aif1/Bst2/Cd74/Ifitm3	4	0.028777
GO:0045669	positive regulation of osteoblast differentiation	2/139	77/29008	0.0528269	0.165714	0.121816	Ifi204/Ifitm3	2	0.0143885
GO:1902807	negative regulation of cell cycle G1/S phase transition	2/139	77/29008	0.0528269	0.165714	0.121816	Pml/Trex1	2	0.0143885
GO:0007033	vacuole organization	3/139	177/29008	0.0536224	0.167875	0.123405	Igtp/Irgm1/Trex1	3	0.0215827
GO:0006919	activation of cysteine-type endopeptidase activity involved in apoptotic process	2/139	78/29008	0.0540513	0.167875	0.123405	Pml/Stat1	2	0.0143885
GO:0061180	mammary gland epithelium development	2/139	78/29008	0.0540513	0.167875	0.123405	Pml/Zfas1	2	0.0143885
GO:0048660	regulation of smooth muscle cell proliferation	3/139	178/29008	0.0543574	0.167875	0.123405	Aif1/Il15/Ptafr	3	0.0215827
GO:0051170	import into nucleus	3/139	179/29008	0.0550972	0.167875	0.123405	Adar/Gbp4/Pml	3	0.0215827
GO:0044773	mitotic DNA damage checkpoint signaling	2/139	79/29008	0.0552856	0.167875	0.123405	Pml/Trex1	2	0.0143885
GO:1901657	glycosyl compound metabolic process	2/139	79/29008	0.0552856	0.167875	0.123405	Nt5c3/Pnp	2	0.0143885
GO:0001787	natural killer cell proliferation	1/139	12/29008	0.0560202	0.167875	0.123405	Il15	1	0.00719424
GO:0002885	positive regulation of hypersensitivity	1/139	12/29008	0.0560202	0.167875	0.123405	Fcgr1	1	0.00719424
GO:0006152	purine nucleoside catabolic process	1/139	12/29008	0.0560202	0.167875	0.123405	Pnp	1	0.00719424
GO:0009223	pyrimidine deoxyribonucleotide catabolic process	1/139	12/29008	0.0560202	0.167875	0.123405	Nt5c3	1	0.00719424
GO:0010940	positive regulation of necrotic cell death	1/139	12/29008	0.0560202	0.167875	0.123405	Zbp1	1	0.00719424
GO:0031392	regulation of prostaglandin biosynthetic process	1/139	12/29008	0.0560202	0.167875	0.123405	Cd74	1	0.00719424
GO:0033523	histone H2B ubiquitination	1/139	12/29008	0.0560202	0.167875	0.123405	Dtx3l	1	0.00719424
GO:0043313	regulation of neutrophil degranulation	1/139	12/29008	0.0560202	0.167875	0.123405	Ptafr	1	0.00719424
GO:0045625	regulation of T-helper 1 cell differentiation	1/139	12/29008	0.0560202	0.167875	0.123405	Irf1	1	0.00719424
GO:0048241	epinephrine transport	1/139	12/29008	0.0560202	0.167875	0.123405	Ly6e	1	0.00719424
GO:0051132	NK T cell activation	1/139	12/29008	0.0560202	0.167875	0.123405	Il15	1	0.00719424
GO:0060068	vagina development	1/139	12/29008	0.0560202	0.167875	0.123405	Axl	1	0.00719424
GO:0060907	positive regulation of macrophage cytokine production	1/139	12/29008	0.0560202	0.167875	0.123405	Cd74	1	0.00719424
GO:0071281	cellular response to iron ion	1/139	12/29008	0.0560202	0.167875	0.123405	Slc40a1	1	0.00719424
GO:0072711	cellular response to hydroxyurea	1/139	12/29008	0.0560202	0.167875	0.123405	Trex1	1	0.00719424
GO:1901659	glycosyl compound biosynthetic process	1/139	12/29008	0.0560202	0.167875	0.123405	Pnp	1	0.00719424
GO:1902166	negative regulation of intrinsic apoptotic signaling pathway in response to DNA damage by p53 class mediator	1/139	12/29008	0.0560202	0.167875	0.123405	Cd74	1	0.00719424
GO:1903025	regulation of RNA polymerase II regulatory region sequence-specific DNA binding	1/139	12/29008	0.0560202	0.167875	0.123405	Ddit3	1	0.00719424
GO:2000551	regulation of T-helper 2 cell cytokine production	1/139	12/29008	0.0560202	0.167875	0.123405	Rsad2	1	0.00719424
GO:2001225	regulation of chloride transport	1/139	12/29008	0.0560202	0.167875	0.123405	Ptafr	1	0.00719424
GO:0032088	negative regulation of NF-kappaB transcription factor activity	2/139	80/29008	0.0565299	0.168565	0.123912	Ddit3/Parp10	2	0.0143885
GO:0070228	regulation of lymphocyte apoptotic process	2/139	80/29008	0.0565299	0.168565	0.123912	Cd74/Pnp	2	0.0143885
GO:0071347	cellular response to interleukin-1	2/139	80/29008	0.0565299	0.168565	0.123912	Irf1/Zbp1	2	0.0143885
GO:0042267	natural killer cell mediated cytotoxicity	2/139	81/29008	0.0577839	0.171767	0.126265	Tap1/Tap2	2	0.0143885
GO:0042594	response to starvation	3/139	184/29008	0.0588686	0.171767	0.126265	Ddit3/Ifi204/Ifi206	3	0.0215827
GO:0048659	smooth muscle cell proliferation	3/139	184/29008	0.0588686	0.171767	0.126265	Aif1/Il15/Ptafr	3	0.0215827
GO:0002260	lymphocyte homeostasis	2/139	82/29008	0.0590476	0.171767	0.126265	Cd74/Slc40a1	2	0.0143885
GO:0009142	nucleoside triphosphate biosynthetic process	2/139	82/29008	0.0590476	0.171767	0.126265	Cmpk2/Pnp	2	0.0143885
GO:2000146	negative regulation of cell motility	4/139	306/29008	0.0600487	0.171767	0.126265	Aif1/Bst2/Cd74/Ifitm3	4	0.028777
GO:0044774	mitotic DNA integrity checkpoint signaling	2/139	83/29008	0.0603209	0.171767	0.126265	Pml/Trex1	2	0.0143885
GO:0000255	allantoin metabolic process	1/139	13/29008	0.0605454	0.171767	0.126265	Pnp	1	0.00719424
GO:0002756	MyD88-independent toll-like receptor signaling pathway	1/139	13/29008	0.0605454	0.171767	0.126265	Irf7	1	0.00719424
GO:0006977	DNA damage response, signal transduction by p53 class mediator resulting in cell cycle arrest	1/139	13/29008	0.0605454	0.171767	0.126265	Pml	1	0.00719424
GO:0006983	ER overload response	1/139	13/29008	0.0605454	0.171767	0.126265	Ddit3	1	0.00719424
GO:0009120	deoxyribonucleoside metabolic process	1/139	13/29008	0.0605454	0.171767	0.126265	Pnp	1	0.00719424
GO:0009143	nucleoside triphosphate catabolic process	1/139	13/29008	0.0605454	0.171767	0.126265	Samhd1	1	0.00719424
GO:0010872	regulation of cholesterol esterification	1/139	13/29008	0.0605454	0.171767	0.126265	Abcg1	1	0.00719424
GO:0016553	base conversion or substitution editing	1/139	13/29008	0.0605454	0.171767	0.126265	Adar	1	0.00719424
GO:0032725	positive regulation of granulocyte macrophage colony-stimulating factor production	1/139	13/29008	0.0605454	0.171767	0.126265	Ddx58	1	0.00719424
GO:0034374	low-density lipoprotein particle remodeling	1/139	13/29008	0.0605454	0.171767	0.126265	Abcg1	1	0.00719424
GO:0034375	high-density lipoprotein particle remodeling	1/139	13/29008	0.0605454	0.171767	0.126265	Abcg1	1	0.00719424
GO:0045628	regulation of T-helper 2 cell differentiation	1/139	13/29008	0.0605454	0.171767	0.126265	Irf1	1	0.00719424
GO:0046054	dGMP metabolic process	1/139	13/29008	0.0605454	0.171767	0.126265	Pnp	1	0.00719424
GO:0048548	regulation of pinocytosis	1/139	13/29008	0.0605454	0.171767	0.126265	Axl	1	0.00719424
GO:0051712	positive regulation of killing of cells of other organism	1/139	13/29008	0.0605454	0.171767	0.126265	Clec7a	1	0.00719424
GO:0051974	negative regulation of telomerase activity	1/139	13/29008	0.0605454	0.171767	0.126265	Pml	1	0.00719424
GO:0060586	multicellular organismal iron ion homeostasis	1/139	13/29008	0.0605454	0.171767	0.126265	Slc40a1	1	0.00719424
GO:0070914	UV-damage excision repair	1/139	13/29008	0.0605454	0.171767	0.126265	Trex1	1	0.00719424
GO:0072710	response to hydroxyurea	1/139	13/29008	0.0605454	0.171767	0.126265	Trex1	1	0.00719424
GO:1900044	regulation of protein K63-linked ubiquitination	1/139	13/29008	0.0605454	0.171767	0.126265	Parp10	1	0.00719424
GO:1903238	positive regulation of leukocyte tethering or rolling	1/139	13/29008	0.0605454	0.171767	0.126265	Ptafr	1	0.00719424
GO:1904816	positive regulation of protein localization to chromosome, telomeric region	1/139	13/29008	0.0605454	0.171767	0.126265	Pml	1	0.00719424
GO:1905668	positive regulation of protein localization to endosome	1/139	13/29008	0.0605454	0.171767	0.126265	Dtx3l	1	0.00719424
GO:2000343	positive regulation of chemokine (C-X-C motif) ligand 2 production	1/139	13/29008	0.0605454	0.171767	0.126265	Cd74	1	0.00719424
GO:0002228	natural killer cell mediated immunity	2/139	84/29008	0.0616035	0.174222	0.12807	Tap1/Tap2	2	0.0143885
GO:0032729	positive regulation of interferon-gamma production	2/139	84/29008	0.0616035	0.174222	0.12807	Isg15/Tlr7	2	0.0143885
GO:0060401	cytosolic calcium ion transport	3/139	190/29008	0.0635508	0.177318	0.130346	Cxcl10/Ddit3/Pml	3	0.0215827
GO:0060326	cell chemotaxis	4/139	312/29008	0.0635516	0.177318	0.130346	Aif1/Ccrl2/Cd74/Cxcl10	4	0.028777
GO:0002200	somatic diversification of immune receptors	2/139	86/29008	0.0641967	0.177318	0.130346	Adar/Samhd1	2	0.0143885
GO:0031638	zymogen activation	2/139	86/29008	0.0641967	0.177318	0.130346	Ifi204/Ifi206	2	0.0143885
GO:0015833	peptide transport	4/139	314/29008	0.0647427	0.177318	0.130346	Abcg1/Cd74/Tap1/Tap2	4	0.028777
GO:0002829	negative regulation of type 2 immune response	1/139	14/29008	0.0650491	0.177318	0.130346	Irf1	1	0.00719424
GO:0002866	positive regulation of acute inflammatory response to antigenic stimulus	1/139	14/29008	0.0650491	0.177318	0.130346	Fcgr1	1	0.00719424
GO:0009148	pyrimidine nucleoside triphosphate biosynthetic process	1/139	14/29008	0.0650491	0.177318	0.130346	Cmpk2	1	0.00719424
GO:0009173	pyrimidine ribonucleoside monophosphate metabolic process	1/139	14/29008	0.0650491	0.177318	0.130346	Nt5c3	1	0.00719424
GO:0010359	regulation of anion channel activity	1/139	14/29008	0.0650491	0.177318	0.130346	Ptafr	1	0.00719424
GO:0014831	gastro-intestinal system smooth muscle contraction	1/139	14/29008	0.0650491	0.177318	0.130346	Ptafr	1	0.00719424
GO:0016446	somatic hypermutation of immunoglobulin genes	1/139	14/29008	0.0650491	0.177318	0.130346	Samhd1	1	0.00719424
GO:0031054	pre-miRNA processing	1/139	14/29008	0.0650491	0.177318	0.130346	Adar	1	0.00719424
GO:0033127	regulation of histone phosphorylation	1/139	14/29008	0.0650491	0.177318	0.130346	Daxx	1	0.00719424
GO:0045060	negative thymic T cell selection	1/139	14/29008	0.0650491	0.177318	0.130346	Cd74	1	0.00719424
GO:0046049	UMP metabolic process	1/139	14/29008	0.0650491	0.177318	0.130346	Nt5c3	1	0.00719424
GO:0046073	dTMP metabolic process	1/139	14/29008	0.0650491	0.177318	0.130346	Nt5c3	1	0.00719424
GO:0051709	regulation of killing of cells of other organism	1/139	14/29008	0.0650491	0.177318	0.130346	Clec7a	1	0.00719424
GO:0051764	actin crosslink formation	1/139	14/29008	0.0650491	0.177318	0.130346	Aif1	1	0.00719424
GO:0060049	regulation of protein glycosylation	1/139	14/29008	0.0650491	0.177318	0.130346	Il15	1	0.00719424
GO:1903961	positive regulation of anion transmembrane transport	1/139	14/29008	0.0650491	0.177318	0.130346	Ptafr	1	0.00719424
GO:1905666	regulation of protein localization to endosome	1/139	14/29008	0.0650491	0.177318	0.130346	Dtx3l	1	0.00719424
GO:2000644	regulation of receptor catabolic process	1/139	14/29008	0.0650491	0.177318	0.130346	Dtx3l	1	0.00719424
GO:2001279	regulation of unsaturated fatty acid biosynthetic process	1/139	14/29008	0.0650491	0.177318	0.130346	Cd74	1	0.00719424
GO:0051271	negative regulation of cellular component movement	4/139	315/29008	0.0653427	0.17785	0.130737	Aif1/Bst2/Cd74/Ifitm3	4	0.028777
GO:0034620	cellular response to unfolded protein	2/139	88/29008	0.0668261	0.181614	0.133504	Daxx/Ddit3	2	0.0143885
GO:0006167	AMP biosynthetic process	1/139	15/29008	0.0695314	0.184533	0.13565	Pnp	1	0.00719424
GO:0006188	IMP biosynthetic process	1/139	15/29008	0.0695314	0.184533	0.13565	Pnp	1	0.00719424
GO:0006244	pyrimidine nucleotide catabolic process	1/139	15/29008	0.0695314	0.184533	0.13565	Nt5c3	1	0.00719424
GO:0009169	purine ribonucleoside monophosphate catabolic process	1/139	15/29008	0.0695314	0.184533	0.13565	Pnp	1	0.00719424
GO:0009170	purine deoxyribonucleoside monophosphate metabolic process	1/139	15/29008	0.0695314	0.184533	0.13565	Pnp	1	0.00719424
GO:0009265	2'-deoxyribonucleotide biosynthetic process	1/139	15/29008	0.0695314	0.184533	0.13565	Cmpk2	1	0.00719424
GO:0010832	negative regulation of myotube differentiation	1/139	15/29008	0.0695314	0.184533	0.13565	Daxx	1	0.00719424
GO:0032645	regulation of granulocyte macrophage colony-stimulating factor production	1/139	15/29008	0.0695314	0.184533	0.13565	Ddx58	1	0.00719424
GO:0033700	phospholipid efflux	1/139	15/29008	0.0695314	0.184533	0.13565	Abcg1	1	0.00719424
GO:0035745	T-helper 2 cell cytokine production	1/139	15/29008	0.0695314	0.184533	0.13565	Rsad2	1	0.00719424
GO:0043383	negative T cell selection	1/139	15/29008	0.0695314	0.184533	0.13565	Cd74	1	0.00719424
GO:0043558	regulation of translational initiation in response to stress	1/139	15/29008	0.0695314	0.184533	0.13565	Pml	1	0.00719424
GO:0046385	deoxyribose phosphate biosynthetic process	1/139	15/29008	0.0695314	0.184533	0.13565	Cmpk2	1	0.00719424
GO:0060732	positive regulation of inositol phosphate biosynthetic process	1/139	15/29008	0.0695314	0.184533	0.13565	Ptafr	1	0.00719424
GO:1902563	regulation of neutrophil activation	1/139	15/29008	0.0695314	0.184533	0.13565	Ptafr	1	0.00719424
GO:1904814	regulation of protein localization to chromosome, telomeric region	1/139	15/29008	0.0695314	0.184533	0.13565	Pml	1	0.00719424
GO:0019722	calcium-mediated signaling	3/139	198/29008	0.0700533	0.185646	0.136468	Ccrl2/Igtp/Irgm1	3	0.0215827
GO:0002695	negative regulation of leukocyte activation	3/139	200/29008	0.0717244	0.189797	0.139519	Axl/Cd74/Irf1	3	0.0215827
GO:0007346	regulation of mitotic cell cycle	5/139	462/29008	0.0719575	0.189919	0.139609	Aif1/Nabp1/Pml/Psme1/Trex1	5	0.0359712
GO:0006497	protein lipidation	2/139	92/29008	0.0721901	0.189919	0.139609	Igtp/Irgm1	2	0.0143885
GO:0043367	CD4-positive, alpha-beta T cell differentiation	2/139	92/29008	0.0721901	0.189919	0.139609	Irf1/Rsad2	2	0.0143885
GO:1900182	positive regulation of protein localization to nucleus	2/139	92/29008	0.0721901	0.189919	0.139609	Dtx3l/Parp9	2	0.0143885
GO:0030308	negative regulation of cell growth	3/139	202/29008	0.0734133	0.189966	0.139644	Bst2/Mndal/Pml	3	0.0215827
GO:0046890	regulation of lipid biosynthetic process	3/139	202/29008	0.0734133	0.189966	0.139644	Abcg1/Cd74/Trex1	3	0.0215827
GO:0002883	regulation of hypersensitivity	1/139	16/29008	0.0739923	0.189966	0.139644	Fcgr1	1	0.00719424
GO:0009128	purine nucleoside monophosphate catabolic process	1/139	16/29008	0.0739923	0.189966	0.139644	Pnp	1	0.00719424
GO:0010819	regulation of T cell chemotaxis	1/139	16/29008	0.0739923	0.189966	0.139644	Cxcl10	1	0.00719424
GO:0032604	granulocyte macrophage colony-stimulating factor production	1/139	16/29008	0.0739923	0.189966	0.139644	Ddx58	1	0.00719424
GO:0034162	toll-like receptor 9 signaling pathway	1/139	16/29008	0.0739923	0.189966	0.139644	Rsad2	1	0.00719424
GO:0034433	steroid esterification	1/139	16/29008	0.0739923	0.189966	0.139644	Abcg1	1	0.00719424
GO:0034434	sterol esterification	1/139	16/29008	0.0739923	0.189966	0.139644	Abcg1	1	0.00719424
GO:0034435	cholesterol esterification	1/139	16/29008	0.0739923	0.189966	0.139644	Abcg1	1	0.00719424
GO:0042454	ribonucleoside catabolic process	1/139	16/29008	0.0739923	0.189966	0.139644	Pnp	1	0.00719424
GO:0043312	neutrophil degranulation	1/139	16/29008	0.0739923	0.189966	0.139644	Ptafr	1	0.00719424
GO:0043518	negative regulation of DNA damage response, signal transduction by p53 class mediator	1/139	16/29008	0.0739923	0.189966	0.139644	Cd74	1	0.00719424
GO:0055091	phospholipid homeostasis	1/139	16/29008	0.0739923	0.189966	0.139644	Abcg1	1	0.00719424
GO:0106380	purine ribonucleotide salvage	1/139	16/29008	0.0739923	0.189966	0.139644	Pnp	1	0.00719424
GO:1902165	regulation of intrinsic apoptotic signaling pathway in response to DNA damage by p53 class mediator	1/139	16/29008	0.0739923	0.189966	0.139644	Cd74	1	0.00719424
GO:1902337	regulation of apoptotic process involved in morphogenesis	1/139	16/29008	0.0739923	0.189966	0.139644	Pml	1	0.00719424
GO:0071103	DNA conformation change	3/139	203/29008	0.0742644	0.190395	0.139959	Daxx/Parp10/Trex1	3	0.0215827
GO:2000117	negative regulation of cysteine-type endopeptidase activity	2/139	94/29008	0.074923	0.191811	0.141	Ifi204/Ifi206	2	0.0143885
GO:0000045	autophagosome assembly	2/139	95/29008	0.0763017	0.194202	0.142758	Igtp/Irgm1	2	0.0143885
GO:0009144	purine nucleoside triphosphate metabolic process	2/139	95/29008	0.0763017	0.194202	0.142758	Pnp/Samhd1	2	0.0143885
GO:0071902	positive regulation of protein serine/threonine kinase activity	3/139	206/29008	0.0768441	0.194202	0.142758	Fgd2/Igtp/Irgm1	3	0.0215827
GO:0031640	killing of cells of other organism	2/139	96/29008	0.0776885	0.194202	0.142758	Clec7a/Cxcl10	2	0.0143885
GO:0034502	protein localization to chromosome	2/139	96/29008	0.0776885	0.194202	0.142758	Daxx/Pml	2	0.0143885
GO:1901222	regulation of NIK/NF-kappaB signaling	2/139	96/29008	0.0776885	0.194202	0.142758	Ifi35/Tlr7	2	0.0143885
GO:0051235	maintenance of location	4/139	335/29008	0.0779484	0.194202	0.142758	Abcg1/Cxcl10/Ddit3/Pml	4	0.028777
GO:0006177	GMP biosynthetic process	1/139	17/29008	0.078432	0.194202	0.142758	Pnp	1	0.00719424
GO:0009176	pyrimidine deoxyribonucleoside monophosphate metabolic process	1/139	17/29008	0.078432	0.194202	0.142758	Nt5c3	1	0.00719424
GO:0010919	regulation of inositol phosphate biosynthetic process	1/139	17/29008	0.078432	0.194202	0.142758	Ptafr	1	0.00719424
GO:0010935	regulation of macrophage cytokine production	1/139	17/29008	0.078432	0.194202	0.142758	Cd74	1	0.00719424
GO:0032957	inositol trisphosphate metabolic process	1/139	17/29008	0.078432	0.194202	0.142758	Ptafr	1	0.00719424
GO:0045059	positive thymic T cell selection	1/139	17/29008	0.078432	0.194202	0.142758	Cd74	1	0.00719424
GO:0045064	T-helper 2 cell differentiation	1/139	17/29008	0.078432	0.194202	0.142758	Irf1	1	0.00719424
GO:0045655	regulation of monocyte differentiation	1/139	17/29008	0.078432	0.194202	0.142758	Cd74	1	0.00719424
GO:0045947	negative regulation of translational initiation	1/139	17/29008	0.078432	0.194202	0.142758	Pml	1	0.00719424
GO:0046415	urate metabolic process	1/139	17/29008	0.078432	0.194202	0.142758	Pnp	1	0.00719424
GO:0060100	positive regulation of phagocytosis, engulfment	1/139	17/29008	0.078432	0.194202	0.142758	Fcgr1	1	0.00719424
GO:0060644	mammary gland epithelial cell differentiation	1/139	17/29008	0.078432	0.194202	0.142758	Zfas1	1	0.00719424
GO:0070206	protein trimerization	1/139	17/29008	0.078432	0.194202	0.142758	Cd74	1	0.00719424
GO:0071243	cellular response to arsenic-containing substance	1/139	17/29008	0.078432	0.194202	0.142758	Daxx	1	0.00719424
GO:0090205	positive regulation of cholesterol metabolic process	1/139	17/29008	0.078432	0.194202	0.142758	Abcg1	1	0.00719424
GO:1904748	regulation of apoptotic process involved in development	1/139	17/29008	0.078432	0.194202	0.142758	Pml	1	0.00719424
GO:1905155	positive regulation of membrane invagination	1/139	17/29008	0.078432	0.194202	0.142758	Fcgr1	1	0.00719424
GO:0042158	lipoprotein biosynthetic process	2/139	97/29008	0.0790832	0.195015	0.143355	Igtp/Irgm1	2	0.0143885
GO:0045445	myoblast differentiation	2/139	97/29008	0.0790832	0.195015	0.143355	Cxcl10/Ddit3	2	0.0143885
GO:0070555	response to interleukin-1	2/139	97/29008	0.0790832	0.195015	0.143355	Irf1/Zbp1	2	0.0143885
GO:0090407	organophosphate biosynthetic process	5/139	476/29008	0.0794127	0.19556	0.143756	Cmpk2/Oas1a/Oasl2/Pnp/Ptafr	5	0.0359712
GO:0040013	negative regulation of locomotion	4/139	341/29008	0.0819518	0.199946	0.14698	Aif1/Bst2/Cd74/Ifitm3	4	0.028777
GO:0050727	regulation of inflammatory response	4/139	342/29008	0.0826289	0.199946	0.14698	Fcgr1/Ifi35/Trex1/Zbp1	4	0.028777
GO:0002524	hypersensitivity	1/139	18/29008	0.0828505	0.199946	0.14698	Fcgr1	1	0.00719424
GO:0009263	deoxyribonucleotide biosynthetic process	1/139	18/29008	0.0828505	0.199946	0.14698	Cmpk2	1	0.00719424
GO:0010934	macrophage cytokine production	1/139	18/29008	0.0828505	0.199946	0.14698	Cd74	1	0.00719424
GO:0019985	translesion synthesis	1/139	18/29008	0.0828505	0.199946	0.14698	Parp10	1	0.00719424
GO:0030540	female genitalia development	1/139	18/29008	0.0828505	0.199946	0.14698	Axl	1	0.00719424
GO:0032261	purine nucleotide salvage	1/139	18/29008	0.0828505	0.199946	0.14698	Pnp	1	0.00719424
GO:0042308	negative regulation of protein import into nucleus	1/139	18/29008	0.0828505	0.199946	0.14698	Gbp4	1	0.00719424
GO:0042415	norepinephrine metabolic process	1/139	18/29008	0.0828505	0.199946	0.14698	Ly6e	1	0.00719424
GO:0060416	response to growth hormone	1/139	18/29008	0.0828505	0.199946	0.14698	Irf1	1	0.00719424
GO:0071280	cellular response to copper ion	1/139	18/29008	0.0828505	0.199946	0.14698	Daxx	1	0.00719424
GO:1900225	regulation of NLRP3 inflammasome complex assembly	1/139	18/29008	0.0828505	0.199946	0.14698	Trim30a	1	0.00719424
GO:1904590	negative regulation of protein import	1/139	18/29008	0.0828505	0.199946	0.14698	Gbp4	1	0.00719424
GO:2001185	regulation of CD8-positive, alpha-beta T cell activation	1/139	18/29008	0.0828505	0.199946	0.14698	Irf1	1	0.00719424
GO:0042886	amide transport	4/139	343/29008	0.0833086	0.20053	0.147409	Abcg1/Cd74/Tap1/Tap2	4	0.028777
GO:0016241	regulation of macroautophagy	2/139	100/29008	0.0833142	0.20053	0.147409	Igtp/Irgm1	2	0.0143885
GO:0007204	positive regulation of cytosolic calcium ion concentration	4/139	344/29008	0.0839912	0.201891	0.14841	Ccrl2/Cxcl10/Ddit3/Pml	4	0.028777
GO:1905037	autophagosome organization	2/139	101/29008	0.0847397	0.203334	0.14947	Igtp/Irgm1	2	0.0143885
GO:0045333	cellular respiration	3/139	215/29008	0.0848162	0.203334	0.14947	Oas1a/Oas1g/Trex1	3	0.0215827
GO:0019217	regulation of fatty acid metabolic process	2/139	102/29008	0.0861727	0.205089	0.150761	Cd74/Trex1	2	0.0143885
GO:0030593	neutrophil chemotaxis	2/139	102/29008	0.0861727	0.205089	0.150761	Cd74/Cxcl10	2	0.0143885
GO:0009147	pyrimidine nucleoside triphosphate metabolic process	1/139	19/29008	0.087248	0.205089	0.150761	Cmpk2	1	0.00719424
GO:0032211	negative regulation of telomere maintenance via telomerase	1/139	19/29008	0.087248	0.205089	0.150761	Pml	1	0.00719424
GO:0032700	negative regulation of interleukin-17 production	1/139	19/29008	0.087248	0.205089	0.150761	Ddit3	1	0.00719424
GO:0043374	CD8-positive, alpha-beta T cell differentiation	1/139	19/29008	0.087248	0.205089	0.150761	Irf1	1	0.00719424
GO:0043691	reverse cholesterol transport	1/139	19/29008	0.087248	0.205089	0.150761	Abcg1	1	0.00719424
GO:0045540	regulation of cholesterol biosynthetic process	1/139	19/29008	0.087248	0.205089	0.150761	Abcg1	1	0.00719424
GO:0045579	positive regulation of B cell differentiation	1/139	19/29008	0.087248	0.205089	0.150761	Pnp	1	0.00719424
GO:0051444	negative regulation of ubiquitin-protein transferase activity	1/139	19/29008	0.087248	0.205089	0.150761	Dtx3l	1	0.00719424
GO:0060544	regulation of necroptotic process	1/139	19/29008	0.087248	0.205089	0.150761	Zbp1	1	0.00719424
GO:0106118	regulation of sterol biosynthetic process	1/139	19/29008	0.087248	0.205089	0.150761	Abcg1	1	0.00719424
GO:1902004	positive regulation of amyloid-beta formation	1/139	19/29008	0.087248	0.205089	0.150761	Abcg1	1	0.00719424
GO:1903236	regulation of leukocyte tethering or rolling	1/139	19/29008	0.087248	0.205089	0.150761	Ptafr	1	0.00719424
GO:2000678	negative regulation of transcription regulatory region DNA binding	1/139	19/29008	0.087248	0.205089	0.150761	Ddit3	1	0.00719424
GO:0001933	negative regulation of protein phosphorylation	4/139	349/29008	0.0874452	0.205148	0.150804	Adar/Gbp4/Irf1/Parp14	4	0.028777
GO:0048839	inner ear development	3/139	218/29008	0.0875494	0.205148	0.150804	H2-K1/H2-T23/Ifi204	3	0.0215827
GO:0070585	protein localization to mitochondrion	2/139	103/29008	0.0876129	0.205148	0.150804	Ddit3/Isg15	2	0.0143885
GO:0045637	regulation of myeloid cell differentiation	3/139	219/29008	0.0884687	0.206884	0.15208	Cd74/Isg15/Stat1	3	0.0215827
GO:0031497	chromatin assembly	2/139	104/29008	0.0890604	0.207731	0.152703	Daxx/Parp10	2	0.0143885
GO:0070227	lymphocyte apoptotic process	2/139	104/29008	0.0890604	0.207731	0.152703	Cd74/Pnp	2	0.0143885
GO:0001649	osteoblast differentiation	3/139	220/29008	0.0893921	0.207969	0.152877	Adar/Ifi204/Ifitm3	3	0.0215827
GO:0051651	maintenance of location in cell	3/139	220/29008	0.0893921	0.207969	0.152877	Cxcl10/Ddit3/Pml	3	0.0215827
GO:0048661	positive regulation of smooth muscle cell proliferation	2/139	105/29008	0.0905151	0.209659	0.15412	Aif1/Ptafr	2	0.0143885
GO:0002863	positive regulation of inflammatory response to antigenic stimulus	1/139	20/29008	0.0916246	0.209659	0.15412	Fcgr1	1	0.00719424
GO:0003159	morphogenesis of an endothelium	1/139	20/29008	0.0916246	0.209659	0.15412	Cxcl10	1	0.00719424
GO:0006144	purine nucleobase metabolic process	1/139	20/29008	0.0916246	0.209659	0.15412	Pnp	1	0.00719424
GO:0019886	antigen processing and presentation of exogenous peptide antigen via MHC class II	1/139	20/29008	0.0916246	0.209659	0.15412	Cd74	1	0.00719424
GO:0033599	regulation of mammary gland epithelial cell proliferation	1/139	20/29008	0.0916246	0.209659	0.15412	Zfas1	1	0.00719424
GO:0043101	purine-containing compound salvage	1/139	20/29008	0.0916246	0.209659	0.15412	Pnp	1	0.00719424
GO:0044546	NLRP3 inflammasome complex assembly	1/139	20/29008	0.0916246	0.209659	0.15412	Trim30a	1	0.00719424
GO:0045623	negative regulation of T-helper cell differentiation	1/139	20/29008	0.0916246	0.209659	0.15412	Irf1	1	0.00719424
GO:0060099	regulation of phagocytosis, engulfment	1/139	20/29008	0.0916246	0.209659	0.15412	Fcgr1	1	0.00719424
GO:0060149	negative regulation of posttranscriptional gene silencing	1/139	20/29008	0.0916246	0.209659	0.15412	Adar	1	0.00719424
GO:0060967	negative regulation of gene silencing by RNA	1/139	20/29008	0.0916246	0.209659	0.15412	Adar	1	0.00719424
GO:0061154	endothelial tube morphogenesis	1/139	20/29008	0.0916246	0.209659	0.15412	Cxcl10	1	0.00719424
GO:0006165	nucleoside diphosphate phosphorylation	2/139	106/29008	0.0919767	0.209934	0.154322	Cmpk2/Trex1	2	0.0143885
GO:0046889	positive regulation of lipid biosynthetic process	2/139	106/29008	0.0919767	0.209934	0.154322	Abcg1/Cd74	2	0.0143885
GO:0050866	negative regulation of cell activation	3/139	223/29008	0.0921866	0.210148	0.15448	Axl/Cd74/Irf1	3	0.0215827
GO:0072676	lymphocyte migration	2/139	107/29008	0.0934453	0.21275	0.156392	Aif1/Cxcl10	2	0.0143885
GO:0045860	positive regulation of protein kinase activity	4/139	358/29008	0.0938339	0.213366	0.156845	Daxx/Fgd2/Igtp/Irgm1	4	0.028777
GO:0031058	positive regulation of histone modification	2/139	108/29008	0.0949207	0.214976	0.158029	Daxx/Pml	2	0.0143885
GO:0035967	cellular response to topologically incorrect protein	2/139	108/29008	0.0949207	0.214976	0.158029	Daxx/Ddit3	2	0.0143885
GO:0030595	leukocyte chemotaxis	3/139	226/29008	0.0950172	0.214976	0.158029	Aif1/Cd74/Cxcl10	3	0.0215827
GO:0097529	myeloid leukocyte migration	3/139	226/29008	0.0950172	0.214976	0.158029	Aif1/Cd74/Cxcl10	3	0.0215827
GO:0007252	I-kappaB phosphorylation	1/139	21/29008	0.0959803	0.216075	0.158836	Tlr7	1	0.00719424
GO:0016075	rRNA catabolic process	1/139	21/29008	0.0959803	0.216075	0.158836	Slfn8	1	0.00719424
GO:0043555	regulation of translation in response to stress	1/139	21/29008	0.0959803	0.216075	0.158836	Pml	1	0.00719424
GO:1905153	regulation of membrane invagination	1/139	21/29008	0.0959803	0.216075	0.158836	Fcgr1	1	0.00719424
GO:0046939	nucleotide phosphorylation	2/139	109/29008	0.0964029	0.216488	0.15914	Cmpk2/Trex1	2	0.0143885
GO:1902106	negative regulation of leukocyte differentiation	2/139	109/29008	0.0964029	0.216488	0.15914	Cd74/Irf1	2	0.0143885
GO:0017038	protein import	3/139	229/29008	0.0978833	0.219268	0.161184	Adar/Gbp4/Pml	3	0.0215827
GO:0050920	regulation of chemotaxis	3/139	229/29008	0.0978833	0.219268	0.161184	Aif1/Cd74/Cxcl10	3	0.0215827
GO:0010522	regulation of calcium ion transport into cytosol	2/139	111/29008	0.099387	0.219819	0.161589	Cxcl10/Pml	2	0.0143885
GO:0046634	regulation of alpha-beta T cell activation	2/139	111/29008	0.099387	0.219819	0.161589	Irf1/Pnp	2	0.0143885
GO:1903707	negative regulation of hemopoiesis	2/139	111/29008	0.099387	0.219819	0.161589	Cd74/Irf1	2	0.0143885
GO:0031668	cellular response to extracellular stimulus	3/139	231/29008	0.0998134	0.219819	0.161589	Axl/Ifi204/Ifi206	3	0.0215827
GO:0045930	negative regulation of mitotic cell cycle	3/139	231/29008	0.0998134	0.219819	0.161589	Nabp1/Pml/Trex1	3	0.0215827
GO:0002283	neutrophil activation involved in immune response	1/139	22/29008	0.100315	0.219819	0.161589	Ptafr	1	0.00719424
GO:0009164	nucleoside catabolic process	1/139	22/29008	0.100315	0.219819	0.161589	Pnp	1	0.00719424
GO:0010039	response to iron ion	1/139	22/29008	0.100315	0.219819	0.161589	Slc40a1	1	0.00719424
GO:0010743	regulation of macrophage derived foam cell differentiation	1/139	22/29008	0.100315	0.219819	0.161589	Abcg1	1	0.00719424
GO:0022403	cell cycle phase	1/139	22/29008	0.100315	0.219819	0.161589	Trex1	1	0.00719424
GO:0034143	regulation of toll-like receptor 4 signaling pathway	1/139	22/29008	0.100315	0.219819	0.161589	Ifi35	1	0.00719424
GO:0034755	iron ion transmembrane transport	1/139	22/29008	0.100315	0.219819	0.161589	Slc40a1	1	0.00719424
GO:0045624	positive regulation of T-helper cell differentiation	1/139	22/29008	0.100315	0.219819	0.161589	Irf1	1	0.00719424
GO:0062098	regulation of programmed necrotic cell death	1/139	22/29008	0.100315	0.219819	0.161589	Zbp1	1	0.00719424
GO:0072529	pyrimidine-containing compound catabolic process	1/139	22/29008	0.100315	0.219819	0.161589	Nt5c3	1	0.00719424
GO:0098543	detection of other organism	1/139	22/29008	0.100315	0.219819	0.161589	Clec7a	1	0.00719424
GO:0140632	inflammasome complex assembly	1/139	22/29008	0.100315	0.219819	0.161589	Trim30a	1	0.00719424
GO:1902254	negative regulation of intrinsic apoptotic signaling pathway by p53 class mediator	1/139	22/29008	0.100315	0.219819	0.161589	Cd74	1	0.00719424
GO:0045786	negative regulation of cell cycle	4/139	367/29008	0.100438	0.219823	0.161591	Atrip/Nabp1/Pml/Trex1	4	0.028777
GO:0062012	regulation of small molecule metabolic process	4/139	369/29008	0.101935	0.222828	0.163801	Abcg1/Cd74/Ptafr/Trex1	4	0.028777
GO:0051209	release of sequestered calcium ion into cytosol	2/139	114/29008	0.103911	0.225452	0.165729	Cxcl10/Ddit3	2	0.0143885
GO:0002693	positive regulation of cellular extravasation	1/139	23/29008	0.10463	0.225452	0.165729	Ptafr	1	0.00719424
GO:0002864	regulation of acute inflammatory response to antigenic stimulus	1/139	23/29008	0.10463	0.225452	0.165729	Fcgr1	1	0.00719424
GO:0006907	pinocytosis	1/139	23/29008	0.10463	0.225452	0.165729	Axl	1	0.00719424
GO:0009129	pyrimidine nucleoside monophosphate metabolic process	1/139	23/29008	0.10463	0.225452	0.165729	Nt5c3	1	0.00719424
GO:0009168	purine ribonucleoside monophosphate biosynthetic process	1/139	23/29008	0.10463	0.225452	0.165729	Pnp	1	0.00719424
GO:0010560	positive regulation of glycoprotein biosynthetic process	1/139	23/29008	0.10463	0.225452	0.165729	Il15	1	0.00719424
GO:0010818	T cell chemotaxis	1/139	23/29008	0.10463	0.225452	0.165729	Cxcl10	1	0.00719424
GO:0031065	positive regulation of histone deacetylation	1/139	23/29008	0.10463	0.225452	0.165729	Pml	1	0.00719424
GO:0032740	positive regulation of interleukin-17 production	1/139	23/29008	0.10463	0.225452	0.165729	Il15	1	0.00719424
GO:0045056	transcytosis	1/139	23/29008	0.10463	0.225452	0.165729	Ptafr	1	0.00719424
GO:1901623	regulation of lymphocyte chemotaxis	1/139	23/29008	0.10463	0.225452	0.165729	Cxcl10	1	0.00719424
GO:0050900	leukocyte migration	4/139	373/29008	0.104959	0.225892	0.166052	Aif1/Cd74/Cxcl10/Ptafr	4	0.028777
GO:0035710	CD4-positive, alpha-beta T cell activation	2/139	115/29008	0.105432	0.226372	0.166405	Irf1/Rsad2	2	0.0143885
GO:0051283	negative regulation of sequestering of calcium ion	2/139	115/29008	0.105432	0.226372	0.166405	Cxcl10/Ddit3	2	0.0143885
GO:0071241	cellular response to inorganic substance	3/139	237/29008	0.105695	0.226669	0.166624	Daxx/Slc40a1/Trex1	3	0.0215827
GO:0006986	response to unfolded protein	2/139	116/29008	0.106958	0.228835	0.168216	Daxx/Ddit3	2	0.0143885
GO:0038061	NIK/NF-kappaB signaling	2/139	116/29008	0.106958	0.228835	0.168216	Ifi35/Tlr7	2	0.0143885
GO:0051282	regulation of sequestering of calcium ion	2/139	117/29008	0.108491	0.22978	0.168911	Cxcl10/Ddit3	2	0.0143885
GO:0002320	lymphoid progenitor cell differentiation	1/139	24/29008	0.108924	0.22978	0.168911	Trex1	1	0.00719424
GO:0002495	antigen processing and presentation of peptide antigen via MHC class II	1/139	24/29008	0.108924	0.22978	0.168911	Cd74	1	0.00719424
GO:0035743	CD4-positive, alpha-beta T cell cytokine production	1/139	24/29008	0.108924	0.22978	0.168911	Rsad2	1	0.00719424
GO:0043173	nucleotide salvage	1/139	24/29008	0.108924	0.22978	0.168911	Pnp	1	0.00719424
GO:0043371	negative regulation of CD4-positive, alpha-beta T cell differentiation	1/139	24/29008	0.108924	0.22978	0.168911	Irf1	1	0.00719424
GO:0045063	T-helper 1 cell differentiation	1/139	24/29008	0.108924	0.22978	0.168911	Irf1	1	0.00719424
GO:0046040	IMP metabolic process	1/139	24/29008	0.108924	0.22978	0.168911	Pnp	1	0.00719424
GO:0050687	negative regulation of defense response to virus	1/139	24/29008	0.108924	0.22978	0.168911	Dhx58	1	0.00719424
GO:0070498	interleukin-1-mediated signaling pathway	1/139	24/29008	0.108924	0.22978	0.168911	Zbp1	1	0.00719424
GO:1901739	regulation of myoblast fusion	1/139	24/29008	0.108924	0.22978	0.168911	Cxcl10	1	0.00719424
GO:1903020	positive regulation of glycoprotein metabolic process	1/139	24/29008	0.108924	0.22978	0.168911	Il15	1	0.00719424
GO:0071675	regulation of mononuclear cell migration	2/139	118/29008	0.110029	0.231843	0.170427	Aif1/Cxcl10	2	0.0143885
GO:0018107	peptidyl-threonine phosphorylation	2/139	119/29008	0.111573	0.234424	0.172324	Igtp/Irgm1	2	0.0143885
GO:0051208	sequestering of calcium ion	2/139	119/29008	0.111573	0.234424	0.172324	Cxcl10/Ddit3	2	0.0143885
GO:0002719	negative regulation of cytokine production involved in immune response	1/139	25/29008	0.113197	0.234424	0.172324	Bst2	1	0.00719424
GO:0002726	positive regulation of T cell cytokine production	1/139	25/29008	0.113197	0.234424	0.172324	Rsad2	1	0.00719424
GO:0002903	negative regulation of B cell apoptotic process	1/139	25/29008	0.113197	0.234424	0.172324	Cd74	1	0.00719424
GO:0009127	purine nucleoside monophosphate biosynthetic process	1/139	25/29008	0.113197	0.234424	0.172324	Pnp	1	0.00719424
GO:0036010	protein localization to endosome	1/139	25/29008	0.113197	0.234424	0.172324	Dtx3l	1	0.00719424
GO:0046037	GMP metabolic process	1/139	25/29008	0.113197	0.234424	0.172324	Pnp	1	0.00719424
GO:0046794	transport of virus	1/139	25/29008	0.113197	0.234424	0.172324	Bst2	1	0.00719424
GO:0051457	maintenance of protein location in nucleus	1/139	25/29008	0.113197	0.234424	0.172324	Pml	1	0.00719424
GO:0060216	definitive hemopoiesis	1/139	25/29008	0.113197	0.234424	0.172324	Adar	1	0.00719424
GO:0060969	negative regulation of gene silencing	1/139	25/29008	0.113197	0.234424	0.172324	Adar	1	0.00719424
GO:1902993	positive regulation of amyloid precursor protein catabolic process	1/139	25/29008	0.113197	0.234424	0.172324	Abcg1	1	0.00719424
GO:1904357	negative regulation of telomere maintenance via telomere lengthening	1/139	25/29008	0.113197	0.234424	0.172324	Pml	1	0.00719424
GO:1904996	positive regulation of leukocyte adhesion to vascular endothelial cell	1/139	25/29008	0.113197	0.234424	0.172324	Ptafr	1	0.00719424
GO:0031330	negative regulation of cellular catabolic process	3/139	245/29008	0.113744	0.235288	0.17296	Il10ra/Pml/Tent5a	3	0.0215827
GO:0051480	regulation of cytosolic calcium ion concentration	4/139	386/29008	0.115065	0.237748	0.174768	Ccrl2/Cxcl10/Ddit3/Pml	4	0.028777
GO:0051052	regulation of DNA metabolic process	4/139	388/29008	0.116657	0.238872	0.175594	Dtx3l/Parp9/Pml/Pnp	4	0.028777
GO:0002504	antigen processing and presentation of peptide or polysaccharide antigen via MHC class II	1/139	26/29008	0.11745	0.238872	0.175594	Cd74	1	0.00719424
GO:0006221	pyrimidine nucleotide biosynthetic process	1/139	26/29008	0.11745	0.238872	0.175594	Cmpk2	1	0.00719424
GO:0006301	postreplication repair	1/139	26/29008	0.11745	0.238872	0.175594	Parp10	1	0.00719424
GO:0010888	negative regulation of lipid storage	1/139	26/29008	0.11745	0.238872	0.175594	Abcg1	1	0.00719424
GO:0030325	adrenal gland development	1/139	26/29008	0.11745	0.238872	0.175594	Ly6e	1	0.00719424
GO:0034656	nucleobase-containing small molecule catabolic process	1/139	26/29008	0.11745	0.238872	0.175594	Pnp	1	0.00719424
GO:0046685	response to arsenic-containing substance	1/139	26/29008	0.11745	0.238872	0.175594	Daxx	1	0.00719424
GO:0061484	hematopoietic stem cell homeostasis	1/139	26/29008	0.11745	0.238872	0.175594	Adar	1	0.00719424
GO:0071276	cellular response to cadmium ion	1/139	26/29008	0.11745	0.238872	0.175594	Daxx	1	0.00719424
GO:1901223	negative regulation of NIK/NF-kappaB signaling	1/139	26/29008	0.11745	0.238872	0.175594	Ifi35	1	0.00719424
GO:1902230	negative regulation of intrinsic apoptotic signaling pathway in response to DNA damage	1/139	26/29008	0.11745	0.238872	0.175594	Cd74	1	0.00719424
GO:2000050	regulation of non-canonical Wnt signaling pathway	1/139	26/29008	0.11745	0.238872	0.175594	Rnf213	1	0.00719424
GO:0042176	regulation of protein catabolic process	4/139	389/29008	0.117456	0.238872	0.175594	Pml/Psme1/Samd9l/Trim30a	4	0.028777
GO:0043583	ear development	3/139	250/29008	0.11889	0.241517	0.177538	H2-K1/H2-T23/Ifi204	3	0.0215827
GO:0009991	response to extracellular stimulus	4/139	391/29008	0.119063	0.241596	0.177596	Axl/Ddit3/Ifi204/Ifi206	4	0.028777
GO:0002286	T cell activation involved in immune response	2/139	124/29008	0.119378	0.241965	0.177868	Cd74/Irf1	2	0.0143885
GO:0001780	neutrophil homeostasis	1/139	27/29008	0.121683	0.243635	0.179095	Axl	1	0.00719424
GO:0032366	intracellular sterol transport	1/139	27/29008	0.121683	0.243635	0.179095	Abcg1	1	0.00719424
GO:0032367	intracellular cholesterol transport	1/139	27/29008	0.121683	0.243635	0.179095	Abcg1	1	0.00719424
GO:0034368	protein-lipid complex remodeling	1/139	27/29008	0.121683	0.243635	0.179095	Abcg1	1	0.00719424
GO:0034369	plasma lipoprotein particle remodeling	1/139	27/29008	0.121683	0.243635	0.179095	Abcg1	1	0.00719424
GO:0036003	positive regulation of transcription from RNA polymerase II promoter in response to stress	1/139	27/29008	0.121683	0.243635	0.179095	Ddit3	1	0.00719424
GO:0044766	multi-organism transport	1/139	27/29008	0.121683	0.243635	0.179095	Bst2	1	0.00719424
GO:0045723	positive regulation of fatty acid biosynthetic process	1/139	27/29008	0.121683	0.243635	0.179095	Cd74	1	0.00719424
GO:0046823	negative regulation of nucleocytoplasmic transport	1/139	27/29008	0.121683	0.243635	0.179095	Gbp4	1	0.00719424
GO:0070233	negative regulation of T cell apoptotic process	1/139	27/29008	0.121683	0.243635	0.179095	Pnp	1	0.00719424
GO:1902579	multi-organism localization	1/139	27/29008	0.121683	0.243635	0.179095	Bst2	1	0.00719424
GO:0034976	response to endoplasmic reticulum stress	3/139	254/29008	0.123069	0.245969	0.180811	Ddit3/Pml/Trim25	3	0.0215827
GO:0042326	negative regulation of phosphorylation	4/139	396/29008	0.12312	0.245969	0.180811	Adar/Gbp4/Irf1/Parp14	4	0.028777
GO:0033002	muscle cell proliferation	3/139	255/29008	0.124122	0.246613	0.181285	Aif1/Il15/Ptafr	3	0.0215827
GO:0006333	chromatin assembly or disassembly	2/139	127/29008	0.124125	0.246613	0.181285	Daxx/Parp10	2	0.0143885
GO:0018210	peptidyl-threonine modification	2/139	127/29008	0.124125	0.246613	0.181285	Igtp/Irgm1	2	0.0143885
GO:0043280	positive regulation of cysteine-type endopeptidase activity involved in apoptotic process	2/139	127/29008	0.124125	0.246613	0.181285	Pml/Stat1	2	0.0143885
GO:0071621	granulocyte chemotaxis	2/139	127/29008	0.124125	0.246613	0.181285	Cd74/Cxcl10	2	0.0143885
GO:0045807	positive regulation of endocytosis	2/139	128/29008	0.125717	0.246613	0.181285	Axl/Fcgr1	2	0.0143885
GO:1990266	neutrophil migration	2/139	128/29008	0.125717	0.246613	0.181285	Cd74/Cxcl10	2	0.0143885
GO:0010893	positive regulation of steroid biosynthetic process	1/139	28/29008	0.125895	0.246613	0.181285	Abcg1	1	0.00719424
GO:0032469	endoplasmic reticulum calcium ion homeostasis	1/139	28/29008	0.125895	0.246613	0.181285	Pml	1	0.00719424
GO:0033522	histone H2A ubiquitination	1/139	28/29008	0.125895	0.246613	0.181285	Dtx3l	1	0.00719424
GO:0045061	thymic T cell selection	1/139	28/29008	0.125895	0.246613	0.181285	Cd74	1	0.00719424
GO:0045070	positive regulation of viral genome replication	1/139	28/29008	0.125895	0.246613	0.181285	Adar	1	0.00719424
GO:0046639	negative regulation of alpha-beta T cell differentiation	1/139	28/29008	0.125895	0.246613	0.181285	Irf1	1	0.00719424
GO:0046688	response to copper ion	1/139	28/29008	0.125895	0.246613	0.181285	Daxx	1	0.00719424
GO:0071480	cellular response to gamma radiation	1/139	28/29008	0.125895	0.246613	0.181285	Trex1	1	0.00719424
GO:0090023	positive regulation of neutrophil chemotaxis	1/139	28/29008	0.125895	0.246613	0.181285	Cd74	1	0.00719424
GO:0098581	detection of external biotic stimulus	1/139	28/29008	0.125895	0.246613	0.181285	Clec7a	1	0.00719424
GO:1900017	positive regulation of cytokine production involved in inflammatory response	1/139	28/29008	0.125895	0.246613	0.181285	Clec7a	1	0.00719424
GO:0009132	nucleoside diphosphate metabolic process	2/139	129/29008	0.127315	0.248051	0.182342	Cmpk2/Trex1	2	0.0143885
GO:0009593	detection of chemical stimulus	2/139	129/29008	0.127315	0.248051	0.182342	Clec7a/Rtp4	2	0.0143885
GO:0042157	lipoprotein metabolic process	2/139	129/29008	0.127315	0.248051	0.182342	Igtp/Irgm1	2	0.0143885
GO:0043244	regulation of protein-containing complex disassembly	2/139	129/29008	0.127315	0.248051	0.182342	Igtp/Irgm1	2	0.0143885
GO:1901216	positive regulation of neuron death	2/139	129/29008	0.127315	0.248051	0.182342	Daxx/Ddit3	2	0.0143885
GO:2001233	regulation of apoptotic signaling pathway	4/139	402/29008	0.128067	0.249249	0.183222	Cd74/Daxx/Ddit3/Pml	4	0.028777
GO:0051348	negative regulation of transferase activity	3/139	259/29008	0.128366	0.249563	0.183453	Adar/Dtx3l/Pml	3	0.0215827
GO:0033138	positive regulation of peptidyl-serine phosphorylation	2/139	130/29008	0.128917	0.250364	0.184042	Igtp/Irgm1	2	0.0143885
GO:0008340	determination of adult lifespan	1/139	29/29008	0.130088	0.250488	0.184133	Trex1	1	0.00719424
GO:0009218	pyrimidine ribonucleotide metabolic process	1/139	29/29008	0.130088	0.250488	0.184133	Nt5c3	1	0.00719424
GO:0032691	negative regulation of interleukin-1 beta production	1/139	29/29008	0.130088	0.250488	0.184133	Pml	1	0.00719424
GO:0034367	protein-containing complex remodeling	1/139	29/29008	0.130088	0.250488	0.184133	Abcg1	1	0.00719424
GO:0048384	retinoic acid receptor signaling pathway	1/139	29/29008	0.130088	0.250488	0.184133	Pml	1	0.00719424
GO:0060343	trabecula formation	1/139	29/29008	0.130088	0.250488	0.184133	Slc40a1	1	0.00719424
GO:0060444	branching involved in mammary gland duct morphogenesis	1/139	29/29008	0.130088	0.250488	0.184133	Pml	1	0.00719424
GO:0072528	pyrimidine-containing compound biosynthetic process	1/139	29/29008	0.130088	0.250488	0.184133	Cmpk2	1	0.00719424
GO:0035821	modulation of process of other organism	2/139	131/29008	0.130524	0.250794	0.184358	Clec7a/Irgm1	2	0.0143885
GO:0050868	negative regulation of T cell activation	2/139	131/29008	0.130524	0.250794	0.184358	Cd74/Irf1	2	0.0143885
GO:0007568	aging	3/139	262/29008	0.131584	0.252563	0.185658	Ifi27l2a/Pml/Trex1	3	0.0215827
GO:0006979	response to oxidative stress	4/139	407/29008	0.132252	0.253577	0.186404	Aif1/Axl/Pml/Trex1	4	0.028777
GO:0003158	endothelium development	2/139	133/29008	0.133752	0.253665	0.186469	Cxcl10/Slc40a1	2	0.0143885
GO:0090305	nucleic acid phosphodiester bond hydrolysis	2/139	133/29008	0.133752	0.253665	0.186469	Isg20/Trex1	2	0.0143885
GO:0001516	prostaglandin biosynthetic process	1/139	30/29008	0.13426	0.253665	0.186469	Cd74	1	0.00719424
GO:0010390	histone monoubiquitination	1/139	30/29008	0.13426	0.253665	0.186469	Dtx3l	1	0.00719424
GO:0014912	negative regulation of smooth muscle cell migration	1/139	30/29008	0.13426	0.253665	0.186469	Aif1	1	0.00719424
GO:0043153	entrainment of circadian clock by photoperiod	1/139	30/29008	0.13426	0.253665	0.186469	Pml	1	0.00719424
GO:0045454	cell redox homeostasis	1/139	30/29008	0.13426	0.253665	0.186469	Ddit3	1	0.00719424
GO:0046033	AMP metabolic process	1/139	30/29008	0.13426	0.253665	0.186469	Pnp	1	0.00719424
GO:0046039	GTP metabolic process	1/139	30/29008	0.13426	0.253665	0.186469	Pnp	1	0.00719424
GO:0046457	prostanoid biosynthetic process	1/139	30/29008	0.13426	0.253665	0.186469	Cd74	1	0.00719424
GO:0070198	protein localization to chromosome, telomeric region	1/139	30/29008	0.13426	0.253665	0.186469	Pml	1	0.00719424
GO:0071624	positive regulation of granulocyte chemotaxis	1/139	30/29008	0.13426	0.253665	0.186469	Cd74	1	0.00719424
GO:1901658	glycosyl compound catabolic process	1/139	30/29008	0.13426	0.253665	0.186469	Pnp	1	0.00719424
GO:1902914	regulation of protein polyubiquitination	1/139	30/29008	0.13426	0.253665	0.186469	Parp10	1	0.00719424
GO:0014902	myotube differentiation	2/139	134/29008	0.135372	0.255499	0.187817	Cxcl10/Daxx	2	0.0143885
GO:0045926	negative regulation of growth	3/139	266/29008	0.135918	0.256261	0.188377	Bst2/Mndal/Pml	3	0.0215827
GO:0000724	double-strand break repair via homologous recombination	2/139	135/29008	0.136997	0.258028	0.189676	Nabp1/Samhd1	2	0.0143885
GO:0002825	regulation of T-helper 1 type immune response	1/139	31/29008	0.138413	0.25881	0.19025	Irf1	1	0.00719424
GO:0009648	photoperiodism	1/139	31/29008	0.138413	0.25881	0.19025	Pml	1	0.00719424
GO:0010875	positive regulation of cholesterol efflux	1/139	31/29008	0.138413	0.25881	0.19025	Abcg1	1	0.00719424
GO:0030212	hyaluronan metabolic process	1/139	31/29008	0.138413	0.25881	0.19025	Il15	1	0.00719424
GO:0031063	regulation of histone deacetylation	1/139	31/29008	0.138413	0.25881	0.19025	Pml	1	0.00719424
GO:0032801	receptor catabolic process	1/139	31/29008	0.138413	0.25881	0.19025	Dtx3l	1	0.00719424
GO:0032958	inositol phosphate biosynthetic process	1/139	31/29008	0.138413	0.25881	0.19025	Ptafr	1	0.00719424
GO:0030278	regulation of ossification	2/139	136/29008	0.138627	0.258942	0.190347	Isg15/Rsad2	2	0.0143885
GO:0000725	recombinational repair	2/139	137/29008	0.140261	0.261723	0.192392	Nabp1/Samhd1	2	0.0143885
GO:0035966	response to topologically incorrect protein	2/139	138/29008	0.141899	0.262471	0.192941	Daxx/Ddit3	2	0.0143885
GO:0046165	alcohol biosynthetic process	2/139	138/29008	0.141899	0.262471	0.192941	Abcg1/Ptafr	2	0.0143885
GO:0009649	entrainment of circadian clock	1/139	32/29008	0.142546	0.262471	0.192941	Pml	1	0.00719424
GO:0032196	transposition	1/139	32/29008	0.142546	0.262471	0.192941	Trex1	1	0.00719424
GO:0032673	regulation of interleukin-4 production	1/139	32/29008	0.142546	0.262471	0.192941	Ddit3	1	0.00719424
GO:0043372	positive regulation of CD4-positive, alpha-beta T cell differentiation	1/139	32/29008	0.142546	0.262471	0.192941	Irf1	1	0.00719424
GO:0048535	lymph node development	1/139	32/29008	0.142546	0.262471	0.192941	Il15	1	0.00719424
GO:0051085	chaperone cofactor-dependent protein refolding	1/139	32/29008	0.142546	0.262471	0.192941	Cd74	1	0.00719424
GO:0060561	apoptotic process involved in morphogenesis	1/139	32/29008	0.142546	0.262471	0.192941	Pml	1	0.00719424
GO:0090312	positive regulation of protein deacetylation	1/139	32/29008	0.142546	0.262471	0.192941	Pml	1	0.00719424
GO:1902253	regulation of intrinsic apoptotic signaling pathway by p53 class mediator	1/139	32/29008	0.142546	0.262471	0.192941	Cd74	1	0.00719424
GO:1903959	regulation of anion transmembrane transport	1/139	32/29008	0.142546	0.262471	0.192941	Ptafr	1	0.00719424
GO:2000515	negative regulation of CD4-positive, alpha-beta T cell activation	1/139	32/29008	0.142546	0.262471	0.192941	Irf1	1	0.00719424
GO:0051224	negative regulation of protein transport	2/139	139/29008	0.143541	0.264033	0.19409	Gbp4/Rsad2	2	0.0143885
GO:0034614	cellular response to reactive oxygen species	2/139	140/29008	0.145187	0.266252	0.195721	Axl/Trex1	2	0.0143885
GO:0050864	regulation of B cell activation	3/139	275/29008	0.145845	0.266252	0.195721	Cd74/Pnp/Themis2	3	0.0215827
GO:0002438	acute inflammatory response to antigenic stimulus	1/139	33/29008	0.146659	0.266252	0.195721	Fcgr1	1	0.00719424
GO:0002675	positive regulation of acute inflammatory response	1/139	33/29008	0.146659	0.266252	0.195721	Fcgr1	1	0.00719424
GO:0002902	regulation of B cell apoptotic process	1/139	33/29008	0.146659	0.266252	0.195721	Cd74	1	0.00719424
GO:0009156	ribonucleoside monophosphate biosynthetic process	1/139	33/29008	0.146659	0.266252	0.195721	Pnp	1	0.00719424
GO:0033598	mammary gland epithelial cell proliferation	1/139	33/29008	0.146659	0.266252	0.195721	Zfas1	1	0.00719424
GO:0043094	cellular metabolic compound salvage	1/139	33/29008	0.146659	0.266252	0.195721	Pnp	1	0.00719424
GO:0070266	necroptotic process	1/139	33/29008	0.146659	0.266252	0.195721	Zbp1	1	0.00719424
GO:0071168	protein localization to chromatin	1/139	33/29008	0.146659	0.266252	0.195721	Daxx	1	0.00719424
GO:1901797	negative regulation of signal transduction by p53 class mediator	1/139	33/29008	0.146659	0.266252	0.195721	Cd74	1	0.00719424
GO:1902275	regulation of chromatin organization	1/139	33/29008	0.146659	0.266252	0.195721	Parp10	1	0.00719424
GO:1904994	regulation of leukocyte adhesion to vascular endothelial cell	1/139	33/29008	0.146659	0.266252	0.195721	Ptafr	1	0.00719424
GO:0006997	nucleus organization	2/139	141/29008	0.146837	0.266308	0.195762	Daxx/Pml	2	0.0143885
GO:1903829	positive regulation of cellular protein localization	3/139	277/29008	0.148083	0.268299	0.197226	Dtx3l/Parp9/Pml	3	0.0215827
GO:0009112	nucleobase metabolic process	1/139	34/29008	0.150753	0.271776	0.199782	Pnp	1	0.00719424
GO:0010863	positive regulation of phospholipase C activity	1/139	34/29008	0.150753	0.271776	0.199782	Ptafr	1	0.00719424
GO:0032205	negative regulation of telomere maintenance	1/139	34/29008	0.150753	0.271776	0.199782	Pml	1	0.00719424
GO:0043516	regulation of DNA damage response, signal transduction by p53 class mediator	1/139	34/29008	0.150753	0.271776	0.199782	Cd74	1	0.00719424
GO:0070269	pyroptosis	1/139	34/29008	0.150753	0.271776	0.199782	Zbp1	1	0.00719424
GO:0097553	calcium ion transmembrane import into cytosol	2/139	144/29008	0.151811	0.273138	0.200783	Cxcl10/Ddit3	2	0.0143885
GO:1904950	negative regulation of establishment of protein localization	2/139	144/29008	0.151811	0.273138	0.200783	Gbp4/Rsad2	2	0.0143885
GO:0120161	regulation of cold-induced thermogenesis	2/139	145/29008	0.153476	0.275587	0.202583	Ddit3/Il15	2	0.0143885
GO:1903038	negative regulation of leukocyte cell-cell adhesion	2/139	145/29008	0.153476	0.275587	0.202583	Cd74/Irf1	2	0.0143885
GO:0045577	regulation of B cell differentiation	1/139	35/29008	0.154827	0.27589	0.202806	Pnp	1	0.00719424
GO:0045987	positive regulation of smooth muscle contraction	1/139	35/29008	0.154827	0.27589	0.202806	Ptafr	1	0.00719424
GO:0048147	negative regulation of fibroblast proliferation	1/139	35/29008	0.154827	0.27589	0.202806	Parp10	1	0.00719424
GO:0071402	cellular response to lipoprotein particle stimulus	1/139	35/29008	0.154827	0.27589	0.202806	Abcg1	1	0.00719424
GO:0072524	pyridine-containing compound metabolic process	1/139	35/29008	0.154827	0.27589	0.202806	Pnp	1	0.00719424
GO:0090022	regulation of neutrophil chemotaxis	1/139	35/29008	0.154827	0.27589	0.202806	Cd74	1	0.00719424
GO:0090140	regulation of mitochondrial fission	1/139	35/29008	0.154827	0.27589	0.202806	Stat2	1	0.00719424
GO:0042593	glucose homeostasis	3/139	283/29008	0.154864	0.27589	0.202806	Abcg1/Oas1a/Oas1g	3	0.0215827
GO:0033500	carbohydrate homeostasis	3/139	284/29008	0.156004	0.277647	0.204097	Abcg1/Oas1a/Oas1g	3	0.0215827
GO:0019233	sensory perception of pain	2/139	147/29008	0.156817	0.278547	0.204759	Fcgr1/Ptafr	2	0.0143885
GO:0106106	cold-induced thermogenesis	2/139	147/29008	0.156817	0.278547	0.204759	Ddit3/Il15	2	0.0143885
GO:0009154	purine ribonucleotide catabolic process	1/139	36/29008	0.158882	0.280836	0.206442	Pnp	1	0.00719424
GO:0010939	regulation of necrotic cell death	1/139	36/29008	0.158882	0.280836	0.206442	Zbp1	1	0.00719424
GO:0034122	negative regulation of toll-like receptor signaling pathway	1/139	36/29008	0.158882	0.280836	0.206442	Trim30a	1	0.00719424
GO:0045589	regulation of regulatory T cell differentiation	1/139	36/29008	0.158882	0.280836	0.206442	Irf1	1	0.00719424
GO:0050901	leukocyte tethering or rolling	1/139	36/29008	0.158882	0.280836	0.206442	Ptafr	1	0.00719424
GO:0009411	response to UV	2/139	149/29008	0.160172	0.282841	0.207916	Pml/Trex1	2	0.0143885
GO:0002724	regulation of T cell cytokine production	1/139	37/29008	0.162918	0.285461	0.209841	Rsad2	1	0.00719424
GO:0006458	'de novo' protein folding	1/139	37/29008	0.162918	0.285461	0.209841	Cd74	1	0.00719424
GO:0016572	histone phosphorylation	1/139	37/29008	0.162918	0.285461	0.209841	Daxx	1	0.00719424
GO:0032365	intracellular lipid transport	1/139	37/29008	0.162918	0.285461	0.209841	Abcg1	1	0.00719424
GO:0032508	DNA duplex unwinding	1/139	37/29008	0.162918	0.285461	0.209841	Trex1	1	0.00719424
GO:0032692	negative regulation of interleukin-1 production	1/139	37/29008	0.162918	0.285461	0.209841	Pml	1	0.00719424
GO:0051084	'de novo' posttranslational protein folding	1/139	37/29008	0.162918	0.285461	0.209841	Cd74	1	0.00719424
GO:1902624	positive regulation of neutrophil migration	1/139	37/29008	0.162918	0.285461	0.209841	Cd74	1	0.00719424
GO:0010565	regulation of cellular ketone metabolic process	2/139	153/29008	0.166922	0.289416	0.212749	Cd74/Trex1	2	0.0143885
GO:0000184	nuclear-transcribed mRNA catabolic process, nonsense-mediated decay	1/139	38/29008	0.166934	0.289416	0.212749	Helz2	1	0.00719424
GO:0002701	negative regulation of production of molecular mediator of immune response	1/139	38/29008	0.166934	0.289416	0.212749	Bst2	1	0.00719424
GO:0009595	detection of biotic stimulus	1/139	38/29008	0.166934	0.289416	0.212749	Clec7a	1	0.00719424
GO:0034661	ncRNA catabolic process	1/139	38/29008	0.166934	0.289416	0.212749	Slfn8	1	0.00719424
GO:0045622	regulation of T-helper cell differentiation	1/139	38/29008	0.166934	0.289416	0.212749	Irf1	1	0.00719424
GO:0046686	response to cadmium ion	1/139	38/29008	0.166934	0.289416	0.212749	Daxx	1	0.00719424
GO:1900087	positive regulation of G1/S transition of mitotic cell cycle	1/139	38/29008	0.166934	0.289416	0.212749	Aif1	1	0.00719424
GO:1900274	regulation of phospholipase C activity	1/139	38/29008	0.166934	0.289416	0.212749	Ptafr	1	0.00719424
GO:1902003	regulation of amyloid-beta formation	1/139	38/29008	0.166934	0.289416	0.212749	Abcg1	1	0.00719424
GO:1902229	regulation of intrinsic apoptotic signaling pathway in response to DNA damage	1/139	38/29008	0.166934	0.289416	0.212749	Cd74	1	0.00719424
GO:0071496	cellular response to external stimulus	3/139	295/29008	0.168709	0.292215	0.214806	Axl/Ifi204/Ifi206	3	0.0215827
GO:0006323	DNA packaging	2/139	155/29008	0.170315	0.293534	0.215776	Daxx/Parp10	2	0.0143885
GO:0001782	B cell homeostasis	1/139	39/29008	0.170931	0.293534	0.215776	Cd74	1	0.00719424
GO:0002861	regulation of inflammatory response to antigenic stimulus	1/139	39/29008	0.170931	0.293534	0.215776	Fcgr1	1	0.00719424
GO:0009167	purine ribonucleoside monophosphate metabolic process	1/139	39/29008	0.170931	0.293534	0.215776	Pnp	1	0.00719424
GO:0031297	replication fork processing	1/139	39/29008	0.170931	0.293534	0.215776	Samhd1	1	0.00719424
GO:0032633	interleukin-4 production	1/139	39/29008	0.170931	0.293534	0.215776	Ddit3	1	0.00719424
GO:0032743	positive regulation of interleukin-2 production	1/139	39/29008	0.170931	0.293534	0.215776	Pnp	1	0.00719424
GO:0044088	regulation of vacuole organization	1/139	39/29008	0.170931	0.293534	0.215776	Trex1	1	0.00719424
GO:0046640	regulation of alpha-beta T cell proliferation	1/139	39/29008	0.170931	0.293534	0.215776	Irf1	1	0.00719424
GO:0043254	regulation of protein-containing complex assembly	4/139	451/29008	0.17137	0.294008	0.216125	Igtp/Irgm1/Isg15/Trim30a	4	0.028777
GO:0010563	negative regulation of phosphorus metabolic process	4/139	453/29008	0.173237	0.29665	0.218067	Adar/Gbp4/Irf1/Parp14	4	0.028777
GO:0045936	negative regulation of phosphate metabolic process	4/139	453/29008	0.173237	0.29665	0.218067	Adar/Gbp4/Irf1/Parp14	4	0.028777
GO:0097530	granulocyte migration	2/139	157/29008	0.17372	0.297196	0.218468	Cd74/Cxcl10	2	0.0143885
GO:0030521	androgen receptor signaling pathway	1/139	40/29008	0.174909	0.297263	0.218517	Daxx	1	0.00719424
GO:0033363	secretory granule organization	1/139	40/29008	0.174909	0.297263	0.218517	Abcg1	1	0.00719424
GO:0043302	positive regulation of leukocyte degranulation	1/139	40/29008	0.174909	0.297263	0.218517	Ptafr	1	0.00719424
GO:0045066	regulatory T cell differentiation	1/139	40/29008	0.174909	0.297263	0.218517	Irf1	1	0.00719424
GO:0051154	negative regulation of striated muscle cell differentiation	1/139	40/29008	0.174909	0.297263	0.218517	Daxx	1	0.00719424
GO:0090181	regulation of cholesterol metabolic process	1/139	40/29008	0.174909	0.297263	0.218517	Abcg1	1	0.00719424
GO:2000516	positive regulation of CD4-positive, alpha-beta T cell activation	1/139	40/29008	0.174909	0.297263	0.218517	Irf1	1	0.00719424
GO:0045667	regulation of osteoblast differentiation	2/139	158/29008	0.175427	0.297864	0.218959	Ifi204/Ifitm3	2	0.0143885
GO:0045765	regulation of angiogenesis	3/139	302/29008	0.176948	0.300165	0.220651	Cxcl10/Pml/Stat1	3	0.0215827
GO:0034250	positive regulation of cellular amide metabolic process	2/139	159/29008	0.177136	0.300203	0.220679	Abcg1/Ptafr	2	0.0143885
GO:0006910	phagocytosis, recognition	2/139	160/29008	0.178849	0.300884	0.221179	Clec7a/Fcgr1	2	0.0143885
GO:0002446	neutrophil mediated immunity	1/139	41/29008	0.178868	0.300884	0.221179	Ptafr	1	0.00719424
GO:0006636	unsaturated fatty acid biosynthetic process	1/139	41/29008	0.178868	0.300884	0.221179	Cd74	1	0.00719424
GO:0032733	positive regulation of interleukin-10 production	1/139	41/29008	0.178868	0.300884	0.221179	Isg15	1	0.00719424
GO:0043368	positive T cell selection	1/139	41/29008	0.178868	0.300884	0.221179	Cd74	1	0.00719424
GO:0060603	mammary gland duct morphogenesis	1/139	41/29008	0.178868	0.300884	0.221179	Pml	1	0.00719424
GO:0071827	plasma lipoprotein particle organization	1/139	41/29008	0.178868	0.300884	0.221179	Abcg1	1	0.00719424
GO:2000279	negative regulation of DNA biosynthetic process	1/139	41/29008	0.178868	0.300884	0.221179	Pml	1	0.00719424
GO:0015980	energy derivation by oxidation of organic compounds	3/139	305/29008	0.180513	0.303369	0.223006	Oas1a/Oas1g/Trex1	3	0.0215827
GO:1901342	regulation of vasculature development	3/139	306/29008	0.181706	0.304834	0.224083	Cxcl10/Pml/Stat1	3	0.0215827
GO:1990845	adaptive thermogenesis	2/139	162/29008	0.18228	0.304834	0.224083	Ddit3/Il15	2	0.0143885
GO:0001774	microglial cell activation	1/139	42/29008	0.182808	0.304834	0.224083	Aif1	1	0.00719424
GO:0009126	purine nucleoside monophosphate metabolic process	1/139	42/29008	0.182808	0.304834	0.224083	Pnp	1	0.00719424
GO:0010874	regulation of cholesterol efflux	1/139	42/29008	0.182808	0.304834	0.224083	Abcg1	1	0.00719424
GO:0030501	positive regulation of bone mineralization	1/139	42/29008	0.182808	0.304834	0.224083	Isg15	1	0.00719424
GO:0072595	maintenance of protein localization in organelle	1/139	42/29008	0.182808	0.304834	0.224083	Pml	1	0.00719424
GO:1900181	negative regulation of protein localization to nucleus	1/139	42/29008	0.182808	0.304834	0.224083	Gbp4	1	0.00719424
GO:0048511	rhythmic process	3/139	307/29008	0.182901	0.304834	0.224083	Axl/Dbp/Pml	3	0.0215827
GO:0019932	second-messenger-mediated signaling	3/139	308/29008	0.184098	0.306547	0.225342	Ccrl2/Igtp/Irgm1	3	0.0215827
GO:0009267	cellular response to starvation	2/139	164/29008	0.185722	0.308096	0.22648	Ifi204/Ifi206	2	0.0143885
GO:0001783	B cell apoptotic process	1/139	43/29008	0.18673	0.308096	0.22648	Cd74	1	0.00719424
GO:0006984	ER-nucleus signaling pathway	1/139	43/29008	0.18673	0.308096	0.22648	Ddit3	1	0.00719424
GO:0009124	nucleoside monophosphate biosynthetic process	1/139	43/29008	0.18673	0.308096	0.22648	Pnp	1	0.00719424
GO:0016925	protein sumoylation	1/139	43/29008	0.18673	0.308096	0.22648	Ifih1	1	0.00719424
GO:0017145	stem cell division	1/139	43/29008	0.18673	0.308096	0.22648	Samd9l	1	0.00719424
GO:0032735	positive regulation of interleukin-12 production	1/139	43/29008	0.18673	0.308096	0.22648	Irf1	1	0.00719424
GO:0046636	negative regulation of alpha-beta T cell activation	1/139	43/29008	0.18673	0.308096	0.22648	Irf1	1	0.00719424
GO:0051281	positive regulation of release of sequestered calcium ion into cytosol	1/139	43/29008	0.18673	0.308096	0.22648	Cxcl10	1	0.00719424
GO:0097300	programmed necrotic cell death	1/139	43/29008	0.18673	0.308096	0.22648	Zbp1	1	0.00719424
GO:0030879	mammary gland development	2/139	165/29008	0.187446	0.308996	0.227142	Pml/Zfas1	2	0.0143885
GO:0009895	negative regulation of catabolic process	3/139	311/29008	0.187701	0.309135	0.227244	Il10ra/Pml/Tent5a	3	0.0215827
GO:0033135	regulation of peptidyl-serine phosphorylation	2/139	166/29008	0.189173	0.310731	0.228417	Igtp/Irgm1	2	0.0143885
GO:0002691	regulation of cellular extravasation	1/139	44/29008	0.190633	0.310731	0.228417	Ptafr	1	0.00719424
GO:0010559	regulation of glycoprotein biosynthetic process	1/139	44/29008	0.190633	0.310731	0.228417	Il15	1	0.00719424
GO:0030225	macrophage differentiation	1/139	44/29008	0.190633	0.310731	0.228417	Il15	1	0.00719424
GO:0031507	heterochromatin assembly	1/139	44/29008	0.190633	0.310731	0.228417	Znfx1	1	0.00719424
GO:0032392	DNA geometric change	1/139	44/29008	0.190633	0.310731	0.228417	Trex1	1	0.00719424
GO:0035774	positive regulation of insulin secretion involved in cellular response to glucose stimulus	1/139	44/29008	0.190633	0.310731	0.228417	Abcg1	1	0.00719424
GO:0045940	positive regulation of steroid metabolic process	1/139	44/29008	0.190633	0.310731	0.228417	Abcg1	1	0.00719424
GO:0070232	regulation of T cell apoptotic process	1/139	44/29008	0.190633	0.310731	0.228417	Pnp	1	0.00719424
GO:1902742	apoptotic process involved in development	1/139	44/29008	0.190633	0.310731	0.228417	Pml	1	0.00719424
GO:0030178	negative regulation of Wnt signaling pathway	2/139	167/29008	0.190902	0.310731	0.228417	Ddit3/Rnf213	2	0.0143885
GO:0043433	negative regulation of DNA-binding transcription factor activity	2/139	167/29008	0.190902	0.310731	0.228417	Ddit3/Parp10	2	0.0143885
GO:0071248	cellular response to metal ion	2/139	167/29008	0.190902	0.310731	0.228417	Daxx/Slc40a1	2	0.0143885
GO:0010830	regulation of myotube differentiation	1/139	45/29008	0.194517	0.314915	0.231494	Daxx	1	0.00719424
GO:0032373	positive regulation of sterol transport	1/139	45/29008	0.194517	0.314915	0.231494	Abcg1	1	0.00719424
GO:0032376	positive regulation of cholesterol transport	1/139	45/29008	0.194517	0.314915	0.231494	Abcg1	1	0.00719424
GO:0071825	protein-lipid complex subunit organization	1/139	45/29008	0.194517	0.314915	0.231494	Abcg1	1	0.00719424
GO:0097178	ruffle assembly	1/139	45/29008	0.194517	0.314915	0.231494	Aif1	1	0.00719424
GO:1902991	regulation of amyloid precursor protein catabolic process	1/139	45/29008	0.194517	0.314915	0.231494	Abcg1	1	0.00719424
GO:0006325	chromatin organization	4/139	477/29008	0.196181	0.317326	0.233266	Daxx/Dtx3l/Parp10/Znfx1	4	0.028777
GO:0050680	negative regulation of epithelial cell proliferation	2/139	171/29008	0.197838	0.318892	0.234417	Stat1/Zfas1	2	0.0143885
GO:0002369	T cell cytokine production	1/139	46/29008	0.198383	0.318892	0.234417	Rsad2	1	0.00719424
GO:0008631	intrinsic apoptotic signaling pathway in response to oxidative stress	1/139	46/29008	0.198383	0.318892	0.234417	Pml	1	0.00719424
GO:0030890	positive regulation of B cell proliferation	1/139	46/29008	0.198383	0.318892	0.234417	Cd74	1	0.00719424
GO:0044848	biological phase	1/139	46/29008	0.198383	0.318892	0.234417	Trex1	1	0.00719424
GO:0045005	DNA-dependent DNA replication maintenance of fidelity	1/139	46/29008	0.198383	0.318892	0.234417	Samhd1	1	0.00719424
GO:0051898	negative regulation of protein kinase B signaling	1/139	46/29008	0.198383	0.318892	0.234417	Ddit3	1	0.00719424
GO:0071214	cellular response to abiotic stimulus	3/139	322/29008	0.201068	0.322636	0.237169	Ifi204/Ifi206/Trex1	3	0.0215827
GO:0104004	cellular response to environmental stimulus	3/139	322/29008	0.201068	0.322636	0.237169	Ifi204/Ifi206/Trex1	3	0.0215827
GO:0051896	regulation of protein kinase B signaling	2/139	173/29008	0.201318	0.322751	0.237253	Axl/Ddit3	2	0.0143885
GO:0000266	mitochondrial fission	1/139	47/29008	0.20223	0.323353	0.237696	Stat2	1	0.00719424
GO:0006110	regulation of glycolytic process	1/139	47/29008	0.20223	0.323353	0.237696	Trex1	1	0.00719424
GO:1903018	regulation of glycoprotein metabolic process	1/139	47/29008	0.20223	0.323353	0.237696	Il15	1	0.00719424
GO:0031056	regulation of histone modification	2/139	174/29008	0.203061	0.32411	0.238252	Daxx/Pml	2	0.0143885
GO:0071356	cellular response to tumor necrosis factor	2/139	174/29008	0.203061	0.32411	0.238252	Irf1/Stat1	2	0.0143885
GO:0001580	detection of chemical stimulus involved in sensory perception of bitter taste	1/139	48/29008	0.206059	0.327163	0.240497	Rtp4	1	0.00719424
GO:0034205	amyloid-beta formation	1/139	48/29008	0.206059	0.327163	0.240497	Abcg1	1	0.00719424
GO:0042304	regulation of fatty acid biosynthetic process	1/139	48/29008	0.206059	0.327163	0.240497	Cd74	1	0.00719424
GO:0045923	positive regulation of fatty acid metabolic process	1/139	48/29008	0.206059	0.327163	0.240497	Cd74	1	0.00719424
GO:0051972	regulation of telomerase activity	1/139	48/29008	0.206059	0.327163	0.240497	Pml	1	0.00719424
GO:0090317	negative regulation of intracellular protein transport	1/139	48/29008	0.206059	0.327163	0.240497	Gbp4	1	0.00719424
GO:2001242	regulation of intrinsic apoptotic signaling pathway	2/139	176/29008	0.206551	0.327658	0.240861	Cd74/Ddit3	2	0.0143885
GO:0006913	nucleocytoplasmic transport	3/139	327/29008	0.207218	0.32814	0.241215	Adar/Gbp4/Pml	3	0.0215827
GO:0051169	nuclear transport	3/139	327/29008	0.207218	0.32814	0.241215	Adar/Gbp4/Pml	3	0.0215827
GO:0006874	cellular calcium ion homeostasis	4/139	490/29008	0.208986	0.330024	0.2426	Ccrl2/Cxcl10/Ddit3/Pml	4	0.028777
GO:0016601	Rac protein signal transduction	1/139	49/29008	0.209869	0.330024	0.2426	Aif1	1	0.00719424
GO:0032210	regulation of telomere maintenance via telomerase	1/139	49/29008	0.209869	0.330024	0.2426	Pml	1	0.00719424
GO:0035196	production of miRNAs involved in gene silencing by miRNA	1/139	49/29008	0.209869	0.330024	0.2426	Adar	1	0.00719424
GO:0043124	negative regulation of I-kappaB kinase/NF-kappaB signaling	1/139	49/29008	0.209869	0.330024	0.2426	Stat1	1	0.00719424
GO:0045429	positive regulation of nitric oxide biosynthetic process	1/139	49/29008	0.209869	0.330024	0.2426	Aif1	1	0.00719424
GO:1902622	regulation of neutrophil migration	1/139	49/29008	0.209869	0.330024	0.2426	Cd74	1	0.00719424
GO:1902808	positive regulation of cell cycle G1/S phase transition	1/139	49/29008	0.209869	0.330024	0.2426	Aif1	1	0.00719424
GO:0051260	protein homooligomerization	2/139	178/29008	0.210049	0.330024	0.2426	Rnf213/Samhd1	2	0.0143885
GO:0007520	myoblast fusion	1/139	50/29008	0.213662	0.33454	0.245919	Cxcl10	1	0.00719424
GO:0016574	histone ubiquitination	1/139	50/29008	0.213662	0.33454	0.245919	Dtx3l	1	0.00719424
GO:0043618	regulation of transcription from RNA polymerase II promoter in response to stress	1/139	50/29008	0.213662	0.33454	0.245919	Ddit3	1	0.00719424
GO:0044818	mitotic G2/M transition checkpoint	1/139	50/29008	0.213662	0.33454	0.245919	Nabp1	1	0.00719424
GO:0071674	mononuclear cell migration	2/139	181/29008	0.215305	0.336822	0.247597	Aif1/Cxcl10	2	0.0143885
GO:0031050	dsRNA processing	1/139	51/29008	0.217436	0.336952	0.247693	Adar	1	0.00719424
GO:0045933	positive regulation of muscle contraction	1/139	51/29008	0.217436	0.336952	0.247693	Ptafr	1	0.00719424
GO:0046456	icosanoid biosynthetic process	1/139	51/29008	0.217436	0.336952	0.247693	Cd74	1	0.00719424
GO:0048806	genitalia development	1/139	51/29008	0.217436	0.336952	0.247693	Axl	1	0.00719424
GO:0050913	sensory perception of bitter taste	1/139	51/29008	0.217436	0.336952	0.247693	Rtp4	1	0.00719424
GO:0051289	protein homotetramerization	1/139	51/29008	0.217436	0.336952	0.247693	Samhd1	1	0.00719424
GO:0051438	regulation of ubiquitin-protein transferase activity	1/139	51/29008	0.217436	0.336952	0.247693	Dtx3l	1	0.00719424
GO:0061756	leukocyte adhesion to vascular endothelial cell	1/139	51/29008	0.217436	0.336952	0.247693	Ptafr	1	0.00719424
GO:0070839	metal ion export	1/139	51/29008	0.217436	0.336952	0.247693	Slc40a1	1	0.00719424
GO:0070918	production of small RNA involved in gene silencing by RNA	1/139	51/29008	0.217436	0.336952	0.247693	Adar	1	0.00719424
GO:1904407	positive regulation of nitric oxide metabolic process	1/139	51/29008	0.217436	0.336952	0.247693	Aif1	1	0.00719424
GO:0045834	positive regulation of lipid metabolic process	2/139	183/29008	0.218817	0.338801	0.249052	Abcg1/Cd74	2	0.0143885
GO:0010518	positive regulation of phospholipase activity	1/139	52/29008	0.221193	0.340441	0.250258	Ptafr	1	0.00719424
GO:0032206	positive regulation of telomere maintenance	1/139	52/29008	0.221193	0.340441	0.250258	Pml	1	0.00719424
GO:0032715	negative regulation of interleukin-6 production	1/139	52/29008	0.221193	0.340441	0.250258	Trim30a	1	0.00719424
GO:0045814	negative regulation of gene expression, epigenetic	1/139	52/29008	0.221193	0.340441	0.250258	Znfx1	1	0.00719424
GO:0050912	detection of chemical stimulus involved in sensory perception of taste	1/139	52/29008	0.221193	0.340441	0.250258	Rtp4	1	0.00719424
GO:0070169	positive regulation of biomineral tissue development	1/139	52/29008	0.221193	0.340441	0.250258	Isg15	1	0.00719424
GO:2000059	negative regulation of ubiquitin-dependent protein catabolic process	1/139	52/29008	0.221193	0.340441	0.250258	Pml	1	0.00719424
GO:0002673	regulation of acute inflammatory response	1/139	53/29008	0.224931	0.343566	0.252555	Fcgr1	1	0.00719424
GO:0008333	endosome to lysosome transport	1/139	53/29008	0.224931	0.343566	0.252555	Dtx3l	1	0.00719424
GO:0034605	cellular response to heat	1/139	53/29008	0.224931	0.343566	0.252555	Daxx	1	0.00719424
GO:0043370	regulation of CD4-positive, alpha-beta T cell differentiation	1/139	53/29008	0.224931	0.343566	0.252555	Irf1	1	0.00719424
GO:0051205	protein insertion into membrane	1/139	53/29008	0.224931	0.343566	0.252555	Rtp4	1	0.00719424
GO:0060147	regulation of posttranscriptional gene silencing	1/139	53/29008	0.224931	0.343566	0.252555	Adar	1	0.00719424
GO:0070828	heterochromatin organization	1/139	53/29008	0.224931	0.343566	0.252555	Znfx1	1	0.00719424
GO:0110151	positive regulation of biomineralization	1/139	53/29008	0.224931	0.343566	0.252555	Isg15	1	0.00719424
GO:2000677	regulation of transcription regulatory region DNA binding	1/139	53/29008	0.224931	0.343566	0.252555	Ddit3	1	0.00719424
GO:0010951	negative regulation of endopeptidase activity	2/139	187/29008	0.225855	0.344686	0.253377	Ifi204/Ifi206	2	0.0143885
GO:0001659	temperature homeostasis	2/139	188/29008	0.227617	0.346037	0.254371	Ddit3/Il15	2	0.0143885
GO:0002714	positive regulation of B cell mediated immunity	1/139	54/29008	0.228652	0.346037	0.254371	Fcgr1	1	0.00719424
GO:0002891	positive regulation of immunoglobulin mediated immune response	1/139	54/29008	0.228652	0.346037	0.254371	Fcgr1	1	0.00719424
GO:0006692	prostanoid metabolic process	1/139	54/29008	0.228652	0.346037	0.254371	Cd74	1	0.00719424
GO:0006693	prostaglandin metabolic process	1/139	54/29008	0.228652	0.346037	0.254371	Cd74	1	0.00719424
GO:0010883	regulation of lipid storage	1/139	54/29008	0.228652	0.346037	0.254371	Abcg1	1	0.00719424
GO:0048247	lymphocyte chemotaxis	1/139	54/29008	0.228652	0.346037	0.254371	Cxcl10	1	0.00719424
GO:0048255	mRNA stabilization	1/139	54/29008	0.228652	0.346037	0.254371	Tent5a	1	0.00719424
GO:0060966	regulation of gene silencing by RNA	1/139	54/29008	0.228652	0.346037	0.254371	Adar	1	0.00719424
GO:0090311	regulation of protein deacetylation	1/139	54/29008	0.228652	0.346037	0.254371	Pml	1	0.00719424
GO:0000302	response to reactive oxygen species	2/139	189/29008	0.22938	0.346559	0.254755	Axl/Trex1	2	0.0143885
GO:0031644	regulation of nervous system process	2/139	189/29008	0.22938	0.346559	0.254755	Fcgr1/Ptafr	2	0.0143885
GO:0006493	protein O-linked glycosylation	1/139	55/29008	0.232355	0.349886	0.2572	Il15	1	0.00719424
GO:0043620	regulation of DNA-templated transcription in response to stress	1/139	55/29008	0.232355	0.349886	0.2572	Ddit3	1	0.00719424
GO:0055010	ventricular cardiac muscle tissue morphogenesis	1/139	55/29008	0.232355	0.349886	0.2572	Ly6e	1	0.00719424
GO:2000378	negative regulation of reactive oxygen species metabolic process	1/139	55/29008	0.232355	0.349886	0.2572	Trim30a	1	0.00719424
GO:0071900	regulation of protein serine/threonine kinase activity	3/139	349/29008	0.234749	0.353086	0.259552	Fgd2/Igtp/Irgm1	3	0.0215827
GO:0001974	blood vessel remodeling	1/139	56/29008	0.236041	0.353086	0.259552	Axl	1	0.00719424
GO:0006695	cholesterol biosynthetic process	1/139	56/29008	0.236041	0.353086	0.259552	Abcg1	1	0.00719424
GO:0009948	anterior/posterior axis specification	1/139	56/29008	0.236041	0.353086	0.259552	Ddit3	1	0.00719424
GO:0043507	positive regulation of JUN kinase activity	1/139	56/29008	0.236041	0.353086	0.259552	Fgd2	1	0.00719424
GO:0061383	trabecula morphogenesis	1/139	56/29008	0.236041	0.353086	0.259552	Slc40a1	1	0.00719424
GO:0090303	positive regulation of wound healing	1/139	56/29008	0.236041	0.353086	0.259552	Clec7a	1	0.00719424
GO:1902653	secondary alcohol biosynthetic process	1/139	56/29008	0.236041	0.353086	0.259552	Abcg1	1	0.00719424
GO:0034767	positive regulation of ion transmembrane transport	2/139	193/29008	0.236442	0.353102	0.259565	Cxcl10/Ptafr	2	0.0143885
GO:0051099	positive regulation of binding	2/139	193/29008	0.236442	0.353102	0.259565	Dtx3l/Parp9	2	0.0143885
GO:0043434	response to peptide hormone	3/139	351/29008	0.237285	0.35407	0.260276	Irf1/Stat1/Stat2	3	0.0215827
GO:0031529	ruffle organization	1/139	57/29008	0.239708	0.356217	0.261854	Aif1	1	0.00719424
GO:0035567	non-canonical Wnt signaling pathway	1/139	57/29008	0.239708	0.356217	0.261854	Rnf213	1	0.00719424
GO:0043647	inositol phosphate metabolic process	1/139	57/29008	0.239708	0.356217	0.261854	Ptafr	1	0.00719424
GO:0071622	regulation of granulocyte chemotaxis	1/139	57/29008	0.239708	0.356217	0.261854	Cd74	1	0.00719424
GO:1905953	negative regulation of lipid localization	1/139	57/29008	0.239708	0.356217	0.261854	Abcg1	1	0.00719424
GO:0034612	response to tumor necrosis factor	2/139	196/29008	0.241746	0.358951	0.263864	Irf1/Stat1	2	0.0143885
GO:0010761	fibroblast migration	1/139	58/29008	0.243359	0.359514	0.264278	Pml	1	0.00719424
GO:0043470	regulation of carbohydrate catabolic process	1/139	58/29008	0.243359	0.359514	0.264278	Trex1	1	0.00719424
GO:0045599	negative regulation of fat cell differentiation	1/139	58/29008	0.243359	0.359514	0.264278	Ddit3	1	0.00719424
GO:0045778	positive regulation of ossification	1/139	58/29008	0.243359	0.359514	0.264278	Isg15	1	0.00719424
GO:0061077	chaperone-mediated protein folding	1/139	58/29008	0.243359	0.359514	0.264278	Cd74	1	0.00719424
GO:1904356	regulation of telomere maintenance via telomere lengthening	1/139	58/29008	0.243359	0.359514	0.264278	Pml	1	0.00719424
GO:0006109	regulation of carbohydrate metabolic process	2/139	197/29008	0.243516	0.359514	0.264278	Ptafr/Trex1	2	0.0143885
GO:0006911	phagocytosis, engulfment	2/139	198/29008	0.245286	0.36179	0.265951	Aif1/Fcgr1	2	0.0143885
GO:0031667	response to nutrient levels	3/139	358/29008	0.246199	0.36179	0.265951	Ddit3/Ifi204/Ifi206	3	0.0215827
GO:0045861	negative regulation of proteolysis	3/139	358/29008	0.246199	0.36179	0.265951	Ifi204/Ifi206/Pml	3	0.0215827
GO:0006826	iron ion transport	1/139	59/29008	0.246992	0.36179	0.265951	Slc40a1	1	0.00719424
GO:0050922	negative regulation of chemotaxis	1/139	59/29008	0.246992	0.36179	0.265951	Aif1	1	0.00719424
GO:0060443	mammary gland morphogenesis	1/139	59/29008	0.246992	0.36179	0.265951	Pml	1	0.00719424
GO:1900015	regulation of cytokine production involved in inflammatory response	1/139	59/29008	0.246992	0.36179	0.265951	Clec7a	1	0.00719424
GO:1903793	positive regulation of anion transport	1/139	59/29008	0.246992	0.36179	0.265951	Ptafr	1	0.00719424
GO:0031669	cellular response to nutrient levels	2/139	199/29008	0.247056	0.36179	0.265951	Ifi204/Ifi206	2	0.0143885
GO:0051048	negative regulation of secretion	2/139	199/29008	0.247056	0.36179	0.265951	Cd74/Rsad2	2	0.0143885
GO:0006278	RNA-dependent DNA biosynthetic process	1/139	60/29008	0.250607	0.365217	0.26847	Pml	1	0.00719424
GO:0006446	regulation of translational initiation	1/139	60/29008	0.250607	0.365217	0.26847	Pml	1	0.00719424
GO:0007004	telomere maintenance via telomerase	1/139	60/29008	0.250607	0.365217	0.26847	Pml	1	0.00719424
GO:0042987	amyloid precursor protein catabolic process	1/139	60/29008	0.250607	0.365217	0.26847	Abcg1	1	0.00719424
GO:0070265	necrotic cell death	1/139	60/29008	0.250607	0.365217	0.26847	Zbp1	1	0.00719424
GO:2001238	positive regulation of extrinsic apoptotic signaling pathway	1/139	60/29008	0.250607	0.365217	0.26847	Pml	1	0.00719424
GO:0048771	tissue remodeling	2/139	202/29008	0.252371	0.366623	0.269504	Axl/Pml	2	0.0143885
GO:0006584	catecholamine metabolic process	1/139	61/29008	0.254206	0.366623	0.269504	Ly6e	1	0.00719424
GO:0009712	catechol-containing compound metabolic process	1/139	61/29008	0.254206	0.366623	0.269504	Ly6e	1	0.00719424
GO:0010259	multicellular organism aging	1/139	61/29008	0.254206	0.366623	0.269504	Trex1	1	0.00719424
GO:0010676	positive regulation of cellular carbohydrate metabolic process	1/139	61/29008	0.254206	0.366623	0.269504	Ptafr	1	0.00719424
GO:0010972	negative regulation of G2/M transition of mitotic cell cycle	1/139	61/29008	0.254206	0.366623	0.269504	Nabp1	1	0.00719424
GO:0042698	ovulation cycle	1/139	61/29008	0.254206	0.366623	0.269504	Axl	1	0.00719424
GO:0043300	regulation of leukocyte degranulation	1/139	61/29008	0.254206	0.366623	0.269504	Ptafr	1	0.00719424
GO:0046173	polyol biosynthetic process	1/139	61/29008	0.254206	0.366623	0.269504	Ptafr	1	0.00719424
GO:0070098	chemokine-mediated signaling pathway	1/139	61/29008	0.254206	0.366623	0.269504	Cxcl10	1	0.00719424
GO:0070231	T cell apoptotic process	1/139	61/29008	0.254206	0.366623	0.269504	Pnp	1	0.00719424
GO:0140115	export across plasma membrane	1/139	61/29008	0.254206	0.366623	0.269504	Slc40a1	1	0.00719424
GO:1902373	negative regulation of mRNA catabolic process	1/139	61/29008	0.254206	0.366623	0.269504	Tent5a	1	0.00719424
GO:0043491	protein kinase B signaling	2/139	205/29008	0.257688	0.370019	0.272	Axl/Ddit3	2	0.0143885
GO:0009259	ribonucleotide metabolic process	3/139	367/29008	0.257737	0.370019	0.272	Nt5c3/Pnp/Trex1	3	0.0215827
GO:0002534	cytokine production involved in inflammatory response	1/139	62/29008	0.257787	0.370019	0.272	Clec7a	1	0.00719424
GO:0016126	sterol biosynthetic process	1/139	62/29008	0.257787	0.370019	0.272	Abcg1	1	0.00719424
GO:0033344	cholesterol efflux	1/139	62/29008	0.257787	0.370019	0.272	Abcg1	1	0.00719424
GO:0046427	positive regulation of receptor signaling pathway via JAK-STAT	1/139	62/29008	0.257787	0.370019	0.272	Il10ra	1	0.00719424
GO:0022408	negative regulation of cell-cell adhesion	2/139	206/29008	0.259461	0.372127	0.27355	Cd74/Irf1	2	0.0143885
GO:0099024	plasma membrane invagination	2/139	207/29008	0.261234	0.37277	0.274022	Aif1/Fcgr1	2	0.0143885
GO:0002792	negative regulation of peptide secretion	1/139	63/29008	0.261351	0.37277	0.274022	Cd74	1	0.00719424
GO:0009620	response to fungus	1/139	63/29008	0.261351	0.37277	0.274022	Clec7a	1	0.00719424
GO:0014911	positive regulation of smooth muscle cell migration	1/139	63/29008	0.261351	0.37277	0.274022	Aif1	1	0.00719424
GO:0032653	regulation of interleukin-10 production	1/139	63/29008	0.261351	0.37277	0.274022	Isg15	1	0.00719424
GO:0032655	regulation of interleukin-12 production	1/139	63/29008	0.261351	0.37277	0.274022	Irf1	1	0.00719424
GO:1902750	negative regulation of cell cycle G2/M phase transition	1/139	63/29008	0.261351	0.37277	0.274022	Nabp1	1	0.00719424
GO:0010517	regulation of phospholipase activity	1/139	64/29008	0.264898	0.376642	0.276869	Ptafr	1	0.00719424
GO:0043489	RNA stabilization	1/139	64/29008	0.264898	0.376642	0.276869	Tent5a	1	0.00719424
GO:0045776	negative regulation of blood pressure	1/139	64/29008	0.264898	0.376642	0.276869	Ptafr	1	0.00719424
GO:0050435	amyloid-beta metabolic process	1/139	64/29008	0.264898	0.376642	0.276869	Abcg1	1	0.00719424
GO:0043281	regulation of cysteine-type endopeptidase activity involved in apoptotic process	2/139	210/29008	0.266554	0.3787	0.278381	Pml/Stat1	2	0.0143885
GO:0003229	ventricular cardiac muscle tissue development	1/139	65/29008	0.268428	0.378982	0.278589	Ly6e	1	0.00719424
GO:0006611	protein export from nucleus	1/139	65/29008	0.268428	0.378982	0.278589	Adar	1	0.00719424
GO:0032387	negative regulation of intracellular transport	1/139	65/29008	0.268428	0.378982	0.278589	Gbp4	1	0.00719424
GO:0032613	interleukin-10 production	1/139	65/29008	0.268428	0.378982	0.278589	Isg15	1	0.00719424
GO:0032615	interleukin-12 production	1/139	65/29008	0.268428	0.378982	0.278589	Irf1	1	0.00719424
GO:0051148	negative regulation of muscle cell differentiation	1/139	65/29008	0.268428	0.378982	0.278589	Daxx	1	0.00719424
GO:0060193	positive regulation of lipase activity	1/139	65/29008	0.268428	0.378982	0.278589	Ptafr	1	0.00719424
GO:1901264	carbohydrate derivative transport	1/139	65/29008	0.268428	0.378982	0.278589	Abcg1	1	0.00719424
GO:0010524	positive regulation of calcium ion transport into cytosol	1/139	66/29008	0.271942	0.383046	0.281576	Cxcl10	1	0.00719424
GO:1903051	negative regulation of proteolysis involved in cellular protein catabolic process	1/139	66/29008	0.271942	0.383046	0.281576	Pml	1	0.00719424
GO:1903307	positive regulation of regulated secretory pathway	1/139	66/29008	0.271942	0.383046	0.281576	Ptafr	1	0.00719424
GO:0019216	regulation of lipid metabolic process	3/139	379/29008	0.273232	0.384266	0.282473	Abcg1/Cd74/Trex1	3	0.0215827
GO:0019693	ribose phosphate metabolic process	3/139	379/29008	0.273232	0.384266	0.282473	Nt5c3/Pnp/Trex1	3	0.0215827
GO:1903050	regulation of proteolysis involved in cellular protein catabolic process	2/139	214/29008	0.273648	0.384552	0.282683	Pml/Psme1	2	0.0143885
GO:0010324	membrane invagination	2/139	215/29008	0.275421	0.385273	0.283213	Aif1/Fcgr1	2	0.0143885
GO:0000281	mitotic cytokinesis	1/139	67/29008	0.275438	0.385273	0.283213	Daxx	1	0.00719424
GO:0030968	endoplasmic reticulum unfolded protein response	1/139	67/29008	0.275438	0.385273	0.283213	Ddit3	1	0.00719424
GO:0032663	regulation of interleukin-2 production	1/139	67/29008	0.275438	0.385273	0.283213	Pnp	1	0.00719424
GO:0051817	modulation of process of other organism involved in symbiotic interaction	1/139	67/29008	0.275438	0.385273	0.283213	Irgm1	1	0.00719424
GO:0090398	cellular senescence	1/139	67/29008	0.275438	0.385273	0.283213	Pml	1	0.00719424
GO:0097006	regulation of plasma lipoprotein particle levels	1/139	68/29008	0.278918	0.389539	0.286349	Abcg1	1	0.00719424
GO:1904894	positive regulation of receptor signaling pathway via STAT	1/139	68/29008	0.278918	0.389539	0.286349	Il10ra	1	0.00719424
GO:1901214	regulation of neuron death	3/139	384/29008	0.279719	0.390356	0.28695	Axl/Daxx/Ddit3	3	0.0215827
GO:0032984	protein-containing complex disassembly	2/139	218/29008	0.280739	0.391176	0.287552	Igtp/Irgm1	2	0.0143885
GO:0043393	regulation of protein binding	2/139	218/29008	0.280739	0.391176	0.287552	Dtx3l/Ifit2	2	0.0143885
GO:0001937	negative regulation of endothelial cell proliferation	1/139	69/29008	0.282382	0.391535	0.287816	Stat1	1	0.00719424
GO:0006879	cellular iron ion homeostasis	1/139	69/29008	0.282382	0.391535	0.287816	Slc40a1	1	0.00719424
GO:0006940	regulation of smooth muscle contraction	1/139	69/29008	0.282382	0.391535	0.287816	Ptafr	1	0.00719424
GO:0009206	purine ribonucleoside triphosphate biosynthetic process	1/139	69/29008	0.282382	0.391535	0.287816	Pnp	1	0.00719424
GO:0032507	maintenance of protein location in cell	1/139	69/29008	0.282382	0.391535	0.287816	Pml	1	0.00719424
GO:0042093	T-helper cell differentiation	1/139	69/29008	0.282382	0.391535	0.287816	Irf1	1	0.00719424
GO:0002285	lymphocyte activation involved in immune response	2/139	219/29008	0.282511	0.391535	0.287816	Cd74/Irf1	2	0.0143885
GO:0002294	CD4-positive, alpha-beta T cell differentiation involved in immune response	1/139	70/29008	0.285829	0.394622	0.290086	Irf1	1	0.00719424
GO:0009145	purine nucleoside triphosphate biosynthetic process	1/139	70/29008	0.285829	0.394622	0.290086	Pnp	1	0.00719424
GO:0070936	protein K48-linked ubiquitination	1/139	70/29008	0.285829	0.394622	0.290086	Dtx3l	1	0.00719424
GO:2000514	regulation of CD4-positive, alpha-beta T cell activation	1/139	70/29008	0.285829	0.394622	0.290086	Irf1	1	0.00719424
GO:2001244	positive regulation of intrinsic apoptotic signaling pathway	1/139	70/29008	0.285829	0.394622	0.290086	Ddit3	1	0.00719424
GO:0007623	circadian rhythm	2/139	222/29008	0.287825	0.395139	0.290466	Dbp/Pml	2	0.0143885
GO:0016236	macroautophagy	2/139	222/29008	0.287825	0.395139	0.290466	Igtp/Irgm1	2	0.0143885
GO:0050871	positive regulation of B cell activation	2/139	222/29008	0.287825	0.395139	0.290466	Cd74/Pnp	2	0.0143885
GO:0002293	alpha-beta T cell differentiation involved in immune response	1/139	71/29008	0.289259	0.395139	0.290466	Irf1	1	0.00719424
GO:0021885	forebrain cell migration	1/139	71/29008	0.289259	0.395139	0.290466	Axl	1	0.00719424
GO:0030888	regulation of B cell proliferation	1/139	71/29008	0.289259	0.395139	0.290466	Cd74	1	0.00719424
GO:0032371	regulation of sterol transport	1/139	71/29008	0.289259	0.395139	0.290466	Abcg1	1	0.00719424
GO:0032374	regulation of cholesterol transport	1/139	71/29008	0.289259	0.395139	0.290466	Abcg1	1	0.00719424
GO:0032922	circadian regulation of gene expression	1/139	71/29008	0.289259	0.395139	0.290466	Pml	1	0.00719424
GO:0050432	catecholamine secretion	1/139	71/29008	0.289259	0.395139	0.290466	Ly6e	1	0.00719424
GO:0050909	sensory perception of taste	1/139	71/29008	0.289259	0.395139	0.290466	Rtp4	1	0.00719424
GO:1903510	mucopolysaccharide metabolic process	1/139	71/29008	0.289259	0.395139	0.290466	Il15	1	0.00719424
GO:1990868	response to chemokine	1/139	71/29008	0.289259	0.395139	0.290466	Cxcl10	1	0.00719424
GO:1990869	cellular response to chemokine	1/139	71/29008	0.289259	0.395139	0.290466	Cxcl10	1	0.00719424
GO:0016072	rRNA metabolic process	2/139	224/29008	0.291365	0.397105	0.291911	Isg20/Slfn8	2	0.0143885
GO:0002287	alpha-beta T cell activation involved in immune response	1/139	72/29008	0.292673	0.397105	0.291911	Irf1	1	0.00719424
GO:0002763	positive regulation of myeloid leukocyte differentiation	1/139	72/29008	0.292673	0.397105	0.291911	Cd74	1	0.00719424
GO:0009201	ribonucleoside triphosphate biosynthetic process	1/139	72/29008	0.292673	0.397105	0.291911	Pnp	1	0.00719424
GO:0010507	negative regulation of autophagy	1/139	72/29008	0.292673	0.397105	0.291911	Il10ra	1	0.00719424
GO:0043506	regulation of JUN kinase activity	1/139	72/29008	0.292673	0.397105	0.291911	Fgd2	1	0.00719424
GO:0045428	regulation of nitric oxide biosynthetic process	1/139	72/29008	0.292673	0.397105	0.291911	Aif1	1	0.00719424
GO:0055008	cardiac muscle tissue morphogenesis	1/139	72/29008	0.292673	0.397105	0.291911	Ly6e	1	0.00719424
GO:1905330	regulation of morphogenesis of an epithelium	1/139	72/29008	0.292673	0.397105	0.291911	Cxcl10	1	0.00719424
GO:0006006	glucose metabolic process	2/139	225/29008	0.293135	0.397434	0.292153	Oas1a/Oas1g	2	0.0143885
GO:0033209	tumor necrosis factor-mediated signaling pathway	1/139	73/29008	0.296071	0.401114	0.294858	Stat1	1	0.00719424
GO:0010833	telomere maintenance via telomere lengthening	1/139	74/29008	0.299453	0.403882	0.296892	Pml	1	0.00719424
GO:0032623	interleukin-2 production	1/139	74/29008	0.299453	0.403882	0.296892	Pnp	1	0.00719424
GO:0046847	filopodium assembly	1/139	74/29008	0.299453	0.403882	0.296892	Fgd2	1	0.00719424
GO:0060968	regulation of gene silencing	1/139	74/29008	0.299453	0.403882	0.296892	Adar	1	0.00719424
GO:1902369	negative regulation of RNA catabolic process	1/139	74/29008	0.299453	0.403882	0.296892	Tent5a	1	0.00719424
GO:1903036	positive regulation of response to wounding	1/139	74/29008	0.299453	0.403882	0.296892	Clec7a	1	0.00719424
GO:1901617	organic hydroxy compound biosynthetic process	2/139	230/29008	0.301973	0.406301	0.298671	Abcg1/Ptafr	2	0.0143885
GO:0007040	lysosome organization	1/139	75/29008	0.302818	0.406301	0.298671	Trex1	1	0.00719424
GO:0016445	somatic diversification of immunoglobulins	1/139	75/29008	0.302818	0.406301	0.298671	Samhd1	1	0.00719424
GO:0042982	amyloid precursor protein metabolic process	1/139	75/29008	0.302818	0.406301	0.298671	Abcg1	1	0.00719424
GO:0080164	regulation of nitric oxide metabolic process	1/139	75/29008	0.302818	0.406301	0.298671	Aif1	1	0.00719424
GO:0080171	lytic vacuole organization	1/139	75/29008	0.302818	0.406301	0.298671	Trex1	1	0.00719424
GO:1901796	regulation of signal transduction by p53 class mediator	1/139	75/29008	0.302818	0.406301	0.298671	Cd74	1	0.00719424
GO:0006402	mRNA catabolic process	2/139	231/29008	0.303739	0.407235	0.299357	Helz2/Tent5a	2	0.0143885
GO:0002712	regulation of B cell mediated immunity	1/139	76/29008	0.306167	0.409581	0.301082	Fcgr1	1	0.00719424
GO:0002889	regulation of immunoglobulin mediated immune response	1/139	76/29008	0.306167	0.409581	0.301082	Fcgr1	1	0.00719424
GO:0043627	response to estrogen	1/139	76/29008	0.306167	0.409581	0.301082	Trim25	1	0.00719424
GO:0098661	inorganic anion transmembrane transport	1/139	77/29008	0.309501	0.413124	0.303687	Ptafr	1	0.00719424
GO:1903363	negative regulation of cellular protein catabolic process	1/139	77/29008	0.309501	0.413124	0.303687	Pml	1	0.00719424
GO:2001021	negative regulation of response to DNA damage stimulus	1/139	77/29008	0.309501	0.413124	0.303687	Cd74	1	0.00719424
GO:0002791	regulation of peptide secretion	2/139	235/29008	0.310793	0.414543	0.30473	Abcg1/Cd74	2	0.0143885
GO:0002292	T cell differentiation involved in immune response	1/139	78/29008	0.312818	0.416324	0.306039	Irf1	1	0.00719424
GO:0016575	histone deacetylation	1/139	78/29008	0.312818	0.416324	0.306039	Pml	1	0.00719424
GO:0042306	regulation of protein import into nucleus	1/139	78/29008	0.312818	0.416324	0.306039	Gbp4	1	0.00719424
GO:0090087	regulation of peptide transport	2/139	237/29008	0.314315	0.418009	0.307277	Abcg1/Cd74	2	0.0143885
GO:0030100	regulation of endocytosis	2/139	238/29008	0.316075	0.419367	0.308276	Axl/Fcgr1	2	0.0143885
GO:0042180	cellular ketone metabolic process	2/139	238/29008	0.316075	0.419367	0.308276	Cd74/Trex1	2	0.0143885
GO:0050709	negative regulation of protein secretion	1/139	79/29008	0.31612	0.419367	0.308276	Rsad2	1	0.00719424
GO:1901652	response to peptide	3/139	412/29008	0.316263	0.419367	0.308276	Irf1/Stat1/Stat2	3	0.0215827
GO:0032204	regulation of telomere maintenance	1/139	80/29008	0.319406	0.422606	0.310657	Pml	1	0.00719424
GO:0045123	cellular extravasation	1/139	80/29008	0.319406	0.422606	0.310657	Ptafr	1	0.00719424
GO:0051262	protein tetramerization	1/139	80/29008	0.319406	0.422606	0.310657	Samhd1	1	0.00719424
GO:0003208	cardiac ventricle morphogenesis	1/139	81/29008	0.322676	0.425999	0.31315	Ly6e	1	0.00719424
GO:0045913	positive regulation of carbohydrate metabolic process	1/139	81/29008	0.322676	0.425999	0.31315	Ptafr	1	0.00719424
GO:1900542	regulation of purine nucleotide metabolic process	1/139	81/29008	0.322676	0.425999	0.31315	Trex1	1	0.00719424
GO:0016458	gene silencing	2/139	243/29008	0.324857	0.42811	0.314702	Adar/Znfx1	2	0.0143885
GO:0002381	immunoglobulin production involved in immunoglobulin-mediated immune response	1/139	82/29008	0.325931	0.42811	0.314702	Trex1	1	0.00719424
GO:0006140	regulation of nucleotide metabolic process	1/139	82/29008	0.325931	0.42811	0.314702	Trex1	1	0.00719424
GO:0006334	nucleosome assembly	1/139	82/29008	0.325931	0.42811	0.314702	Daxx	1	0.00719424
GO:0050810	regulation of steroid biosynthetic process	1/139	82/29008	0.325931	0.42811	0.314702	Abcg1	1	0.00719424
GO:0051279	regulation of release of sequestered calcium ion into cytosol	1/139	82/29008	0.325931	0.42811	0.314702	Cxcl10	1	0.00719424
GO:2001252	positive regulation of chromosome organization	1/139	82/29008	0.325931	0.42811	0.314702	Pml	1	0.00719424
GO:1903362	regulation of cellular protein catabolic process	2/139	246/29008	0.330113	0.433288	0.318509	Pml/Psme1	2	0.0143885
GO:0043161	proteasome-mediated ubiquitin-dependent protein catabolic process	3/139	423/29008	0.330667	0.433701	0.318812	Ddit3/Pml/Trim25	3	0.0215827
GO:0006809	nitric oxide biosynthetic process	1/139	84/29008	0.332394	0.434392	0.31932	Aif1	1	0.00719424
GO:0030433	ubiquitin-dependent ERAD pathway	1/139	84/29008	0.332394	0.434392	0.31932	Trim25	1	0.00719424
GO:0030500	regulation of bone mineralization	1/139	84/29008	0.332394	0.434392	0.31932	Isg15	1	0.00719424
GO:0061178	regulation of insulin secretion involved in cellular response to glucose stimulus	1/139	84/29008	0.332394	0.434392	0.31932	Abcg1	1	0.00719424
GO:1904589	regulation of protein import	1/139	84/29008	0.332394	0.434392	0.31932	Gbp4	1	0.00719424
GO:0002251	organ or tissue specific immune response	1/139	85/29008	0.335602	0.437637	0.321706	Trex1	1	0.00719424
GO:0043525	positive regulation of neuron apoptotic process	1/139	85/29008	0.335602	0.437637	0.321706	Ddit3	1	0.00719424
GO:0060191	regulation of lipase activity	1/139	85/29008	0.335602	0.437637	0.321706	Ptafr	1	0.00719424
GO:0006091	generation of precursor metabolites and energy	3/139	428/29008	0.337214	0.439106	0.322786	Oas1a/Oas1g/Trex1	3	0.0215827
GO:0070997	neuron death	3/139	428/29008	0.337214	0.439106	0.322786	Axl/Daxx/Ddit3	3	0.0215827
GO:0030168	platelet activation	1/139	86/29008	0.338795	0.440215	0.323601	Axl	1	0.00719424
GO:0060415	muscle tissue morphogenesis	1/139	86/29008	0.338795	0.440215	0.323601	Ly6e	1	0.00719424
GO:2001251	negative regulation of chromosome organization	1/139	86/29008	0.338795	0.440215	0.323601	Pml	1	0.00719424
GO:0002637	regulation of immunoglobulin production	1/139	87/29008	0.341973	0.443537	0.326043	Trex1	1	0.00719424
GO:0009205	purine ribonucleoside triphosphate metabolic process	1/139	87/29008	0.341973	0.443537	0.326043	Pnp	1	0.00719424
GO:0006260	DNA replication	2/139	253/29008	0.342332	0.443537	0.326043	Samhd1/Trex1	2	0.0143885
GO:0034764	positive regulation of transmembrane transport	2/139	253/29008	0.342332	0.443537	0.326043	Cxcl10/Ptafr	2	0.0143885
GO:0006816	calcium ion transport	3/139	434/29008	0.345067	0.446211	0.328009	Cxcl10/Ddit3/Pml	3	0.0215827
GO:0042113	B cell activation	3/139	434/29008	0.345067	0.446211	0.328009	Cd74/Pnp/Themis2	3	0.0215827
GO:0051937	catecholamine transport	1/139	88/29008	0.345136	0.446211	0.328009	Ly6e	1	0.00719424
GO:0090257	regulation of muscle system process	2/139	255/29008	0.345811	0.446765	0.328416	Aif1/Ptafr	2	0.0143885
GO:0016485	protein processing	2/139	256/29008	0.347548	0.447404	0.328886	Ifi204/Ifi206	2	0.0143885
GO:0019318	hexose metabolic process	2/139	256/29008	0.347548	0.447404	0.328886	Oas1a/Oas1g	2	0.0143885
GO:0015914	phospholipid transport	1/139	89/29008	0.348283	0.447404	0.328886	Abcg1	1	0.00719424
GO:0019915	lipid storage	1/139	89/29008	0.348283	0.447404	0.328886	Abcg1	1	0.00719424
GO:0032024	positive regulation of insulin secretion	1/139	89/29008	0.348283	0.447404	0.328886	Abcg1	1	0.00719424
GO:0034644	cellular response to UV	1/139	89/29008	0.348283	0.447404	0.328886	Trex1	1	0.00719424
GO:0046209	nitric oxide metabolic process	1/139	89/29008	0.348283	0.447404	0.328886	Aif1	1	0.00719424
GO:1904427	positive regulation of calcium ion transmembrane transport	1/139	89/29008	0.348283	0.447404	0.328886	Cxcl10	1	0.00719424
GO:1901992	positive regulation of mitotic cell cycle phase transition	1/139	90/29008	0.351416	0.451108	0.331608	Aif1	1	0.00719424
GO:0045444	fat cell differentiation	2/139	260/29008	0.354482	0.452862	0.332897	Ddit3/Psmb8	2	0.0143885
GO:0009199	ribonucleoside triphosphate metabolic process	1/139	91/29008	0.354533	0.452862	0.332897	Pnp	1	0.00719424
[truncated: 398 more rows]

## Sheet: 72h
ID	Description	GeneRatio	BgRatio	pvalue	p.adjust	qvalue	geneID	Count	gene_ratio
[truncated: 1,518 more rows]
