# Supplementary material for: Re-adenylation by TENT5A enhances efficacy of SARS-CoV-2 mRNA vaccines
Source: Nature. 2025 Apr 16;641(8064):984–92. doi: 10.1038/s41586-025-08842-1 (PMC12095053; doi:10.1038/s41586-025-08842-1)
Supplement: Supplementary file 6 — GO (Biological Process) terms for hMDMs upon mRNA-1273 delivery. [file 41586_2025_8842_MOESM6_ESM.xlsx]

## Sheet: 24h
ID	Description	GeneRatio	BgRatio	pvalue	p.adjust	qvalue	geneID	Count	gene_ratio
GO:0009615	response to virus	5/5	392/18800	3.84371e-09	4.88151e-07	1.29472e-07	CCL8/IFIT1/IFIT3/MX1/OAS3	5	1
GO:0019079	viral genome replication	4/5	134/18800	1.22707e-08	7.79189e-07	2.06664e-07	CCL8/IFIT1/MX1/OAS3	4	0.8
GO:0045071	negative regulation of viral genome replication	3/5	57/18800	2.63116e-07	7.05593e-06	1.87145e-06	IFIT1/MX1/OAS3	3	0.6
GO:0051607	defense response to virus	4/5	290/18800	2.73986e-07	7.05593e-06	1.87145e-06	IFIT1/IFIT3/MX1/OAS3	4	0.8
GO:0140546	defense response to symbiont	4/5	291/18800	2.77793e-07	7.05593e-06	1.87145e-06	IFIT1/IFIT3/MX1/OAS3	4	0.8
GO:0034340	response to type I interferon	3/5	64/18800	3.74448e-07	7.10142e-06	1.88351e-06	IFIT1/MX1/OAS3	3	0.6
GO:0019058	viral life cycle	4/5	317/18800	3.91417e-07	7.10142e-06	1.88351e-06	CCL8/IFIT1/MX1/OAS3	4	0.8
GO:0045069	regulation of viral genome replication	3/5	87/18800	9.5086e-07	1.50319e-05	3.98691e-06	IFIT1/MX1/OAS3	3	0.6
GO:0048525	negative regulation of viral process	3/5	91/18800	1.08947e-06	1.50319e-05	3.98691e-06	IFIT1/MX1/OAS3	3	0.6
GO:0016032	viral process	4/5	418/18800	1.18361e-06	1.50319e-05	3.98691e-06	CCL8/IFIT1/MX1/OAS3	4	0.8
GO:1903900	regulation of viral life cycle	3/5	139/18800	3.91277e-06	4.51748e-05	1.19817e-05	IFIT1/MX1/OAS3	3	0.6
GO:0050792	regulation of viral process	3/5	159/18800	5.8631e-06	6.20511e-05	1.64578e-05	IFIT1/MX1/OAS3	3	0.6
GO:0140374	antiviral innate immune response	2/5	17/18800	7.68392e-06	7.5066e-05	1.99098e-05	IFIT1/MX1	2	0.4
GO:0071357	cellular response to type I interferon	2/5	58/18800	9.29867e-05	0.000843522	0.000223727	IFIT1/OAS3	2	0.4
GO:0019221	cytokine-mediated signaling pathway	3/5	486/18800	0.000165169	0.00139843	0.000370905	CCL8/MX1/OAS3	3	0.6
GO:0044403	biological process involved in symbiotic interaction	2/5	286/18800	0.00223741	0.0177594	0.00471034	CCL8/IFIT1	2	0.4
GO:0035457	cellular response to interferon-alpha	1/5	10/18800	0.00265703	0.0185574	0.00492197	IFIT3	1	0.2
GO:0039530	MDA-5 signaling pathway	1/5	11/18800	0.00292242	0.0185574	0.00492197	OAS3	1	0.2
GO:0071609	chemokine (C-C motif) ligand 5 production	1/5	11/18800	0.00292242	0.0185574	0.00492197	OAS3	1	0.2
GO:0071649	regulation of chemokine (C-C motif) ligand 5 production	1/5	11/18800	0.00292242	0.0185574	0.00492197	OAS3	1	0.2
GO:0051095	regulation of helicase activity	1/5	12/18800	0.00318776	0.0192783	0.00511319	IFIT1	1	0.2
GO:0002831	regulation of response to biotic stimulus	2/5	351/18800	0.00334874	0.0193313	0.00512725	IFIT1/OAS3	2	0.4
GO:0044793	negative regulation by host of viral process	1/5	15/18800	0.00398342	0.0208177	0.00552147	CCL8	1	0.2
GO:0071639	positive regulation of monocyte chemotactic protein-1 production	1/5	15/18800	0.00398342	0.0208177	0.00552147	OAS3	1	0.2
GO:0071360	cellular response to exogenous dsRNA	1/5	18/18800	0.00477858	0.0208177	0.00552147	IFIT1	1	0.2
GO:0072567	chemokine (C-X-C motif) ligand 2 production	1/5	18/18800	0.00477858	0.0208177	0.00552147	OAS3	1	0.2
GO:2000341	regulation of chemokine (C-X-C motif) ligand 2 production	1/5	18/18800	0.00477858	0.0208177	0.00552147	OAS3	1	0.2
GO:0048245	eosinophil chemotaxis	1/5	19/18800	0.00504352	0.0208177	0.00552147	CCL8	1	0.2
GO:0035455	response to interferon-alpha	1/5	20/18800	0.00530841	0.0208177	0.00552147	IFIT3	1	0.2
GO:0044827	modulation by host of viral genome replication	1/5	20/18800	0.00530841	0.0208177	0.00552147	CCL8	1	0.2
GO:0060339	negative regulation of type I interferon-mediated signaling pathway	1/5	20/18800	0.00530841	0.0208177	0.00552147	OAS3	1	0.2
GO:0032069	regulation of nuclease activity	1/5	21/18800	0.00557323	0.0208177	0.00552147	OAS3	1	0.2
GO:0071605	monocyte chemotactic protein-1 production	1/5	21/18800	0.00557323	0.0208177	0.00552147	OAS3	1	0.2
GO:0071637	regulation of monocyte chemotactic protein-1 production	1/5	21/18800	0.00557323	0.0208177	0.00552147	OAS3	1	0.2
GO:0032780	negative regulation of ATP-dependent activity	1/5	22/18800	0.00583801	0.0209472	0.00555582	IFIT1	1	0.2
GO:0071359	cellular response to dsRNA	1/5	23/18800	0.00610272	0.0209472	0.00555582	IFIT1	1	0.2
GO:0072677	eosinophil migration	1/5	23/18800	0.00610272	0.0209472	0.00555582	CCL8	1	0.2
GO:0032682	negative regulation of chemokine production	1/5	26/18800	0.00689653	0.0230489	0.00611326	OAS3	1	0.2
GO:0039529	RIG-I signaling pathway	1/5	27/18800	0.00716101	0.0233192	0.00618495	OAS3	1	0.2
GO:0044788	modulation by host of viral process	1/5	32/18800	0.00848261	0.0262754	0.00696903	CCL8	1	0.2
GO:0045070	positive regulation of viral genome replication	1/5	32/18800	0.00848261	0.0262754	0.00696903	IFIT1	1	0.2
GO:0039528	cytoplasmic pattern recognition receptor signaling pathway in response to virus	1/5	34/18800	0.00901086	0.0272471	0.00722676	OAS3	1	0.2
GO:0032728	positive regulation of interferon-beta production	1/5	39/18800	0.0103305	0.030511	0.00809243	OAS3	1	0.2
GO:0060338	regulation of type I interferon-mediated signaling pathway	1/5	42/18800	0.0111216	0.032101	0.00851414	OAS3	1	0.2
GO:0043330	response to exogenous dsRNA	1/5	49/18800	0.0129655	0.0365916	0.00970519	IFIT1	1	0.2
GO:0043331	response to dsRNA	1/5	56/18800	0.0148067	0.038944	0.0103291	IFIT1	1	0.2
GO:0060337	type I interferon signaling pathway	1/5	56/18800	0.0148067	0.038944	0.0103291	OAS3	1	0.2
GO:0032608	interferon-beta production	1/5	57/18800	0.0150695	0.038944	0.0103291	OAS3	1	0.2
GO:0032648	regulation of interferon-beta production	1/5	57/18800	0.0150695	0.038944	0.0103291	OAS3	1	0.2
GO:0032481	positive regulation of type I interferon production	1/5	58/18800	0.0153323	0.038944	0.0103291	OAS3	1	0.2
GO:0002753	cytoplasmic pattern recognition receptor signaling pathway	1/5	60/18800	0.0158576	0.0393704	0.0104422	OAS3	1	0.2
GO:0048524	positive regulation of viral process	1/5	61/18800	0.0161202	0.0393704	0.0104422	IFIT1	1	0.2
GO:0048247	lymphocyte chemotaxis	1/5	64/18800	0.0169076	0.0405144	0.0107456	CCL8	1	0.2
GO:0051851	modulation by host of symbiont process	1/5	67/18800	0.0176945	0.0416148	0.0110375	CCL8	1	0.2
GO:0002548	monocyte chemotaxis	1/5	70/18800	0.0184809	0.0419119	0.0111163	CCL8	1	0.2
GO:0032722	positive regulation of chemokine production	1/5	70/18800	0.0184809	0.0419119	0.0111163	OAS3	1	0.2
GO:0043462	regulation of ATP-dependent activity	1/5	73/18800	0.0192667	0.0420361	0.0111492	IFIT1	1	0.2
GO:0045824	negative regulation of innate immune response	1/5	73/18800	0.0192667	0.0420361	0.0111492	OAS3	1	0.2
GO:0050688	regulation of defense response to virus	1/5	74/18800	0.0195286	0.0420361	0.0111492	IFIT1	1	0.2
GO:0098586	cellular response to virus	1/5	85/18800	0.0224052	0.0461426	0.0122384	OAS3	1	0.2
GO:0001960	negative regulation of cytokine-mediated signaling pathway	1/5	87/18800	0.0229276	0.0461426	0.0122384	OAS3	1	0.2
GO:0070098	chemokine-mediated signaling pathway	1/5	89/18800	0.0234496	0.0461426	0.0122384	CCL8	1	0.2
GO:0070664	negative regulation of leukocyte proliferation	1/5	91/18800	0.0239715	0.0461426	0.0122384	CCL8	1	0.2
GO:0060761	negative regulation of response to cytokine stimulus	1/5	92/18800	0.0242323	0.0461426	0.0122384	OAS3	1	0.2
GO:0032091	negative regulation of protein binding	1/5	96/18800	0.0252752	0.0461426	0.0122384	IFIT1	1	0.2
GO:0032642	regulation of chemokine production	1/5	97/18800	0.0255357	0.0461426	0.0122384	OAS3	1	0.2
GO:1990868	response to chemokine	1/5	97/18800	0.0255357	0.0461426	0.0122384	CCL8	1	0.2
GO:1990869	cellular response to chemokine	1/5	97/18800	0.0255357	0.0461426	0.0122384	CCL8	1	0.2
GO:0032479	regulation of type I interferon production	1/5	98/18800	0.0257962	0.0461426	0.0122384	OAS3	1	0.2
GO:0032602	chemokine production	1/5	98/18800	0.0257962	0.0461426	0.0122384	OAS3	1	0.2
GO:0032606	type I interferon production	1/5	98/18800	0.0257962	0.0461426	0.0122384	OAS3	1	0.2
GO:0051702	biological process involved in interaction with symbiont	1/5	101/18800	0.0265774	0.0468796	0.0124339	CCL8	1	0.2
GO:0032760	positive regulation of tumor necrosis factor production	1/5	103/18800	0.0270979	0.047143	0.0125037	OAS3	1	0.2
GO:0030593	neutrophil chemotaxis	1/5	106/18800	0.0278783	0.0476475	0.0126376	CCL8	1	0.2
GO:1903557	positive regulation of tumor necrosis factor superfamily cytokine production	1/5	107/18800	0.0281383	0.0476475	0.0126376	OAS3	1	0.2
GO:0071347	cellular response to interleukin-1	1/5	111/18800	0.0291778	0.0487576	0.012932	CCL8	1	0.2
GO:0002832	negative regulation of response to biotic stimulus	1/5	113/18800	0.0296972	0.0489811	0.0129913	OAS3	1	0.2
GO:0071346	cellular response to interferon-gamma	1/5	118/18800	0.0309947	0.0502439	0.0133262	CCL8	1	0.2
GO:0072676	lymphocyte migration	1/5	119/18800	0.0312541	0.0502439	0.0133262	CCL8	1	0.2
GO:0071621	granulocyte chemotaxis	1/5	128/18800	0.0335857	0.052659	0.0139667	CCL8	1	0.2
GO:1990266	neutrophil migration	1/5	128/18800	0.0335857	0.052659	0.0139667	CCL8	1	0.2
GO:0034341	response to interferon-gamma	1/5	140/18800	0.0366875	0.0558582	0.0148153	CCL8	1	0.2
GO:0002687	positive regulation of leukocyte migration	1/5	141/18800	0.0369456	0.0558582	0.0148153	CCL8	1	0.2
GO:0070555	response to interleukin-1	1/5	141/18800	0.0369456	0.0558582	0.0148153	CCL8	1	0.2
GO:0097530	granulocyte migration	1/5	154/18800	0.0402961	0.0602072	0.0159687	CCL8	1	0.2
GO:0051100	negative regulation of binding	1/5	165/18800	0.0431239	0.0633258	0.0167959	IFIT1	1	0.2
GO:0001959	regulation of cytokine-mediated signaling pathway	1/5	166/18800	0.0433807	0.0633258	0.0167959	OAS3	1	0.2
GO:0002221	pattern recognition receptor signaling pathway	1/5	176/18800	0.0459451	0.0655445	0.0173844	OAS3	1	0.2
GO:0060759	regulation of response to cytokine stimulus	1/5	178/18800	0.0464573	0.0655445	0.0173844	OAS3	1	0.2
GO:0050777	negative regulation of immune response	1/5	179/18800	0.0467133	0.0655445	0.0173844	OAS3	1	0.2
GO:0032640	tumor necrosis factor production	1/5	182/18800	0.047481	0.0655445	0.0173844	OAS3	1	0.2
GO:0032680	regulation of tumor necrosis factor production	1/5	182/18800	0.047481	0.0655445	0.0173844	OAS3	1	0.2
GO:0071706	tumor necrosis factor superfamily cytokine production	1/5	187/18800	0.0487595	0.0658772	0.0174726	OAS3	1	0.2
GO:1903555	regulation of tumor necrosis factor superfamily cytokine production	1/5	187/18800	0.0487595	0.0658772	0.0174726	OAS3	1	0.2
GO:0051701	biological process involved in interaction with host	1/5	191/18800	0.0497813	0.0665498	0.017651	IFIT1	1	0.2
GO:0043393	regulation of protein binding	1/5	196/18800	0.0510573	0.0675446	0.0179149	IFIT1	1	0.2
GO:0071674	mononuclear cell migration	1/5	199/18800	0.0518223	0.0678498	0.0179958	CCL8	1	0.2
GO:0002685	regulation of leukocyte migration	1/5	218/18800	0.0566555	0.0733305	0.0194494	CCL8	1	0.2
GO:0070374	positive regulation of ERK1 and ERK2 cascade	1/5	220/18800	0.0571631	0.0733305	0.0194494	CCL8	1	0.2
GO:0071356	cellular response to tumor necrosis factor	1/5	229/18800	0.0594447	0.074645	0.0197981	CCL8	1	0.2
GO:0097529	myeloid leukocyte migration	1/5	229/18800	0.0594447	0.074645	0.0197981	CCL8	1	0.2
GO:0045088	regulation of innate immune response	1/5	231/18800	0.0599511	0.074645	0.0197981	OAS3	1	0.2
GO:0030595	leukocyte chemotaxis	1/5	236/18800	0.0612161	0.0754801	0.0200196	CCL8	1	0.2
GO:0034612	response to tumor necrosis factor	1/5	249/18800	0.0644989	0.0787631	0.0208903	CCL8	1	0.2
GO:0070663	regulation of leukocyte proliferation	1/5	254/18800	0.0657591	0.0795372	0.0210957	CCL8	1	0.2
GO:0030522	intracellular receptor signaling pathway	1/5	264/18800	0.0682754	0.0818016	0.0216963	OAS3	1	0.2
GO:0031348	negative regulation of defense response	1/5	268/18800	0.0692804	0.08223	0.0218099	OAS3	1	0.2
GO:0043547	positive regulation of GTPase activity	1/5	272/18800	0.0702845	0.0826494	0.0219211	CCL8	1	0.2
GO:0070372	regulation of ERK1 and ERK2 cascade	1/5	311/18800	0.0800293	0.0932452	0.0247314	CCL8	1	0.2
GO:0060326	cell chemotaxis	1/5	315/18800	0.0810242	0.0935461	0.0248112	CCL8	1	0.2
GO:0070661	leukocyte proliferation	1/5	330/18800	0.0847471	0.0969629	0.0257175	CCL8	1	0.2
GO:0070371	ERK1 and ERK2 cascade	1/5	335/18800	0.0859854	0.0975013	0.0258603	CCL8	1	0.2
GO:0006887	exocytosis	1/5	357/18800	0.091418	0.101636	0.0269569	CCL8	1	0.2
GO:0001818	negative regulation of cytokine production	1/5	363/18800	0.0928952	0.101636	0.0269569	OAS3	1	0.2
GO:0042742	defense response to bacterium	1/5	364/18800	0.0931412	0.101636	0.0269569	OAS3	1	0.2
GO:0043087	regulation of GTPase activity	1/5	364/18800	0.0931412	0.101636	0.0269569	CCL8	1	0.2
GO:0051098	regulation of binding	1/5	366/18800	0.093633	0.101636	0.0269569	IFIT1	1	0.2
GO:0050900	leukocyte migration	1/5	384/18800	0.09805	0.105528	0.0279893	CCL8	1	0.2
GO:0006816	calcium ion transport	1/5	424/18800	0.107804	0.114349	0.0303289	CCL8	1	0.2
GO:0002683	negative regulation of immune system process	1/5	425/18800	0.108047	0.114349	0.0303289	OAS3	1	0.2
GO:0032102	negative regulation of response to external stimulus	1/5	429/18800	0.109017	0.114423	0.0303484	OAS3	1	0.2
GO:0006874	cellular calcium ion homeostasis	1/5	456/18800	0.115546	0.120282	0.0319023	CCL8	1	0.2
GO:0055074	calcium ion homeostasis	1/5	468/18800	0.118435	0.122287	0.0324342	CCL8	1	0.2
GO:0001819	positive regulation of cytokine production	1/5	475/18800	0.120117	0.123024	0.0326295	OAS3	1	0.2
GO:0002764	immune response-regulating signaling pathway	1/5	482/18800	0.121797	0.123746	0.0328211	OAS3	1	0.2
GO:0043410	positive regulation of MAPK cascade	1/5	491/18800	0.123952	0.12467	0.0330662	CCL8	1	0.2
GO:0072503	cellular divalent inorganic cation homeostasis	1/5	494/18800	0.12467	0.12467	0.0330662	CCL8	1	0.2

## Sheet: 48h
ID	Description	GeneRatio	BgRatio	pvalue	p.adjust	qvalue	geneID	Count	gene_ratio
GO:0034340	response to type I interferon	5/6	64/18800	2.33265e-12	3.70891e-10	1.15405e-10	IFI27/IFIT1/IFITM3/ISG15/MX1	5	0.833333
GO:0051607	defense response to virus	6/6	290/18800	1.27991e-11	6.92635e-10	2.15517e-10	IFI27/IFI6/IFIT1/IFITM3/ISG15/MX1	6	1
GO:0140546	defense response to symbiont	6/6	291/18800	1.30686e-11	6.92635e-10	2.15517e-10	IFI27/IFI6/IFIT1/IFITM3/ISG15/MX1	6	1
GO:0009615	response to virus	6/6	392/18800	7.91442e-11	3.14598e-09	9.78889e-10	IFI27/IFI6/IFIT1/IFITM3/ISG15/MX1	6	1
GO:0019079	viral genome replication	5/6	134/18800	1.01823e-10	3.23798e-09	1.00751e-09	IFI27/IFIT1/IFITM3/ISG15/MX1	5	0.833333
GO:0045071	negative regulation of viral genome replication	4/6	57/18800	1.13359e-09	2.76537e-08	8.60458e-09	IFIT1/IFITM3/ISG15/MX1	4	0.666667
GO:0071357	cellular response to type I interferon	4/6	58/18800	1.21746e-09	2.76537e-08	8.60458e-09	IFI27/IFIT1/IFITM3/ISG15	4	0.666667
GO:0045069	regulation of viral genome replication	4/6	87/18800	6.37149e-09	1.243e-07	3.86766e-08	IFIT1/IFITM3/ISG15/MX1	4	0.666667
GO:0048525	negative regulation of viral process	4/6	91/18800	7.64774e-09	1.243e-07	3.86766e-08	IFIT1/IFITM3/ISG15/MX1	4	0.666667
GO:0019058	viral life cycle	5/6	317/18800	7.81761e-09	1.243e-07	3.86766e-08	IFI27/IFIT1/IFITM3/ISG15/MX1	5	0.833333
GO:0016032	viral process	5/6	418/18800	3.12623e-08	4.51882e-07	1.40606e-07	IFI27/IFIT1/IFITM3/ISG15/MX1	5	0.833333
GO:1903900	regulation of viral life cycle	4/6	139/18800	4.24372e-08	5.62293e-07	1.74961e-07	IFIT1/IFITM3/ISG15/MX1	4	0.666667
GO:0050792	regulation of viral process	4/6	159/18800	7.29337e-08	8.92036e-07	2.77562e-07	IFIT1/IFITM3/ISG15/MX1	4	0.666667
GO:0060337	type I interferon signaling pathway	3/6	56/18800	4.97522e-07	5.65043e-06	1.75816e-06	IFI27/IFITM3/ISG15	3	0.5
GO:0019221	cytokine-mediated signaling pathway	4/6	486/18800	6.34998e-06	6.73097e-05	2.09438e-05	IFI27/IFITM3/ISG15/MX1	4	0.666667
GO:0140374	antiviral innate immune response	2/6	17/18800	1.15198e-05	0.000114478	3.56203e-05	IFIT1/MX1	2	0.333333
GO:0044403	biological process involved in symbiotic interaction	3/6	286/18800	6.73551e-05	0.000629968	0.000196018	IFI27/IFIT1/IFITM3	3	0.5
GO:0051701	biological process involved in interaction with host	2/6	191/18800	0.0014994	0.0132447	0.00412115	IFIT1/IFITM3	2	0.333333
GO:0097191	extrinsic apoptotic signaling pathway	2/6	221/18800	0.00200027	0.0167391	0.00520845	IFI27/IFI6	2	0.333333
GO:0051095	regulation of helicase activity	1/6	12/18800	0.00382419	0.0304023	0.00945984	IFIT1	1	0.166667
GO:0032897	negative regulation of viral transcription	1/6	15/18800	0.00477833	0.0358561	0.0111568	IFITM3	1	0.166667
GO:0002831	regulation of response to biotic stimulus	2/6	351/18800	0.00496122	0.0358561	0.0111568	IFIT1/ISG15	2	0.333333
GO:0071360	cellular response to exogenous dsRNA	1/6	18/18800	0.00573171	0.0359119	0.0111742	IFIT1	1	0.166667
GO:0046782	regulation of viral transcription	1/6	19/18800	0.00604933	0.0359119	0.0111742	IFITM3	1	0.166667
GO:0051900	regulation of mitochondrial depolarization	1/6	19/18800	0.00604933	0.0359119	0.0111742	IFI6	1	0.166667
GO:0035455	response to interferon-alpha	1/6	20/18800	0.00636687	0.0359119	0.0111742	IFITM3	1	0.166667
GO:0044827	modulation by host of viral genome replication	1/6	20/18800	0.00636687	0.0359119	0.0111742	IFI27	1	0.166667
GO:0060339	negative regulation of type I interferon-mediated signaling pathway	1/6	20/18800	0.00636687	0.0359119	0.0111742	ISG15	1	0.166667
GO:0051882	mitochondrial depolarization	1/6	21/18800	0.00668433	0.0359119	0.0111742	IFI6	1	0.166667
GO:0032780	negative regulation of ATP-dependent activity	1/6	22/18800	0.0070017	0.0359119	0.0111742	IFIT1	1	0.166667
GO:0046597	negative regulation of viral entry into host cell	1/6	22/18800	0.0070017	0.0359119	0.0111742	IFITM3	1	0.166667
GO:0071359	cellular response to dsRNA	1/6	23/18800	0.00731898	0.0363662	0.0113155	IFIT1	1	0.166667
GO:1903901	negative regulation of viral life cycle	1/6	26/18800	0.00827033	0.039848	0.0123989	IFITM3	1	0.166667
GO:0046825	regulation of protein export from nucleus	1/6	31/18800	0.00985423	0.0416866	0.012971	IFI27	1	0.166667
GO:0035456	response to interferon-beta	1/6	32/18800	0.0101708	0.0416866	0.012971	IFITM3	1	0.166667
GO:0044788	modulation by host of viral process	1/6	32/18800	0.0101708	0.0416866	0.012971	IFI27	1	0.166667
GO:0045070	positive regulation of viral genome replication	1/6	32/18800	0.0101708	0.0416866	0.012971	IFIT1	1	0.166667
GO:0045648	positive regulation of erythrocyte differentiation	1/6	33/18800	0.0104872	0.0416866	0.012971	ISG15	1	0.166667
GO:1901099	negative regulation of signal transduction in absence of ligand	1/6	33/18800	0.0104872	0.0416866	0.012971	IFI6	1	0.166667
GO:2001240	negative regulation of extrinsic apoptotic signaling pathway in absence of ligand	1/6	33/18800	0.0104872	0.0416866	0.012971	IFI6	1	0.166667
GO:0032728	positive regulation of interferon-beta production	1/6	39/18800	0.0123841	0.0478848	0.0148996	ISG15	1	0.166667
GO:0032733	positive regulation of interleukin-10 production	1/6	41/18800	0.0130157	0.0478848	0.0148996	ISG15	1	0.166667
GO:0030501	positive regulation of bone mineralization	1/6	42/18800	0.0133314	0.0478848	0.0148996	ISG15	1	0.166667
GO:0060338	regulation of type I interferon-mediated signaling pathway	1/6	42/18800	0.0133314	0.0478848	0.0148996	ISG15	1	0.166667
GO:0046596	regulation of viral entry into host cell	1/6	43/18800	0.013647	0.0478848	0.0148996	IFITM3	1	0.166667
GO:2001239	regulation of extrinsic apoptotic signaling pathway in absence of ligand	1/6	44/18800	0.0139625	0.0478848	0.0148996	IFI6	1	0.166667
GO:0003254	regulation of membrane depolarization	1/6	47/18800	0.0149085	0.0478848	0.0148996	IFI6	1	0.166667
GO:0045646	regulation of erythrocyte differentiation	1/6	47/18800	0.0149085	0.0478848	0.0148996	ISG15	1	0.166667
GO:0043330	response to exogenous dsRNA	1/6	49/18800	0.0155388	0.0478848	0.0148996	IFIT1	1	0.166667
GO:0052372	modulation by symbiont of entry into host	1/6	50/18800	0.0158538	0.0478848	0.0148996	IFITM3	1	0.166667
GO:0019083	viral transcription	1/6	51/18800	0.0161687	0.0478848	0.0148996	IFITM3	1	0.166667
GO:0045778	positive regulation of ossification	1/6	51/18800	0.0161687	0.0478848	0.0148996	ISG15	1	0.166667
GO:0070169	positive regulation of biomineral tissue development	1/6	52/18800	0.0164836	0.0478848	0.0148996	ISG15	1	0.166667
GO:0110151	positive regulation of biomineralization	1/6	53/18800	0.0167983	0.0478848	0.0148996	ISG15	1	0.166667
GO:0001836	release of cytochrome c from mitochondria	1/6	56/18800	0.0177421	0.0478848	0.0148996	IFI6	1	0.166667
GO:0043331	response to dsRNA	1/6	56/18800	0.0177421	0.0478848	0.0148996	IFIT1	1	0.166667
GO:0043903	regulation of biological process involved in symbiotic interaction	1/6	56/18800	0.0177421	0.0478848	0.0148996	IFITM3	1	0.166667
GO:0032608	interferon-beta production	1/6	57/18800	0.0180565	0.0478848	0.0148996	ISG15	1	0.166667
GO:0032648	regulation of interferon-beta production	1/6	57/18800	0.0180565	0.0478848	0.0148996	ISG15	1	0.166667
GO:0006611	protein export from nucleus	1/6	58/18800	0.0183709	0.0478848	0.0148996	IFI27	1	0.166667
GO:0032481	positive regulation of type I interferon production	1/6	58/18800	0.0183709	0.0478848	0.0148996	ISG15	1	0.166667
GO:0048524	positive regulation of viral process	1/6	61/18800	0.0193134	0.0495295	0.0154114	IFIT1	1	0.166667
GO:0032613	interleukin-10 production	1/6	63/18800	0.0199413	0.0495417	0.0154152	ISG15	1	0.166667
GO:0032653	regulation of interleukin-10 production	1/6	63/18800	0.0199413	0.0495417	0.0154152	ISG15	1	0.166667
GO:0038034	signal transduction in absence of ligand	1/6	66/18800	0.0208826	0.0495616	0.0154214	IFI6	1	0.166667
GO:0097192	extrinsic apoptotic signaling pathway in absence of ligand	1/6	66/18800	0.0208826	0.0495616	0.0154214	IFI6	1	0.166667
GO:0051851	modulation by host of symbiont process	1/6	67/18800	0.0211962	0.0495616	0.0154214	IFI27	1	0.166667
GO:0070936	protein K48-linked ubiquitination	1/6	67/18800	0.0211962	0.0495616	0.0154214	IFI27	1	0.166667
GO:0051881	regulation of mitochondrial membrane potential	1/6	71/18800	0.0224497	0.050943	0.0158512	IFI6	1	0.166667
GO:0042058	regulation of epidermal growth factor receptor signaling pathway	1/6	73/18800	0.0230759	0.050943	0.0158512	IFI6	1	0.166667
GO:0043462	regulation of ATP-dependent activity	1/6	73/18800	0.0230759	0.050943	0.0158512	IFIT1	1	0.166667
GO:0045824	negative regulation of innate immune response	1/6	73/18800	0.0230759	0.050943	0.0158512	ISG15	1	0.166667
GO:0050688	regulation of defense response to virus	1/6	74/18800	0.0233889	0.050943	0.0158512	IFIT1	1	0.166667
GO:0032729	positive regulation of interferon-gamma production	1/6	77/18800	0.0243274	0.0515741	0.0160476	ISG15	1	0.166667
GO:0043154	negative regulation of cysteine-type endopeptidase activity involved in apoptotic process	1/6	77/18800	0.0243274	0.0515741	0.0160476	IFI6	1	0.166667
GO:1901184	regulation of ERBB signaling pathway	1/6	79/18800	0.0249527	0.0522036	0.0162434	IFI6	1	0.166667
GO:0030500	regulation of bone mineralization	1/6	81/18800	0.0255776	0.0526592	0.0163852	ISG15	1	0.166667
GO:0031397	negative regulation of protein ubiquitination	1/6	84/18800	0.0265143	0.0526592	0.0163852	ISG15	1	0.166667
GO:0051899	membrane depolarization	1/6	84/18800	0.0265143	0.0526592	0.0163852	IFI6	1	0.166667
GO:0098586	cellular response to virus	1/6	85/18800	0.0268264	0.0526592	0.0163852	IFI6	1	0.166667
GO:2000117	negative regulation of cysteine-type endopeptidase activity	1/6	85/18800	0.0268264	0.0526592	0.0163852	IFI6	1	0.166667
GO:0001960	negative regulation of cytokine-mediated signaling pathway	1/6	87/18800	0.0274503	0.0532268	0.0165618	ISG15	1	0.166667
GO:0060761	negative regulation of response to cytokine stimulus	1/6	92/18800	0.0290086	0.0549732	0.0171052	ISG15	1	0.166667
GO:0032091	negative regulation of protein binding	1/6	96/18800	0.0302538	0.0549732	0.0171052	IFIT1	1	0.166667
GO:1903321	negative regulation of protein modification by small protein conjugation or removal	1/6	96/18800	0.0302538	0.0549732	0.0171052	ISG15	1	0.166667
GO:2001237	negative regulation of extrinsic apoptotic signaling pathway	1/6	97/18800	0.0305649	0.0549732	0.0171052	IFI6	1	0.166667
GO:0032479	regulation of type I interferon production	1/6	98/18800	0.0308759	0.0549732	0.0171052	ISG15	1	0.166667
GO:0032606	type I interferon production	1/6	98/18800	0.0308759	0.0549732	0.0171052	ISG15	1	0.166667
GO:0045639	positive regulation of myeloid cell differentiation	1/6	99/18800	0.0311868	0.0549732	0.0171052	ISG15	1	0.166667
GO:0019080	viral gene expression	1/6	100/18800	0.0314976	0.0549732	0.0171052	IFITM3	1	0.166667
GO:0051702	biological process involved in interaction with symbiont	1/6	101/18800	0.0318084	0.0549732	0.0171052	IFI27	1	0.166667
GO:0070167	regulation of biomineral tissue development	1/6	101/18800	0.0318084	0.0549732	0.0171052	ISG15	1	0.166667
GO:0110149	regulation of biomineralization	1/6	103/18800	0.0324296	0.0553796	0.0172316	ISG15	1	0.166667
GO:0046822	regulation of nucleocytoplasmic transport	1/6	104/18800	0.0327401	0.0553796	0.0172316	IFI27	1	0.166667
GO:0007229	integrin-mediated signaling pathway	1/6	107/18800	0.0336711	0.0557013	0.0173318	ISG15	1	0.166667
GO:0008637	apoptotic mitochondrial changes	1/6	107/18800	0.0336711	0.0557013	0.0173318	IFI6	1	0.166667
GO:0007173	epidermal growth factor receptor signaling pathway	1/6	108/18800	0.0339813	0.0557013	0.0173318	IFI6	1	0.166667
GO:0002832	negative regulation of response to biotic stimulus	1/6	113/18800	0.0355309	0.0576471	0.0179372	ISG15	1	0.166667
GO:0032609	interferon-gamma production	1/6	117/18800	0.0367691	0.058371	0.0181624	ISG15	1	0.166667
GO:0032649	regulation of interferon-gamma production	1/6	117/18800	0.0367691	0.058371	0.0181624	ISG15	1	0.166667
GO:0030278	regulation of ossification	1/6	118/18800	0.0370784	0.058371	0.0181624	ISG15	1	0.166667
GO:0030282	bone mineralization	1/6	121/18800	0.0380059	0.0586694	0.0182553	ISG15	1	0.166667
GO:0038127	ERBB signaling pathway	1/6	121/18800	0.0380059	0.0586694	0.0182553	IFI6	1	0.166667
GO:0030218	erythrocyte differentiation	1/6	124/18800	0.0389327	0.0594228	0.0184897	ISG15	1	0.166667
GO:0070585	protein localization to mitochondrion	1/6	125/18800	0.0392415	0.0594228	0.0184897	ISG15	1	0.166667
GO:0034101	erythrocyte homeostasis	1/6	133/18800	0.0417086	0.0625629	0.0194668	ISG15	1	0.166667
GO:0034341	response to interferon-gamma	1/6	140/18800	0.043863	0.0651795	0.020281	IFITM3	1	0.166667
GO:0046718	viral entry into host cell	1/6	146/18800	0.0457064	0.0672899	0.0209376	IFITM3	1	0.166667
GO:0044409	entry into host	1/6	153/18800	0.0478533	0.0691697	0.0215225	IFITM3	1	0.166667
GO:2001236	regulation of extrinsic apoptotic signaling pathway	1/6	153/18800	0.0478533	0.0691697	0.0215225	IFI6	1	0.166667
GO:0051168	nuclear export	1/6	156/18800	0.0487721	0.0698628	0.0217382	IFI27	1	0.166667
GO:0002262	myeloid cell homeostasis	1/6	160/18800	0.0499961	0.0709766	0.0220848	ISG15	1	0.166667
GO:0051100	negative regulation of binding	1/6	165/18800	0.0515243	0.0722887	0.022493	IFIT1	1	0.166667
GO:0001959	regulation of cytokine-mediated signaling pathway	1/6	166/18800	0.0518297	0.0722887	0.022493	ISG15	1	0.166667
GO:0031214	biomineral tissue development	1/6	170/18800	0.0530504	0.0733479	0.0228226	ISG15	1	0.166667
GO:0110148	biomineralization	1/6	172/18800	0.0536603	0.0735516	0.022886	ISG15	1	0.166667
GO:0052126	movement in host environment	1/6	177/18800	0.0551835	0.0745459	0.0231954	IFITM3	1	0.166667
GO:0060759	regulation of response to cytokine stimulus	1/6	178/18800	0.0554879	0.0745459	0.0231954	ISG15	1	0.166667
GO:0050777	negative regulation of immune response	1/6	179/18800	0.0557922	0.0745459	0.0231954	ISG15	1	0.166667
GO:0031334	positive regulation of protein-containing complex assembly	1/6	194/18800	0.0603472	0.0799601	0.02488	ISG15	1	0.166667
GO:0043393	regulation of protein binding	1/6	196/18800	0.0609532	0.0800955	0.0249221	IFIT1	1	0.166667
GO:0043281	regulation of cysteine-type endopeptidase activity involved in apoptotic process	1/6	204/18800	0.0633737	0.0825937	0.0256994	IFI6	1	0.166667
GO:0045637	regulation of myeloid cell differentiation	1/6	208/18800	0.0645821	0.0834841	0.0259765	ISG15	1	0.166667
GO:0031396	regulation of protein ubiquitination	1/6	213/18800	0.0660906	0.0847453	0.0263689	ISG15	1	0.166667
GO:0033157	regulation of intracellular protein transport	1/6	224/18800	0.0694024	0.0881338	0.0274233	IFI27	1	0.166667
GO:2000116	regulation of cysteine-type endopeptidase activity	1/6	229/18800	0.0709045	0.0881338	0.0274233	IFI6	1	0.166667
GO:2001234	negative regulation of apoptotic signaling pathway	1/6	230/18800	0.0712046	0.0881338	0.0274233	IFI6	1	0.166667
GO:0045088	regulation of innate immune response	1/6	231/18800	0.0715047	0.0881338	0.0274233	ISG15	1	0.166667
GO:0072593	reactive oxygen species metabolic process	1/6	231/18800	0.0715047	0.0881338	0.0274233	IFI6	1	0.166667
GO:0000209	protein polyubiquitination	1/6	244/18800	0.0753986	0.0915144	0.0284752	IFI27	1	0.166667
GO:0051259	protein complex oligomerization	1/6	244/18800	0.0753986	0.0915144	0.0284752	ISG15	1	0.166667
GO:1903320	regulation of protein modification by small protein conjugation or removal	1/6	246/18800	0.0759965	0.0915412	0.0284835	ISG15	1	0.166667
GO:0010951	negative regulation of endopeptidase activity	1/6	251/18800	0.0774897	0.0926381	0.0288248	IFI6	1	0.166667
GO:0010466	negative regulation of peptidase activity	1/6	262/18800	0.0807677	0.0958363	0.02982	IFI6	1	0.166667
GO:0031348	negative regulation of defense response	1/6	268/18800	0.0825516	0.0972275	0.0302528	ISG15	1	0.166667
GO:0048872	homeostasis of number of cells	1/6	282/18800	0.0867028	0.101366	0.0315405	ISG15	1	0.166667
GO:0097193	intrinsic apoptotic signaling pathway	1/6	295/18800	0.0905435	0.105083	0.0326972	IFI6	1	0.166667
GO:0006913	nucleocytoplasmic transport	1/6	308/18800	0.0943708	0.107949	0.033589	IFI27	1	0.166667
GO:0051169	nuclear transport	1/6	308/18800	0.0943708	0.107949	0.033589	IFI27	1	0.166667
GO:0032386	regulation of intracellular transport	1/6	332/18800	0.101401	0.115163	0.0358335	IFI27	1	0.166667
GO:0045861	negative regulation of proteolysis	1/6	350/18800	0.106644	0.120258	0.037419	IFI6	1	0.166667
GO:0042742	defense response to bacterium	1/6	364/18800	0.110704	0.122766	0.0381993	ISG15	1	0.166667
GO:0051098	regulation of binding	1/6	366/18800	0.111283	0.122766	0.0381993	IFIT1	1	0.166667
GO:2001233	regulation of apoptotic signaling pathway	1/6	370/18800	0.11244	0.122766	0.0381993	IFI6	1	0.166667
GO:0051346	negative regulation of hydrolase activity	1/6	371/18800	0.112728	0.122766	0.0381993	IFI6	1	0.166667
GO:1903706	regulation of hemopoiesis	1/6	371/18800	0.112728	0.122766	0.0381993	ISG15	1	0.166667
GO:0030099	myeloid cell differentiation	1/6	391/18800	0.118491	0.128164	0.0398788	ISG15	1	0.166667
GO:0043254	regulation of protein-containing complex assembly	1/6	401/18800	0.121361	0.130381	0.0405686	ISG15	1	0.166667
GO:0043161	proteasome-mediated ubiquitin-dependent protein catabolic process	1/6	414/18800	0.125079	0.133474	0.0415311	IFI27	1	0.166667
GO:0001503	ossification	1/6	420/18800	0.126791	0.13354	0.0415516	ISG15	1	0.166667
GO:0002683	negative regulation of immune system process	1/6	425/18800	0.128216	0.13354	0.0415516	ISG15	1	0.166667
GO:0042391	regulation of membrane potential	1/6	425/18800	0.128216	0.13354	0.0415516	IFI6	1	0.166667
GO:0052548	regulation of endopeptidase activity	1/6	426/18800	0.128501	0.13354	0.0415516	IFI6	1	0.166667
GO:0032102	negative regulation of response to external stimulus	1/6	429/18800	0.129354	0.133554	0.041556	ISG15	1	0.166667
GO:0052547	regulation of peptidase activity	1/6	456/18800	0.137004	0.14054	0.0437298	IFI6	1	0.166667
GO:0001819	positive regulation of cytokine production	1/6	475/18800	0.142354	0.145092	0.0451462	ISG15	1	0.166667
GO:0044089	positive regulation of cellular component biogenesis	1/6	494/18800	0.147677	0.148235	0.0461242	ISG15	1	0.166667
GO:0051223	regulation of protein transport	1/6	495/18800	0.147956	0.148235	0.0461242	IFI27	1	0.166667
GO:0010498	proteasomal protein catabolic process	1/6	496/18800	0.148235	0.148235	0.0461242	IFI27	1	0.166667

## Sheet: 72h
ID	Description	GeneRatio	BgRatio	pvalue	p.adjust	qvalue	geneID	Count	gene_ratio
GO:0009615	response to virus	13/27	392/18800	1.78022e-15	5.30144e-13	3.95719e-13	CCL8/IFI27/IFI44L/IFI6/IFIT1/IFIT3/IFITM3/MX1/OAS1/OAS2/OAS3/PLSCR1/SPON2	13	0.481481
GO:0051607	defense response to virus	12/27	290/18800	2.04556e-15	5.30144e-13	3.95719e-13	IFI27/IFI44L/IFI6/IFIT1/IFIT3/IFITM3/MX1/OAS1/OAS2/OAS3/PLSCR1/SPON2	12	0.444444
GO:0140546	defense response to symbiont	12/27	291/18800	2.13195e-15	5.30144e-13	3.95719e-13	IFI27/IFI44L/IFI6/IFIT1/IFIT3/IFITM3/MX1/OAS1/OAS2/OAS3/PLSCR1/SPON2	12	0.444444
GO:0019079	viral genome replication	9/27	134/18800	1.5208e-13	2.83629e-11	2.11711e-11	CCL8/IFI27/IFIT1/IFITM3/MX1/OAS1/OAS2/OAS3/PLSCR1	9	0.333333
GO:0048525	negative regulation of viral process	8/27	91/18800	4.5307e-13	6.7598e-11	5.04577e-11	IFIT1/IFITM3/LY6E/MX1/OAS1/OAS2/OAS3/PLSCR1	8	0.296296
GO:0045071	negative regulation of viral genome replication	7/27	57/18800	1.36217e-12	1.69363e-10	1.26419e-10	IFIT1/IFITM3/MX1/OAS1/OAS2/OAS3/PLSCR1	7	0.259259
GO:0034340	response to type I interferon	7/27	64/18800	3.17979e-12	3.38874e-10	2.52948e-10	IFI27/IFIT1/IFITM3/MX1/OAS1/OAS2/OAS3	7	0.259259
GO:0019058	viral life cycle	10/27	317/18800	1.05564e-11	9.84384e-10	7.3478e-10	CCL8/IFI27/IFIT1/IFITM3/LY6E/MX1/OAS1/OAS2/OAS3/PLSCR1	10	0.37037
GO:1903900	regulation of viral life cycle	8/27	139/18800	1.43712e-11	1.19121e-09	8.89166e-10	IFIT1/IFITM3/LY6E/MX1/OAS1/OAS2/OAS3/PLSCR1	8	0.296296
GO:0045069	regulation of viral genome replication	7/27	87/18800	2.92746e-11	2.18389e-09	1.63013e-09	IFIT1/IFITM3/MX1/OAS1/OAS2/OAS3/PLSCR1	7	0.259259
GO:0050792	regulation of viral process	8/27	159/18800	4.24709e-11	2.8803e-09	2.14996e-09	IFIT1/IFITM3/LY6E/MX1/OAS1/OAS2/OAS3/PLSCR1	8	0.296296
GO:0016032	viral process	10/27	418/18800	1.59666e-10	9.92588e-09	7.40905e-09	CCL8/IFI27/IFIT1/IFITM3/LY6E/MX1/OAS1/OAS2/OAS3/PLSCR1	10	0.37037
GO:0071357	cellular response to type I interferon	6/27	58/18800	1.86026e-10	1.06751e-08	7.96826e-09	IFI27/IFIT1/IFITM3/OAS1/OAS2/OAS3	6	0.222222
GO:0060337	type I interferon signaling pathway	5/27	56/18800	1.49995e-08	7.99257e-07	5.96595e-07	IFI27/IFITM3/OAS1/OAS2/OAS3	5	0.185185
GO:0140374	antiviral innate immune response	3/27	17/18800	1.77238e-06	8.81465e-05	6.57958e-05	IFIT1/MX1/OAS1	3	0.111111
GO:0044403	biological process involved in symbiotic interaction	6/27	286/18800	2.66091e-06	0.000124065	9.26067e-05	CCL8/IFI27/IFIT1/IFITM3/LY6E/PLSCR1	6	0.222222
GO:0032069	regulation of nuclease activity	3/27	21/18800	3.45332e-06	0.00015154	0.000113115	OAS1/OAS2/OAS3	3	0.111111
GO:0019221	cytokine-mediated signaling pathway	7/27	486/18800	4.18904e-06	0.000173612	0.000129591	CCL8/IFI27/IFITM3/MX1/OAS1/OAS2/OAS3	7	0.259259
GO:0035456	response to interferon-beta	3/27	32/18800	1.27436e-05	0.000500354	0.000373483	IFITM3/OAS1/PLSCR1	3	0.111111
GO:0032760	positive regulation of tumor necrosis factor production	4/27	103/18800	1.3534e-05	0.000504819	0.000376816	OAS1/OAS2/OAS3/SPON2	4	0.148148
GO:1903557	positive regulation of tumor necrosis factor superfamily cytokine production	4/27	107/18800	1.57354e-05	0.000558982	0.000417245	OAS1/OAS2/OAS3/SPON2	4	0.148148
GO:0032728	positive regulation of interferon-beta production	3/27	39/18800	2.33237e-05	0.000790887	0.000590348	OAS1/OAS2/OAS3	3	0.111111
GO:0032608	interferon-beta production	3/27	57/18800	7.33993e-05	0.00228149	0.00170299	OAS1/OAS2/OAS3	3	0.111111
GO:0032648	regulation of interferon-beta production	3/27	57/18800	7.33993e-05	0.00228149	0.00170299	OAS1/OAS2/OAS3	3	0.111111
GO:0032481	positive regulation of type I interferon production	3/27	58/18800	7.73289e-05	0.00230749	0.0017224	OAS1/OAS2/OAS3	3	0.111111
GO:0032640	tumor necrosis factor production	4/27	182/18800	0.000125294	0.00346182	0.00258403	OAS1/OAS2/OAS3/SPON2	4	0.148148
GO:0032680	regulation of tumor necrosis factor production	4/27	182/18800	0.000125294	0.00346182	0.00258403	OAS1/OAS2/OAS3/SPON2	4	0.148148
GO:0071706	tumor necrosis factor superfamily cytokine production	4/27	187/18800	0.000139082	0.00357776	0.00267057	OAS1/OAS2/OAS3/SPON2	4	0.148148
GO:1903555	regulation of tumor necrosis factor superfamily cytokine production	4/27	187/18800	0.000139082	0.00357776	0.00267057	OAS1/OAS2/OAS3/SPON2	4	0.148148
GO:0051701	biological process involved in interaction with host	4/27	191/18800	0.00015088	0.00375187	0.00280054	IFIT1/IFITM3/LY6E/PLSCR1	4	0.148148
GO:0071639	positive regulation of monocyte chemotactic protein-1 production	2/27	15/18800	0.000206171	0.00496141	0.00370338	OAS1/OAS3	2	0.0740741
GO:0098586	cellular response to virus	3/27	85/18800	0.000241218	0.0056234	0.00419751	IFI6/OAS1/OAS3	3	0.111111
GO:0072567	chemokine (C-X-C motif) ligand 2 production	2/27	18/18800	0.000299623	0.00657409	0.00490714	OAS1/OAS3	2	0.0740741
GO:2000341	regulation of chemokine (C-X-C motif) ligand 2 production	2/27	18/18800	0.000299623	0.00657409	0.00490714	OAS1/OAS3	2	0.0740741
GO:0032479	regulation of type I interferon production	3/27	98/18800	0.000366863	0.00710465	0.00530317	OAS1/OAS2/OAS3	3	0.111111
GO:0032606	type I interferon production	3/27	98/18800	0.000366863	0.00710465	0.00530317	OAS1/OAS2/OAS3	3	0.111111
GO:0035455	response to interferon-alpha	2/27	20/18800	0.000371423	0.00710465	0.00530317	IFIT3/IFITM3	2	0.0740741
GO:0044827	modulation by host of viral genome replication	2/27	20/18800	0.000371423	0.00710465	0.00530317	CCL8/IFI27	2	0.0740741
GO:0060339	negative regulation of type I interferon-mediated signaling pathway	2/27	20/18800	0.000371423	0.00710465	0.00530317	OAS1/OAS3	2	0.0740741
GO:0071605	monocyte chemotactic protein-1 production	2/27	21/18800	0.000410156	0.00746284	0.00557054	OAS1/OAS3	2	0.0740741
GO:0071637	regulation of monocyte chemotactic protein-1 production	2/27	21/18800	0.000410156	0.00746284	0.00557054	OAS1/OAS3	2	0.0740741
GO:0046597	negative regulation of viral entry into host cell	2/27	22/18800	0.000450772	0.00800657	0.0059764	IFITM3/LY6E	2	0.0740741
GO:0032682	negative regulation of chemokine production	2/27	26/18800	0.000631961	0.0107146	0.00799778	OAS1/OAS3	2	0.0740741
GO:1903901	negative regulation of viral life cycle	2/27	26/18800	0.000631961	0.0107146	0.00799778	IFITM3/LY6E	2	0.0740741
GO:0044788	modulation by host of viral process	2/27	32/18800	0.00095936	0.0159041	0.0118714	CCL8/IFI27	2	0.0740741
GO:0046718	viral entry into host cell	3/27	146/18800	0.00117058	0.0189837	0.0141702	IFITM3/LY6E/PLSCR1	3	0.111111
GO:0044409	entry into host	3/27	153/18800	0.00133945	0.0212602	0.0158694	IFITM3/LY6E/PLSCR1	3	0.111111
GO:0002831	regulation of response to biotic stimulus	4/27	351/18800	0.00149252	0.0231962	0.0173145	IFIT1/OAS1/OAS3/PLSCR1	4	0.148148
GO:0060338	regulation of type I interferon-mediated signaling pathway	2/27	42/18800	0.00165067	0.0251306	0.0187584	OAS1/OAS3	2	0.0740741
GO:0042742	defense response to bacterium	4/27	364/18800	0.00170542	0.0253005	0.0188852	OAS1/OAS2/OAS3/SPON2	4	0.148148
GO:0046596	regulation of viral entry into host cell	2/27	43/18800	0.00172966	0.0253005	0.0188852	IFITM3/LY6E	2	0.0740741
GO:0052126	movement in host environment	3/27	177/18800	0.00203231	0.0291558	0.021763	IFITM3/LY6E/PLSCR1	3	0.111111
GO:0052372	modulation by symbiont of entry into host	2/27	50/18800	0.00233196	0.0328234	0.0245006	IFITM3/LY6E	2	0.0740741
GO:0043903	regulation of biological process involved in symbiotic interaction	2/27	56/18800	0.0029161	0.0402854	0.0300705	IFITM3/LY6E	2	0.0740741
GO:0045453	bone resorption	2/27	63/18800	0.00367535	0.0498511	0.0372107	CTSK/DCSTAMP	2	0.0740741
GO:0051851	modulation by host of symbiont process	2/27	67/18800	0.00414621	0.0552334	0.0412283	CCL8/IFI27	2	0.0740741
GO:0042445	hormone metabolic process	3/27	230/18800	0.00425615	0.0554104	0.0413604	CTSK/FDX1/GAL	3	0.111111
GO:0045088	regulation of innate immune response	3/27	231/18800	0.00430804	0.0554104	0.0413604	OAS1/OAS3/PLSCR1	3	0.111111
GO:0001819	positive regulation of cytokine production	4/27	475/18800	0.00445308	0.0561587	0.0419189	OAS1/OAS2/OAS3/SPON2	4	0.148148
GO:0032722	positive regulation of chemokine production	2/27	70/18800	0.00451679	0.0561587	0.0419189	OAS1/OAS3	2	0.0740741
GO:0043462	regulation of ATP-dependent activity	2/27	73/18800	0.00490216	0.0589841	0.0440279	IFIT1/PLSCR1	2	0.0740741
GO:0045824	negative regulation of innate immune response	2/27	73/18800	0.00490216	0.0589841	0.0440279	OAS1/OAS3	2	0.0740741
GO:0001894	tissue homeostasis	3/27	272/18800	0.0067772	0.0802507	0.0599021	CTSK/DCSTAMP/OAS1	3	0.111111
GO:0001960	negative regulation of cytokine-mediated signaling pathway	2/27	87/18800	0.00689267	0.0803427	0.0599707	OAS1/OAS3	2	0.0740741
GO:0046849	bone remodeling	2/27	88/18800	0.00704675	0.080875	0.0603681	CTSK/DCSTAMP	2	0.0740741
GO:0070664	negative regulation of leukocyte proliferation	2/27	91/18800	0.00751835	0.0849801	0.0634323	CCL8/GAL	2	0.0740741
GO:0060761	negative regulation of response to cytokine stimulus	2/27	92/18800	0.00767865	0.0854966	0.0638178	OAS1/OAS3	2	0.0740741
GO:0032642	regulation of chemokine production	2/27	97/18800	0.00850326	0.0919338	0.0686228	OAS1/OAS3	2	0.0740741
GO:0051304	chromosome separation	2/27	97/18800	0.00850326	0.0919338	0.0686228	NCAPH/PLSCR1	2	0.0740741
GO:0032602	chemokine production	2/27	98/18800	0.00867277	0.0924269	0.0689909	OAS1/OAS3	2	0.0740741
GO:0006165	nucleoside diphosphate phosphorylation	2/27	99/18800	0.00884379	0.0929221	0.0693605	CMPK2/NUPR1	2	0.0740741
GO:0046939	nucleotide phosphorylation	2/27	100/18800	0.00901634	0.0934192	0.0697316	CMPK2/NUPR1	2	0.0740741
GO:0051702	biological process involved in interaction with symbiont	2/27	101/18800	0.00919039	0.0939182	0.070104	CCL8/IFI27	2	0.0740741
GO:0060249	anatomical structure homeostasis	3/27	319/18800	0.0104716	0.105565	0.0787975	CTSK/DCSTAMP/OAS1	3	0.111111
GO:0002526	acute inflammatory response	2/27	113/18800	0.0113952	0.1104	0.0824067	NUPR1/PLSCR1	2	0.0740741
GO:0002832	negative regulation of response to biotic stimulus	2/27	113/18800	0.0113952	0.1104	0.0824067	OAS1/OAS3	2	0.0740741
GO:0018958	phenol-containing compound metabolic process	2/27	113/18800	0.0113952	0.1104	0.0824067	CTSK/LY6E	2	0.0740741
GO:0031943	regulation of glucocorticoid metabolic process	1/27	10/18800	0.0142726	0.128933	0.0962406	GAL	1	0.037037
GO:0035457	cellular response to interferon-alpha	1/27	10/18800	0.0142726	0.128933	0.0962406	IFIT3	1	0.037037
GO:0045657	positive regulation of monocyte differentiation	1/27	10/18800	0.0142726	0.128933	0.0962406	DCSTAMP	1	0.037037
GO:0060368	regulation of Fc receptor mediated stimulatory signaling pathway	1/27	10/18800	0.0142726	0.128933	0.0962406	PLSCR1	1	0.037037
GO:0009132	nucleoside diphosphate metabolic process	2/27	130/18800	0.0148753	0.128933	0.0962406	CMPK2/NUPR1	2	0.0740741
GO:0030168	platelet activation	2/27	130/18800	0.0148753	0.128933	0.0962406	MYL9/PLSCR1	2	0.0740741
GO:0035933	glucocorticoid secretion	1/27	11/18800	0.0156891	0.128933	0.0962406	GAL	1	0.037037
GO:0039530	MDA-5 signaling pathway	1/27	11/18800	0.0156891	0.128933	0.0962406	OAS3	1	0.037037
GO:0046940	nucleoside monophosphate phosphorylation	1/27	11/18800	0.0156891	0.128933	0.0962406	CMPK2	1	0.037037
GO:0048241	epinephrine transport	1/27	11/18800	0.0156891	0.128933	0.0962406	LY6E	1	0.037037
GO:0060623	regulation of chromosome condensation	1/27	11/18800	0.0156891	0.128933	0.0962406	NCAPH	1	0.037037
GO:0071609	chemokine (C-C motif) ligand 5 production	1/27	11/18800	0.0156891	0.128933	0.0962406	OAS3	1	0.037037
GO:0071649	regulation of chemokine (C-C motif) ligand 5 production	1/27	11/18800	0.0156891	0.128933	0.0962406	OAS3	1	0.037037
GO:0050878	regulation of body fluid levels	3/27	382/18800	0.0169639	0.128933	0.0962406	MYL9/OAS2/PLSCR1	3	0.111111
GO:0044848	biological phase	1/27	12/18800	0.0171035	0.128933	0.0962406	GAL	1	0.037037
GO:0051095	regulation of helicase activity	1/27	12/18800	0.0171035	0.128933	0.0962406	IFIT1	1	0.037037
GO:0051798	positive regulation of hair follicle development	1/27	12/18800	0.0171035	0.128933	0.0962406	GAL	1	0.037037
GO:0060907	positive regulation of macrophage cytokine production	1/27	12/18800	0.0171035	0.128933	0.0962406	SPON2	1	0.037037
GO:0061469	regulation of type B pancreatic cell proliferation	1/27	12/18800	0.0171035	0.128933	0.0962406	NUPR1	1	0.037037
GO:1904321	response to forskolin	1/27	12/18800	0.0171035	0.128933	0.0962406	FDX1	1	0.037037
GO:1904322	cellular response to forskolin	1/27	12/18800	0.0171035	0.128933	0.0962406	FDX1	1	0.037037
GO:0034341	response to interferon-gamma	2/27	140/18800	0.0171104	0.128933	0.0962406	CCL8/IFITM3	2	0.0740741
GO:0009133	nucleoside diphosphate biosynthetic process	1/27	13/18800	0.018516	0.134106	0.100102	CMPK2	1	0.037037
GO:0036005	response to macrophage colony-stimulating factor	1/27	13/18800	0.018516	0.134106	0.100102	DCSTAMP	1	0.037037
GO:0036006	cellular response to macrophage colony-stimulating factor stimulus	1/27	13/18800	0.018516	0.134106	0.100102	DCSTAMP	1	0.037037
GO:0045820	negative regulation of glycolytic process	1/27	13/18800	0.018516	0.134106	0.100102	NUPR1	1	0.037037
GO:0046348	amino sugar catabolic process	1/27	14/18800	0.0199266	0.1384	0.103307	CHIT1	1	0.037037
GO:1901857	positive regulation of cellular respiration	1/27	14/18800	0.0199266	0.1384	0.103307	NUPR1	1	0.037037
GO:1905939	regulation of gonad development	1/27	14/18800	0.0199266	0.1384	0.103307	NUPR1	1	0.037037
GO:0016052	carbohydrate catabolic process	2/27	152/18800	0.0199694	0.1384	0.103307	CHIT1/NUPR1	2	0.0740741
GO:0032897	negative regulation of viral transcription	1/27	15/18800	0.0213352	0.1384	0.103307	IFITM3	1	0.037037
GO:0042415	norepinephrine metabolic process	1/27	15/18800	0.0213352	0.1384	0.103307	LY6E	1	0.037037
GO:0043129	surfactant homeostasis	1/27	15/18800	0.0213352	0.1384	0.103307	OAS1	1	0.037037
GO:0044793	negative regulation by host of viral process	1/27	15/18800	0.0213352	0.1384	0.103307	CCL8	1	0.037037
GO:0048172	regulation of short-term neuronal synaptic plasticity	1/27	15/18800	0.0213352	0.1384	0.103307	SYNGR1	1	0.037037
GO:0048820	hair follicle maturation	1/27	15/18800	0.0213352	0.1384	0.103307	GAL	1	0.037037
GO:1902902	negative regulation of autophagosome assembly	1/27	15/18800	0.0213352	0.1384	0.103307	NUPR1	1	0.037037
GO:2000846	regulation of corticosteroid hormone secretion	1/27	15/18800	0.0213352	0.1384	0.103307	GAL	1	0.037037
GO:0002683	negative regulation of immune system process	3/27	425/18800	0.0224464	0.139061	0.1038	GAL/OAS1/OAS3	3	0.111111
GO:0008228	opsonization	1/27	16/18800	0.0227418	0.139061	0.1038	SPON2	1	0.037037
GO:0009200	deoxyribonucleoside triphosphate metabolic process	1/27	16/18800	0.0227418	0.139061	0.1038	CMPK2	1	0.037037
GO:0009263	deoxyribonucleotide biosynthetic process	1/27	16/18800	0.0227418	0.139061	0.1038	CMPK2	1	0.037037
GO:0009265	2'-deoxyribonucleotide biosynthetic process	1/27	16/18800	0.0227418	0.139061	0.1038	CMPK2	1	0.037037
GO:0045780	positive regulation of bone resorption	1/27	16/18800	0.0227418	0.139061	0.1038	DCSTAMP	1	0.037037
GO:0046385	deoxyribose phosphate biosynthetic process	1/27	16/18800	0.0227418	0.139061	0.1038	CMPK2	1	0.037037
GO:0001959	regulation of cytokine-mediated signaling pathway	2/27	166/18800	0.02354	0.141236	0.105424	OAS1/OAS3	2	0.0740741
GO:0010934	macrophage cytokine production	1/27	17/18800	0.0241465	0.141236	0.105424	SPON2	1	0.037037
GO:0010935	regulation of macrophage cytokine production	1/27	17/18800	0.0241465	0.141236	0.105424	SPON2	1	0.037037
GO:0035930	corticosteroid hormone secretion	1/27	17/18800	0.0241465	0.141236	0.105424	GAL	1	0.037037
GO:0048875	chemical homeostasis within a tissue	1/27	17/18800	0.0241465	0.141236	0.105424	OAS1	1	0.037037
GO:0034138	toll-like receptor 3 signaling pathway	1/27	18/18800	0.0255493	0.141236	0.105424	OAS1	1	0.037037
GO:0071360	cellular response to exogenous dsRNA	1/27	18/18800	0.0255493	0.141236	0.105424	IFIT1	1	0.037037
GO:0150078	positive regulation of neuroinflammatory response	1/27	18/18800	0.0255493	0.141236	0.105424	NUPR1	1	0.037037
GO:1905820	positive regulation of chromosome separation	1/27	18/18800	0.0255493	0.141236	0.105424	PLSCR1	1	0.037037
GO:2000831	regulation of steroid hormone secretion	1/27	18/18800	0.0255493	0.141236	0.105424	GAL	1	0.037037
GO:0048771	tissue remodeling	2/27	174/18800	0.0256901	0.141236	0.105424	CTSK/DCSTAMP	2	0.0740741
GO:0002221	pattern recognition receptor signaling pathway	2/27	176/18800	0.0262398	0.141236	0.105424	OAS1/OAS3	2	0.0740741
GO:0060759	regulation of response to cytokine stimulus	2/27	178/18800	0.0267943	0.141236	0.105424	OAS1/OAS3	2	0.0740741
GO:0000272	polysaccharide catabolic process	1/27	19/18800	0.0269501	0.141236	0.105424	CHIT1	1	0.037037
GO:0007076	mitotic chromosome condensation	1/27	19/18800	0.0269501	0.141236	0.105424	NCAPH	1	0.037037
GO:0009148	pyrimidine nucleoside triphosphate biosynthetic process	1/27	19/18800	0.0269501	0.141236	0.105424	CMPK2	1	0.037037
GO:0046782	regulation of viral transcription	1/27	19/18800	0.0269501	0.141236	0.105424	IFITM3	1	0.037037
GO:0048245	eosinophil chemotaxis	1/27	19/18800	0.0269501	0.141236	0.105424	CCL8	1	0.037037
GO:0051797	regulation of hair follicle development	1/27	19/18800	0.0269501	0.141236	0.105424	GAL	1	0.037037
GO:0051900	regulation of mitochondrial depolarization	1/27	19/18800	0.0269501	0.141236	0.105424	IFI6	1	0.037037
GO:0050777	negative regulation of immune response	2/27	179/18800	0.0270734	0.141236	0.105424	OAS1/OAS3	2	0.0740741
GO:0010288	response to lead ion	1/27	20/18800	0.028349	0.141935	0.105946	PLSCR1	1	0.037037
GO:0035902	response to immobilization stress	1/27	20/18800	0.028349	0.141935	0.105946	GAL	1	0.037037
GO:0043011	myeloid dendritic cell differentiation	1/27	20/18800	0.028349	0.141935	0.105946	DCSTAMP	1	0.037037
GO:0044342	type B pancreatic cell proliferation	1/27	20/18800	0.028349	0.141935	0.105946	NUPR1	1	0.037037
GO:0045655	regulation of monocyte differentiation	1/27	20/18800	0.028349	0.141935	0.105946	DCSTAMP	1	0.037037
GO:0062099	negative regulation of programmed necrotic cell death	1/27	20/18800	0.028349	0.141935	0.105946	NUPR1	1	0.037037
GO:0006575	cellular modified amino acid metabolic process	2/27	188/18800	0.029638	0.145036	0.10826	CTSK/PLSCR1	2	0.0740741
GO:0006590	thyroid hormone generation	1/27	21/18800	0.0297459	0.145036	0.10826	CTSK	1	0.037037
GO:0051882	mitochondrial depolarization	1/27	21/18800	0.0297459	0.145036	0.10826	IFI6	1	0.037037
GO:1900543	negative regulation of purine nucleotide metabolic process	1/27	21/18800	0.0297459	0.145036	0.10826	NUPR1	1	0.037037
GO:0002764	immune response-regulating signaling pathway	3/27	482/18800	0.0310495	0.146108	0.10906	OAS1/OAS3/PLSCR1	3	0.111111
GO:0032780	negative regulation of ATP-dependent activity	1/27	22/18800	0.031141	0.146108	0.10906	IFIT1	1	0.037037
GO:0035929	steroid hormone secretion	1/27	22/18800	0.031141	0.146108	0.10906	GAL	1	0.037037
GO:0045980	negative regulation of nucleotide metabolic process	1/27	22/18800	0.031141	0.146108	0.10906	NUPR1	1	0.037037
GO:0050765	negative regulation of phagocytosis	1/27	22/18800	0.031141	0.146108	0.10906	PLSCR1	1	0.037037
GO:0061081	positive regulation of myeloid leukocyte cytokine production involved in immune response	1/27	22/18800	0.031141	0.146108	0.10906	SPON2	1	0.037037
GO:0008211	glucocorticoid metabolic process	1/27	23/18800	0.032534	0.148898	0.111143	GAL	1	0.037037
GO:0048169	regulation of long-term neuronal synaptic plasticity	1/27	23/18800	0.032534	0.148898	0.111143	SYNGR1	1	0.037037
GO:0071359	cellular response to dsRNA	1/27	23/18800	0.032534	0.148898	0.111143	IFIT1	1	0.037037
GO:0072677	eosinophil migration	1/27	23/18800	0.032534	0.148898	0.111143	CCL8	1	0.037037
GO:0010817	regulation of hormone levels	3/27	496/18800	0.0333954	0.149753	0.111781	CTSK/FDX1/GAL	3	0.111111
GO:0002082	regulation of oxidative phosphorylation	1/27	24/18800	0.0339252	0.149753	0.111781	NUPR1	1	0.037037
GO:0017121	plasma membrane phospholipid scrambling	1/27	24/18800	0.0339252	0.149753	0.111781	PLSCR1	1	0.037037
GO:0035458	cellular response to interferon-beta	1/27	24/18800	0.0339252	0.149753	0.111781	OAS1	1	0.037037
GO:0060143	positive regulation of syncytium formation by plasma membrane fusion	1/27	24/18800	0.0339252	0.149753	0.111781	DCSTAMP	1	0.037037
GO:0060547	negative regulation of necrotic cell death	1/27	24/18800	0.0339252	0.149753	0.111781	NUPR1	1	0.037037
GO:0006658	phosphatidylserine metabolic process	1/27	25/18800	0.0353144	0.151405	0.113015	PLSCR1	1	0.037037
GO:0009147	pyrimidine nucleoside triphosphate metabolic process	1/27	25/18800	0.0353144	0.151405	0.113015	CMPK2	1	0.037037
GO:0009219	pyrimidine deoxyribonucleotide metabolic process	1/27	25/18800	0.0353144	0.151405	0.113015	CMPK2	1	0.037037
GO:0051307	meiotic chromosome separation	1/27	25/18800	0.0353144	0.151405	0.113015	NCAPH	1	0.037037
GO:1901071	glucosamine-containing compound metabolic process	1/27	25/18800	0.0353144	0.151405	0.113015	CHIT1	1	0.037037
GO:0048499	synaptic vesicle membrane organization	1/27	26/18800	0.0367017	0.156454	0.116783	SYNGR1	1	0.037037
GO:0030325	adrenal gland development	1/27	27/18800	0.0380871	0.158732	0.118483	LY6E	1	0.037037
GO:0039529	RIG-I signaling pathway	1/27	27/18800	0.0380871	0.158732	0.118483	OAS3	1	0.037037
GO:0042403	thyroid hormone metabolic process	1/27	27/18800	0.0380871	0.158732	0.118483	CTSK	1	0.037037
GO:1901018	positive regulation of potassium ion transmembrane transporter activity	1/27	27/18800	0.0380871	0.158732	0.118483	GAL	1	0.037037
GO:0071222	cellular response to lipopolysaccharide	2/27	217/18800	0.0385264	0.15967	0.119184	CMPK2/SPON2	2	0.0740741
GO:0042634	regulation of hair cycle	1/27	28/18800	0.0394705	0.162342	0.121178	GAL	1	0.037037
GO:0007596	blood coagulation	2/27	221/18800	0.0398239	0.162342	0.121178	MYL9/PLSCR1	2	0.0740741
GO:0097191	extrinsic apoptotic signaling pathway	2/27	221/18800	0.0398239	0.162342	0.121178	IFI27/IFI6	2	0.0740741
GO:0001773	myeloid dendritic cell activation	1/27	29/18800	0.0408521	0.16247	0.121274	DCSTAMP	1	0.037037
GO:0010667	negative regulation of cardiac muscle cell apoptotic process	1/27	29/18800	0.0408521	0.16247	0.121274	NUPR1	1	0.037037
GO:0061082	myeloid leukocyte cytokine production	1/27	29/18800	0.0408521	0.16247	0.121274	SPON2	1	0.037037
GO:0095500	acetylcholine receptor signaling pathway	1/27	29/18800	0.0408521	0.16247	0.121274	LY6E	1	0.037037
GO:0050817	coagulation	2/27	226/18800	0.0414692	0.16247	0.121274	MYL9/PLSCR1	2	0.0740741
GO:0007599	hemostasis	2/27	227/18800	0.0418014	0.16247	0.121274	MYL9/PLSCR1	2	0.0740741
GO:0048147	negative regulation of fibroblast proliferation	1/27	30/18800	0.0422317	0.16247	0.121274	NUPR1	1	0.037037
GO:0060142	regulation of syncytium formation by plasma membrane fusion	1/27	30/18800	0.0422317	0.16247	0.121274	DCSTAMP	1	0.037037
GO:0061037	negative regulation of cartilage development	1/27	30/18800	0.0422317	0.16247	0.121274	CTSK	1	0.037037
GO:1903579	negative regulation of ATP metabolic process	1/27	30/18800	0.0422317	0.16247	0.121274	NUPR1	1	0.037037
GO:0071219	cellular response to molecule of bacterial origin	2/27	229/18800	0.0424687	0.16247	0.121274	CMPK2/SPON2	2	0.0740741
GO:0071356	cellular response to tumor necrosis factor	2/27	229/18800	0.0424687	0.16247	0.121274	CCL8/DCSTAMP	2	0.0740741
GO:0002274	myeloid leukocyte activation	2/27	232/18800	0.0434773	0.162663	0.121418	DCSTAMP/PLSCR1	2	0.0740741
GO:0010664	negative regulation of striated muscle cell apoptotic process	1/27	31/18800	0.0436094	0.162663	0.121418	NUPR1	1	0.037037
GO:0046825	regulation of protein export from nucleus	1/27	31/18800	0.0436094	0.162663	0.121418	IFI27	1	0.037037
GO:0062098	regulation of programmed necrotic cell death	1/27	31/18800	0.0436094	0.162663	0.121418	NUPR1	1	0.037037
GO:1905145	cellular response to acetylcholine	1/27	31/18800	0.0436094	0.162663	0.121418	LY6E	1	0.037037
GO:0006026	aminoglycan catabolic process	1/27	32/18800	0.0449852	0.163702	0.122193	CHIT1	1	0.037037
GO:0006221	pyrimidine nucleotide biosynthetic process	1/27	32/18800	0.0449852	0.163702	0.122193	CMPK2	1	0.037037
GO:0045070	positive regulation of viral genome replication	1/27	32/18800	0.0449852	0.163702	0.122193	IFIT1	1	0.037037
GO:0071353	cellular response to interleukin-4	1/27	32/18800	0.0449852	0.163702	0.122193	DCSTAMP	1	0.037037
GO:1905144	response to acetylcholine	1/27	32/18800	0.0449852	0.163702	0.122193	LY6E	1	0.037037
GO:0002431	Fc receptor mediated stimulatory signaling pathway	1/27	33/18800	0.0463591	0.164685	0.122927	PLSCR1	1	0.037037
GO:0007143	female meiotic nuclear division	1/27	33/18800	0.0463591	0.164685	0.122927	NCAPH	1	0.037037
GO:1901099	negative regulation of signal transduction in absence of ligand	1/27	33/18800	0.0463591	0.164685	0.122927	IFI6	1	0.037037
GO:1903715	regulation of aerobic respiration	1/27	33/18800	0.0463591	0.164685	0.122927	NUPR1	1	0.037037
GO:2001240	negative regulation of extrinsic apoptotic signaling pathway in absence of ligand	1/27	33/18800	0.0463591	0.164685	0.122927	IFI6	1	0.037037
GO:0039528	cytoplasmic pattern recognition receptor signaling pathway in response to virus	1/27	34/18800	0.0477311	0.16796	0.125371	OAS3	1	0.037037
GO:0070670	response to interleukin-4	1/27	34/18800	0.0477311	0.16796	0.125371	DCSTAMP	1	0.037037
GO:0015850	organic hydroxy compound transport	2/27	248/18800	0.049007	0.169581	0.126582	GAL/LY6E	2	0.0740741
GO:0010737	protein kinase A signaling	1/27	35/18800	0.0491012	0.169581	0.126582	GAL	1	0.037037
GO:0016242	negative regulation of macroautophagy	1/27	35/18800	0.0491012	0.169581	0.126582	NUPR1	1	0.037037
GO:0044060	regulation of endocrine process	1/27	35/18800	0.0491012	0.169581	0.126582	GAL	1	0.037037
GO:0034612	response to tumor necrosis factor	2/27	249/18800	0.0493609	0.169692	0.126665	CCL8/DCSTAMP	2	0.0740741
GO:0030224	monocyte differentiation	1/27	36/18800	0.0504694	0.171919	0.128326	DCSTAMP	1	0.037037
GO:0032350	regulation of hormone metabolic process	1/27	36/18800	0.0504694	0.171919	0.128326	GAL	1	0.037037
GO:0070663	regulation of leukocyte proliferation	2/27	254/18800	0.0511442	0.173425	0.129451	CCL8/GAL	2	0.0740741
GO:0072528	pyrimidine-containing compound biosynthetic process	1/27	37/18800	0.0518357	0.1735	0.129507	CMPK2	1	0.037037
GO:1903580	positive regulation of ATP metabolic process	1/27	37/18800	0.0518357	0.1735	0.129507	NUPR1	1	0.037037
GO:0071216	cellular response to biotic stimulus	2/27	256/18800	0.0518641	0.1735	0.129507	CMPK2/SPON2	2	0.0740741
GO:0098926	postsynaptic signal transduction	1/27	38/18800	0.0532001	0.177175	0.13225	LY6E	1	0.037037
GO:0031348	negative regulation of defense response	2/27	268/18800	0.0562601	0.186534	0.139236	OAS1/OAS3	2	0.0740741
GO:0006040	amino sugar metabolic process	1/27	41/18800	0.057282	0.187423	0.139899	CHIT1	1	0.037037
GO:0045124	regulation of bone resorption	1/27	41/18800	0.057282	0.187423	0.139899	DCSTAMP	1	0.037037
GO:0150077	regulation of neuroinflammatory response	1/27	41/18800	0.057282	0.187423	0.139899	NUPR1	1	0.037037
GO:0030574	collagen catabolic process	1/27	42/18800	0.0586389	0.190194	0.141968	CTSK	1	0.037037
GO:0034142	toll-like receptor 4 signaling pathway	1/27	42/18800	0.0586389	0.190194	0.141968	OAS1	1	0.037037
GO:0009394	2'-deoxyribonucleotide metabolic process	1/27	43/18800	0.0599939	0.191692	0.143086	CMPK2	1	0.037037
GO:0042771	intrinsic apoptotic signaling pathway in response to DNA damage by p53 class mediator	1/27	43/18800	0.0599939	0.191692	0.143086	NUPR1	1	0.037037
GO:0140353	lipid export from cell	1/27	43/18800	0.0599939	0.191692	0.143086	GAL	1	0.037037
GO:0007595	lactation	1/27	44/18800	0.061347	0.191692	0.143086	OAS2	1	0.037037
GO:0009262	deoxyribonucleotide metabolic process	1/27	44/18800	0.061347	0.191692	0.143086	CMPK2	1	0.037037
GO:1901381	positive regulation of potassium ion transmembrane transport	1/27	44/18800	0.061347	0.191692	0.143086	GAL	1	0.037037
GO:1902116	negative regulation of organelle assembly	1/27	44/18800	0.061347	0.191692	0.143086	NUPR1	1	0.037037
GO:2001239	regulation of extrinsic apoptotic signaling pathway in absence of ligand	1/27	44/18800	0.061347	0.191692	0.143086	IFI6	1	0.037037
GO:0006110	regulation of glycolytic process	1/27	45/18800	0.0626982	0.191692	0.143086	NUPR1	1	0.037037
GO:0010677	negative regulation of cellular carbohydrate metabolic process	1/27	45/18800	0.0626982	0.191692	0.143086	NUPR1	1	0.037037
GO:0019692	deoxyribose phosphate metabolic process	1/27	45/18800	0.0626982	0.191692	0.143086	CMPK2	1	0.037037
GO:0032781	positive regulation of ATP-dependent activity	1/27	45/18800	0.0626982	0.191692	0.143086	PLSCR1	1	0.037037
GO:0033003	regulation of mast cell activation	1/27	45/18800	0.0626982	0.191692	0.143086	PLSCR1	1	0.037037
GO:2000785	regulation of autophagosome assembly	1/27	45/18800	0.0626982	0.191692	0.143086	NUPR1	1	0.037037
GO:0010665	regulation of cardiac muscle cell apoptotic process	1/27	46/18800	0.0640476	0.192515	0.143701	NUPR1	1	0.037037
GO:0010939	regulation of necrotic cell death	1/27	46/18800	0.0640476	0.192515	0.143701	NUPR1	1	0.037037
GO:0035987	endodermal cell differentiation	1/27	46/18800	0.0640476	0.192515	0.143701	COL6A1	1	0.037037
GO:0042398	cellular modified amino acid biosynthetic process	1/27	46/18800	0.0640476	0.192515	0.143701	PLSCR1	1	0.037037
GO:0031349	positive regulation of defense response	2/27	289/18800	0.0642578	0.192515	0.143701	NUPR1/PLSCR1	2	0.0740741
GO:0003254	regulation of membrane depolarization	1/27	47/18800	0.0653951	0.19359	0.144503	IFI6	1	0.037037
GO:0055010	ventricular cardiac muscle tissue morphogenesis	1/27	47/18800	0.0653951	0.19359	0.144503	LY6E	1	0.037037
GO:0097028	dendritic cell differentiation	1/27	47/18800	0.0653951	0.19359	0.144503	DCSTAMP	1	0.037037
GO:0097193	intrinsic apoptotic signaling pathway	2/27	295/18800	0.0666108	0.193859	0.144703	IFI6/NUPR1	2	0.0740741
GO:0006953	acute-phase response	1/27	48/18800	0.0667407	0.193859	0.144703	PLSCR1	1	0.037037
GO:0010662	regulation of striated muscle cell apoptotic process	1/27	48/18800	0.0667407	0.193859	0.144703	NUPR1	1	0.037037
GO:0010656	negative regulation of muscle cell apoptotic process	1/27	49/18800	0.0680844	0.193859	0.144703	NUPR1	1	0.037037
GO:0010659	cardiac muscle cell apoptotic process	1/27	49/18800	0.0680844	0.193859	0.144703	NUPR1	1	0.037037
GO:0030261	chromosome condensation	1/27	49/18800	0.0680844	0.193859	0.144703	NCAPH	1	0.037037
GO:0043330	response to exogenous dsRNA	1/27	49/18800	0.0680844	0.193859	0.144703	IFIT1	1	0.037037
GO:0046850	regulation of bone remodeling	1/27	49/18800	0.0680844	0.193859	0.144703	DCSTAMP	1	0.037037
GO:0060986	endocrine hormone secretion	1/27	49/18800	0.0680844	0.193859	0.144703	GAL	1	0.037037
GO:0097300	programmed necrotic cell death	1/27	49/18800	0.0680844	0.193859	0.144703	NUPR1	1	0.037037
GO:0019933	cAMP-mediated signaling	1/27	50/18800	0.0694263	0.194803	0.145408	GAL	1	0.037037
GO:0043457	regulation of cellular respiration	1/27	50/18800	0.0694263	0.194803	0.145408	NUPR1	1	0.037037
GO:0048168	regulation of neuronal synaptic plasticity	1/27	50/18800	0.0694263	0.194803	0.145408	SYNGR1	1	0.037037
GO:0010658	striated muscle cell apoptotic process	1/27	51/18800	0.0707663	0.194803	0.145408	NUPR1	1	0.037037
GO:0019083	viral transcription	1/27	51/18800	0.0707663	0.194803	0.145408	IFITM3	1	0.037037
GO:0043268	positive regulation of potassium ion transport	1/27	51/18800	0.0707663	0.194803	0.145408	GAL	1	0.037037
GO:0044088	regulation of vacuole organization	1/27	51/18800	0.0707663	0.194803	0.145408	NUPR1	1	0.037037
GO:0045332	phospholipid translocation	1/27	51/18800	0.0707663	0.194803	0.145408	PLSCR1	1	0.037037
GO:0045912	negative regulation of carbohydrate metabolic process	1/27	51/18800	0.0707663	0.194803	0.145408	NUPR1	1	0.037037
GO:0002448	mast cell mediated immunity	1/27	52/18800	0.0721045	0.194891	0.145474	SPON2	1	0.037037
GO:0006220	pyrimidine nucleotide metabolic process	1/27	52/18800	0.0721045	0.194891	0.145474	CMPK2	1	0.037037
GO:0006636	unsaturated fatty acid biosynthetic process	1/27	52/18800	0.0721045	0.194891	0.145474	SCD	1	0.037037
GO:0043525	positive regulation of neuron apoptotic process	1/27	52/18800	0.0721045	0.194891	0.145474	NUPR1	1	0.037037
GO:1904036	negative regulation of epithelial cell apoptotic process	1/27	52/18800	0.0721045	0.194891	0.145474	NUPR1	1	0.037037
GO:0006909	phagocytosis	2/27	310/18800	0.0726189	0.195573	0.145983	PLSCR1/SPON2	2	0.0740741
GO:0050832	defense response to fungus	1/27	53/18800	0.0734408	0.197075	0.147104	SPON2	1	0.037037
GO:0071320	cellular response to cAMP	1/27	54/18800	0.0747753	0.199937	0.14924	FDX1	1	0.037037
GO:0001706	endoderm formation	1/27	55/18800	0.0761079	0.201335	0.150284	COL6A1	1	0.037037
GO:0002763	positive regulation of myeloid leukocyte differentiation	1/27	55/18800	0.0761079	0.201335	0.150284	DCSTAMP	1	0.037037
GO:0043470	regulation of carbohydrate catabolic process	1/27	55/18800	0.0761079	0.201335	0.150284	NUPR1	1	0.037037
GO:0001836	release of cytochrome c from mitochondria	1/27	56/18800	0.0774386	0.20199	0.150773	IFI6	1	0.037037
GO:0003229	ventricular cardiac muscle tissue development	1/27	56/18800	0.0774386	0.20199	0.150773	LY6E	1	0.037037
GO:0034204	lipid translocation	1/27	56/18800	0.0774386	0.20199	0.150773	PLSCR1	1	0.037037
GO:0043331	response to dsRNA	1/27	56/18800	0.0774386	0.20199	0.150773	IFIT1	1	0.037037
GO:0008202	steroid metabolic process	2/27	323/18800	0.0779653	0.202655	0.15127	FDX1/GAL	2	0.0740741
GO:0050432	catecholamine secretion	1/27	57/18800	0.0787675	0.20403	0.152295	LY6E	1	0.037037
GO:0006584	catecholamine metabolic process	1/27	58/18800	0.0800946	0.205071	0.153073	LY6E	1	0.037037
GO:0006611	protein export from nucleus	1/27	58/18800	0.0800946	0.205071	0.153073	IFI27	1	0.037037
GO:0009712	catechol-containing compound metabolic process	1/27	58/18800	0.0800946	0.205071	0.153073	LY6E	1	0.037037
GO:0045787	positive regulation of cell cycle	2/27	329/18800	0.0804746	0.205071	0.153073	NUPR1/PLSCR1	2	0.0740741
GO:0070661	leukocyte proliferation	2/27	330/18800	0.0808953	0.205071	0.153073	CCL8/GAL	2	0.0740741
GO:0000768	syncytium formation by plasma membrane fusion	1/27	59/18800	0.0814198	0.205071	0.153073	DCSTAMP	1	0.037037
GO:0051353	positive regulation of oxidoreductase activity	1/27	59/18800	0.0814198	0.205071	0.153073	FDX1	1	0.037037
GO:0140253	cell-cell fusion	1/27	59/18800	0.0814198	0.205071	0.153073	DCSTAMP	1	0.037037
GO:0032496	response to lipopolysaccharide	2/27	333/18800	0.0821618	0.205071	0.153073	CMPK2/SPON2	2	0.0740741
GO:0007517	muscle organ development	2/27	334/18800	0.0825853	0.205071	0.153073	LY6E/NUPR1	2	0.0740741
GO:0002753	cytoplasmic pattern recognition receptor signaling pathway	1/27	60/18800	0.0827432	0.205071	0.153073	OAS3	1	0.037037
GO:0019731	antibacterial humoral response	1/27	60/18800	0.0827432	0.205071	0.153073	SPON2	1	0.037037
GO:0055008	cardiac muscle tissue morphogenesis	1/27	60/18800	0.0827432	0.205071	0.153073	LY6E	1	0.037037
GO:0048524	positive regulation of viral process	1/27	61/18800	0.0840648	0.206971	0.154491	IFIT1	1	0.037037
GO:2001244	positive regulation of intrinsic apoptotic signaling pathway	1/27	61/18800	0.0840648	0.206971	0.154491	NUPR1	1	0.037037
GO:0022617	extracellular matrix disassembly	1/27	62/18800	0.0853845	0.208842	0.155888	CTSK	1	0.037037
GO:0097035	regulation of membrane lipid distribution	1/27	62/18800	0.0853845	0.208842	0.155888	PLSCR1	1	0.037037
GO:0006949	syncytium formation	1/27	63/18800	0.0867024	0.210684	0.157262	DCSTAMP	1	0.037037
GO:0070542	response to fatty acid	1/27	63/18800	0.0867024	0.210684	0.157262	SCD	1	0.037037
GO:0009620	response to fungus	1/27	64/18800	0.0880185	0.212236	0.158421	SPON2	1	0.037037
GO:0048247	lymphocyte chemotaxis	1/27	64/18800	0.0880185	0.212236	0.158421	CCL8	1	0.037037
GO:0007059	chromosome segregation	2/27	348/18800	0.0885868	0.212236	0.158421	NCAPH/PLSCR1	2	0.0740741
GO:0035914	skeletal muscle cell differentiation	1/27	65/18800	0.0893327	0.212236	0.158421	NUPR1	1	0.037037
GO:0042446	hormone biosynthetic process	1/27	65/18800	0.0893327	0.212236	0.158421	FDX1	1	0.037037
GO:0045576	mast cell activation	1/27	65/18800	0.0893327	0.212236	0.158421	PLSCR1	1	0.037037
GO:2000272	negative regulation of signaling receptor activity	1/27	65/18800	0.0893327	0.212236	0.158421	LY6E	1	0.037037
GO:0030239	myofibril assembly	1/27	66/18800	0.0906451	0.212645	0.158726	MYL9	1	0.037037
GO:0038034	signal transduction in absence of ligand	1/27	66/18800	0.0906451	0.212645	0.158726	IFI6	1	0.037037
GO:0070265	necrotic cell death	1/27	66/18800	0.0906451	0.212645	0.158726	NUPR1	1	0.037037
GO:0097192	extrinsic apoptotic signaling pathway in absence of ligand	1/27	66/18800	0.0906451	0.212645	0.158726	IFI6	1	0.037037
GO:0002237	response to molecule of bacterial origin	2/27	354/18800	0.0911988	0.21304	0.159021	CMPK2/SPON2	2	0.0740741
GO:0055002	striated muscle cell development	1/27	67/18800	0.0919557	0.21304	0.159021	MYL9	1	0.037037
GO:0070936	protein K48-linked ubiquitination	1/27	67/18800	0.0919557	0.21304	0.159021	IFI27	1	0.037037
GO:1901016	regulation of potassium ion transmembrane transporter activity	1/27	67/18800	0.0919557	0.21304	0.159021	GAL	1	0.037037
GO:0006887	exocytosis	2/27	357/18800	0.0925136	0.213669	0.159491	CCL8/SYNGR1	2	0.0740741
GO:0002720	positive regulation of cytokine production involved in immune response	1/27	68/18800	0.0932645	0.214078	0.159796	SPON2	1	0.037037
GO:0043627	response to estrogen	1/27	68/18800	0.0932645	0.214078	0.159796	GAL	1	0.037037
GO:0032370	positive regulation of lipid transport	1/27	69/18800	0.0945714	0.21575	0.161044	GAL	1	0.037037
GO:0070527	platelet aggregation	1/27	69/18800	0.0945714	0.21575	0.161044	MYL9	1	0.037037
GO:0001818	negative regulation of cytokine production	2/27	363/18800	0.0951602	0.216432	0.161553	OAS1/OAS3	2	0.0740741
GO:0002548	monocyte chemotaxis	1/27	70/18800	0.0958766	0.216739	0.161782	CCL8	1	0.037037
GO:0061035	regulation of cartilage development	1/27	70/18800	0.0958766	0.216739	0.161782	CTSK	1	0.037037
GO:0051881	regulation of mitochondrial membrane potential	1/27	71/18800	0.0971799	0.218003	0.162726	IFI6	1	0.037037
GO:2001259	positive regulation of cation channel activity	1/27	71/18800	0.0971799	0.218003	0.162726	GAL	1	0.037037
GO:2001233	regulation of apoptotic signaling pathway	2/27	370/18800	0.0982762	0.218003	0.162726	IFI6/NUPR1	2	0.0740741
GO:0003208	cardiac ventricle morphogenesis	1/27	72/18800	0.0984814	0.218003	0.162726	LY6E	1	0.037037
GO:0051937	catecholamine transport	1/27	72/18800	0.0984814	0.218003	0.162726	LY6E	1	0.037037
GO:0070192	chromosome organization involved in meiotic cell cycle	1/27	72/18800	0.0984814	0.218003	0.162726	NCAPH	1	0.037037
GO:1905818	regulation of chromosome separation	1/27	72/18800	0.0984814	0.218003	0.162726	PLSCR1	1	0.037037
GO:0042058	regulation of epidermal growth factor receptor signaling pathway	1/27	73/18800	0.0997811	0.218932	0.163419	IFI6	1	0.037037
GO:0060415	muscle tissue morphogenesis	1/27	73/18800	0.0997811	0.218932	0.163419	LY6E	1	0.037037
GO:0150076	neuroinflammatory response	1/27	73/18800	0.0997811	0.218932	0.163419	NUPR1	1	0.037037
GO:0050688	regulation of defense response to virus	1/27	74/18800	0.101079	0.221129	0.165059	IFIT1	1	0.037037
GO:0071230	cellular response to amino acid stimulus	1/27	75/18800	0.102375	0.22331	0.166687	COL6A1	1	0.037037
GO:0043154	negative regulation of cysteine-type endopeptidase activity involved in apoptotic process	1/27	77/18800	0.104962	0.228285	0.1704	IFI6	1	0.037037
GO:0001701	in utero embryonic development	2/27	387/18800	0.105965	0.229088	0.171	CIR1/LY6E	2	0.0740741
GO:0007492	endoderm development	1/27	78/18800	0.106253	0.229088	0.171	COL6A1	1	0.037037
GO:0009123	nucleoside monophosphate metabolic process	1/27	78/18800	0.106253	0.229088	0.171	CMPK2	1	0.037037
GO:0048145	regulation of fibroblast proliferation	1/27	79/18800	0.107542	0.229764	0.171504	NUPR1	1	0.037037
GO:0072332	intrinsic apoptotic signaling pathway by p53 class mediator	1/27	79/18800	0.107542	0.229764	0.171504	NUPR1	1	0.037037
GO:1901184	regulation of ERBB signaling pathway	1/27	79/18800	0.107542	0.229764	0.171504	IFI6	1	0.037037
GO:0006869	lipid transport	2/27	391/18800	0.107798	0.229764	0.171504	GAL/PLSCR1	2	0.0740741
GO:0048644	muscle organ morphogenesis	1/27	80/18800	0.108829	0.2313	0.172651	LY6E	1	0.037037
GO:0006096	glycolytic process	1/27	81/18800	0.110114	0.232048	0.173209	NUPR1	1	0.037037
GO:0010660	regulation of muscle cell apoptotic process	1/27	81/18800	0.110114	0.232048	0.173209	NUPR1	1	0.037037
GO:0048144	fibroblast proliferation	1/27	81/18800	0.110114	0.232048	0.173209	NUPR1	1	0.037037
GO:0006757	ATP generation from ADP	1/27	82/18800	0.111398	0.232344	0.17343	NUPR1	1	0.037037
GO:0072527	pyrimidine-containing compound metabolic process	1/27	82/18800	0.111398	0.232344	0.17343	CMPK2	1	0.037037
GO:1905897	regulation of response to endoplasmic reticulum stress	1/27	82/18800	0.111398	0.232344	0.17343	NUPR1	1	0.037037
GO:0015844	monoamine transport	1/27	83/18800	0.112679	0.232344	0.17343	LY6E	1	0.037037
GO:0019935	cyclic-nucleotide-mediated signaling	1/27	83/18800	0.112679	0.232344	0.17343	GAL	1	0.037037
GO:0050672	negative regulation of lymphocyte proliferation	1/27	84/18800	0.113959	0.232344	0.17343	GAL	1	0.037037
GO:0051899	membrane depolarization	1/27	84/18800	0.113959	0.232344	0.17343	IFI6	1	0.037037
GO:0097194	execution phase of apoptosis	1/27	84/18800	0.113959	0.232344	0.17343	PLSCR1	1	0.037037
GO:0060537	muscle tissue development	2/27	405/18800	0.114283	0.232344	0.17343	LY6E/NUPR1	2	0.0740741
GO:0009142	nucleoside triphosphate biosynthetic process	1/27	85/18800	0.115238	0.232344	0.17343	CMPK2	1	0.037037
GO:0010507	negative regulation of autophagy	1/27	85/18800	0.115238	0.232344	0.17343	NUPR1	1	0.037037
GO:0010657	muscle cell apoptotic process	1/27	85/18800	0.115238	0.232344	0.17343	NUPR1	1	0.037037
GO:0032945	negative regulation of mononuclear cell proliferation	1/27	85/18800	0.115238	0.232344	0.17343	GAL	1	0.037037
GO:0050886	endocrine process	1/27	85/18800	0.115238	0.232344	0.17343	GAL	1	0.037037
GO:0071229	cellular response to acid chemical	1/27	85/18800	0.115238	0.232344	0.17343	COL6A1	1	0.037037
GO:2000117	negative regulation of cysteine-type endopeptidase activity	1/27	85/18800	0.115238	0.232344	0.17343	IFI6	1	0.037037
GO:0034103	regulation of tissue remodeling	1/27	86/18800	0.116514	0.233655	0.174408	DCSTAMP	1	0.037037
GO:1900542	regulation of purine nucleotide metabolic process	1/27	86/18800	0.116514	0.233655	0.174408	NUPR1	1	0.037037
GO:1901216	positive regulation of neuron death	1/27	87/18800	0.117789	0.234995	0.175409	NUPR1	1	0.037037
GO:0000422	autophagy of mitochondrion	1/27	88/18800	0.119062	0.234995	0.175409	CTSK	1	0.037037
GO:0006140	regulation of nucleotide metabolic process	1/27	88/18800	0.119062	0.234995	0.175409	NUPR1	1	0.037037
GO:0061726	mitochondrion disassembly	1/27	88/18800	0.119062	0.234995	0.175409	CTSK	1	0.037037
GO:0001942	hair follicle development	1/27	89/18800	0.120333	0.234995	0.175409	GAL	1	0.037037
GO:0007589	body fluid secretion	1/27	89/18800	0.120333	0.234995	0.175409	OAS2	1	0.037037
GO:0051591	response to cAMP	1/27	89/18800	0.120333	0.234995	0.175409	FDX1	1	0.037037
GO:0070098	chemokine-mediated signaling pathway	1/27	89/18800	0.120333	0.234995	0.175409	CCL8	1	0.037037
GO:1903578	regulation of ATP metabolic process	1/27	89/18800	0.120333	0.234995	0.175409	NUPR1	1	0.037037
GO:2001252	positive regulation of chromosome organization	1/27	89/18800	0.120333	0.234995	0.175409	NCAPH	1	0.037037
GO:0001503	ossification	2/27	420/18800	0.121343	0.236237	0.176336	COL6A1/CTSK	2	0.0740741
GO:0046031	ADP metabolic process	1/27	90/18800	0.121602	0.236237	0.176336	NUPR1	1	0.037037
GO:0051983	regulation of chromosome segregation	1/27	91/18800	0.12287	0.237463	0.177251	PLSCR1	1	0.037037
GO:0097306	cellular response to alcohol	1/27	91/18800	0.12287	0.237463	0.177251	FDX1	1	0.037037
GO:0022404	molting cycle process	1/27	92/18800	0.124136	0.238611	0.178108	GAL	1	0.037037
GO:0022405	hair cycle process	1/27	92/18800	0.124136	0.238611	0.178108	GAL	1	0.037037
GO:0034109	homotypic cell-cell adhesion	1/27	93/18800	0.1254	0.238611	0.178108	MYL9	1	0.037037
GO:0098773	skin epidermis development	1/27	93/18800	0.1254	0.238611	0.178108	GAL	1	0.037037
GO:0032102	negative regulation of response to external stimulus	2/27	429/18800	0.125632	0.238611	0.178108	OAS1/OAS3	2	0.0740741
GO:0042060	wound healing	2/27	429/18800	0.125632	0.238611	0.178108	MYL9/PLSCR1	2	0.0740741
GO:0048732	gland development	2/27	431/18800	0.126591	0.238611	0.178108	LY6E/OAS2	2	0.0740741
GO:1901655	cellular response to ketone	1/27	94/18800	0.126662	0.238611	0.178108	FDX1	1	0.037037
GO:1904035	regulation of epithelial cell apoptotic process	1/27	94/18800	0.126662	0.238611	0.178108	NUPR1	1	0.037037
GO:1905954	positive regulation of lipid localization	1/27	94/18800	0.126662	0.238611	0.178108	GAL	1	0.037037
GO:1901379	regulation of potassium ion transmembrane transport	1/27	95/18800	0.127922	0.240378	0.179427	GAL	1	0.037037
GO:0030316	osteoclast differentiation	1/27	96/18800	0.129181	0.240859	0.179786	DCSTAMP	1	0.037037
GO:0032091	negative regulation of protein binding	1/27	96/18800	0.129181	0.240859	0.179786	IFIT1	1	0.037037
GO:0045132	meiotic chromosome segregation	1/27	96/18800	0.129181	0.240859	0.179786	NCAPH	1	0.037037
GO:0032755	positive regulation of interleukin-6 production	1/27	97/18800	0.130438	0.240859	0.179786	SPON2	1	0.037037
GO:1990868	response to chemokine	1/27	97/18800	0.130438	0.240859	0.179786	CCL8	1	0.037037
GO:1990869	cellular response to chemokine	1/27	97/18800	0.130438	0.240859	0.179786	CCL8	1	0.037037
GO:2001237	negative regulation of extrinsic apoptotic signaling pathway	1/27	97/18800	0.130438	0.240859	0.179786	IFI6	1	0.037037
GO:0002718	regulation of cytokine production involved in immune response	1/27	98/18800	0.131694	0.241752	0.180453	SPON2	1	0.037037
GO:0120162	positive regulation of cold-induced thermogenesis	1/27	98/18800	0.131694	0.241752	0.180453	SCD	1	0.037037
GO:0032103	positive regulation of response to external stimulus	2/27	442/18800	0.131894	0.241752	0.180453	NUPR1/PLSCR1	2	0.0740741
GO:0045639	positive regulation of myeloid cell differentiation	1/27	99/18800	0.132947	0.241818	0.180502	DCSTAMP	1	0.037037
GO:0050764	regulation of phagocytosis	1/27	99/18800	0.132947	0.241818	0.180502	PLSCR1	1	0.037037
GO:1990830	cellular response to leukemia inhibitory factor	1/27	99/18800	0.132947	0.241818	0.180502	SYNGR1	1	0.037037
GO:0010876	lipid localization	2/27	446/18800	0.133836	0.241818	0.180502	GAL/PLSCR1	2	0.0740741
GO:0002367	cytokine production involved in immune response	1/27	100/18800	0.134199	0.241818	0.180502	SPON2	1	0.037037
GO:0019080	viral gene expression	1/27	100/18800	0.134199	0.241818	0.180502	IFITM3	1	0.037037
GO:1990823	response to leukemia inhibitory factor	1/27	100/18800	0.134199	0.241818	0.180502	SYNGR1	1	0.037037
GO:0008630	intrinsic apoptotic signaling pathway in response to DNA damage	1/27	101/18800	0.135449	0.242897	0.181307	NUPR1	1	0.037037
GO:0032963	collagen metabolic process	1/27	101/18800	0.135449	0.242897	0.181307	CTSK	1	0.037037
GO:0006910	phagocytosis, recognition	1/27	102/18800	0.136698	0.24338	0.181668	SPON2	1	0.037037
GO:0015914	phospholipid transport	1/27	102/18800	0.136698	0.24338	0.181668	PLSCR1	1	0.037037
GO:0062014	negative regulation of small molecule metabolic process	1/27	102/18800	0.136698	0.24338	0.181668	NUPR1	1	0.037037
GO:0009135	purine nucleoside diphosphate metabolic process	1/27	103/18800	0.137944	0.244433	0.182454	NUPR1	1	0.037037
GO:0009179	purine ribonucleoside diphosphate metabolic process	1/27	103/18800	0.137944	0.244433	0.182454	NUPR1	1	0.037037
GO:0002444	myeloid leukocyte mediated immunity	1/27	104/18800	0.139189	0.244894	0.182798	SPON2	1	0.037037
GO:0019218	regulation of steroid metabolic process	1/27	104/18800	0.139189	0.244894	0.182798	GAL	1	0.037037
GO:0046822	regulation of nucleocytoplasmic transport	1/27	104/18800	0.139189	0.244894	0.182798	IFI27	1	0.037037
GO:0006576	cellular biogenic amine metabolic process	1/27	105/18800	0.140432	0.245217	0.183039	LY6E	1	0.037037
GO:0008585	female gonad development	1/27	105/18800	0.140432	0.245217	0.183039	NUPR1	1	0.037037
GO:0006090	pyruvate metabolic process	1/27	106/18800	0.141674	0.245217	0.183039	NUPR1	1	0.037037
GO:0007631	feeding behavior	1/27	106/18800	0.141674	0.245217	0.183039	GAL	1	0.037037
GO:0030593	neutrophil chemotaxis	1/27	106/18800	0.141674	0.245217	0.183039	CCL8	1	0.037037
GO:0032414	positive regulation of ion transmembrane transporter activity	1/27	106/18800	0.141674	0.245217	0.183039	GAL	1	0.037037
GO:0051341	regulation of oxidoreductase activity	1/27	106/18800	0.141674	0.245217	0.183039	FDX1	1	0.037037
GO:0000045	autophagosome assembly	1/27	107/18800	0.142913	0.24622	0.183788	NUPR1	1	0.037037
GO:0008637	apoptotic mitochondrial changes	1/27	107/18800	0.142913	0.24622	0.183788	IFI6	1	0.037037
GO:0005976	polysaccharide metabolic process	1/27	108/18800	0.144151	0.246644	0.184104	CHIT1	1	0.037037
GO:0007173	epidermal growth factor receptor signaling pathway	1/27	108/18800	0.144151	0.246644	0.184104	IFI6	1	0.037037
GO:0007218	neuropeptide signaling pathway	1/27	108/18800	0.144151	0.246644	0.184104	GAL	1	0.037037
GO:0046545	development of primary female sexual characteristics	1/27	109/18800	0.145387	0.24819	0.185258	NUPR1	1	0.037037
GO:0043266	regulation of potassium ion transport	1/27	110/18800	0.146622	0.249726	0.186405	GAL	1	0.037037
GO:0009141	nucleoside triphosphate metabolic process	1/27	111/18800	0.147855	0.250113	0.186693	CMPK2	1	0.037037
GO:0071347	cellular response to interleukin-1	1/27	111/18800	0.147855	0.250113	0.186693	CCL8	1	0.037037
GO:1905037	autophagosome organization	1/27	111/18800	0.147855	0.250113	0.186693	NUPR1	1	0.037037
GO:0009185	ribonucleoside diphosphate metabolic process	1/27	112/18800	0.149086	0.251057	0.187398	NUPR1	1	0.037037
GO:0010927	cellular component assembly involved in morphogenesis	1/27	112/18800	0.149086	0.251057	0.187398	MYL9	1	0.037037
GO:0042303	molting cycle	1/27	114/18800	0.151543	0.253478	0.189205	GAL	1	0.037037
GO:0042633	hair cycle	1/27	114/18800	0.151543	0.253478	0.189205	GAL	1	0.037037
GO:0043200	response to amino acid	1/27	114/18800	0.151543	0.253478	0.189205	COL6A1	1	0.037037
GO:0033559	unsaturated fatty acid metabolic process	1/27	115/18800	0.152769	0.254957	0.190309	SCD	1	0.037037
GO:0044106	cellular amine metabolic process	1/27	116/18800	0.153993	0.255482	0.190701	LY6E	1	0.037037
GO:1901800	positive regulation of proteasomal protein catabolic process	1/27	116/18800	0.153993	0.255482	0.190701	NUPR1	1	0.037037
GO:0009117	nucleotide metabolic process	2/27	487/18800	0.154111	0.255482	0.190701	CMPK2/NUPR1	2	0.0740741
GO:0002761	regulation of myeloid leukocyte differentiation	1/27	117/18800	0.155216	0.256175	0.191218	DCSTAMP	1	0.037037
GO:0032411	positive regulation of transporter activity	1/27	117/18800	0.155216	0.256175	0.191218	GAL	1	0.037037
GO:0032368	regulation of lipid transport	1/27	118/18800	0.156437	0.256487	0.191452	GAL	1	0.037037
GO:0071346	cellular response to interferon-gamma	1/27	118/18800	0.156437	0.256487	0.191452	CCL8	1	0.037037
GO:1904019	epithelial cell apoptotic process	1/27	118/18800	0.156437	0.256487	0.191452	NUPR1	1	0.037037
GO:0006091	generation of precursor metabolites and energy	2/27	494/18800	0.157634	0.257355	0.192099	FDX1/NUPR1	2	0.0740741
GO:0072676	lymphocyte migration	1/27	119/18800	0.157656	0.257355	0.192099	CCL8	1	0.037037
GO:0006753	nucleoside phosphate metabolic process	2/27	495/18800	0.158139	0.25758	0.192267	CMPK2/NUPR1	2	0.0740741
GO:0010498	proteasomal protein catabolic process	2/27	496/18800	0.158644	0.257651	0.19232	IFI27/NUPR1	2	0.0740741
GO:0002702	positive regulation of production of molecular mediator of immune response	1/27	120/18800	0.158873	0.257651	0.19232	SPON2	1	0.037037
GO:0009308	amine metabolic process	1/27	121/18800	0.160089	0.25794	0.192536	LY6E	1	0.037037
GO:0038127	ERBB signaling pathway	1/27	121/18800	0.160089	0.25794	0.192536	IFI6	1	0.037037
GO:1903008	organelle disassembly	1/27	121/18800	0.160089	0.25794	0.192536	CTSK	1	0.037037
GO:0019730	antimicrobial humoral response	1/27	122/18800	0.161303	0.258779	0.193162	SPON2	1	0.037037
GO:0046887	positive regulation of hormone secretion	1/27	122/18800	0.161303	0.258779	0.193162	GAL	1	0.037037
GO:0001704	formation of primary germ layer	1/27	123/18800	0.162515	0.259607	0.19378	COL6A1	1	0.037037
GO:0002224	toll-like receptor signaling pathway	1/27	123/18800	0.162515	0.259607	0.19378	OAS1	1	0.037037
GO:0046660	female sex differentiation	1/27	124/18800	0.163726	0.260426	0.194391	NUPR1	1	0.037037
GO:0046683	response to organophosphorus	1/27	124/18800	0.163726	0.260426	0.194391	FDX1	1	0.037037
GO:0003206	cardiac chamber morphogenesis	1/27	126/18800	0.166142	0.263147	0.196423	LY6E	1	0.037037
GO:0003231	cardiac ventricle development	1/27	126/18800	0.166142	0.263147	0.196423	LY6E	1	0.037037
GO:0071621	granulocyte chemotaxis	1/27	128/18800	0.168552	0.265835	0.198429	CCL8	1	0.037037
GO:1990266	neutrophil migration	1/27	128/18800	0.168552	0.265835	0.198429	CCL8	1	0.037037
GO:0001101	response to acid chemical	1/27	129/18800	0.169754	0.267166	0.199423	COL6A1	1	0.037037
GO:0006022	aminoglycan metabolic process	1/27	131/18800	0.172154	0.270372	0.201816	CHIT1	1	0.037037
GO:0035270	endocrine system development	1/27	132/18800	0.173351	0.271681	0.202792	LY6E	1	0.037037
GO:0014074	response to purine-containing compound	1/27	134/18800	0.175741	0.27313	0.203875	FDX1	1	0.037037
GO:0043467	regulation of generation of precursor metabolites and energy	1/27	134/18800	0.175741	0.27313	0.203875	NUPR1	1	0.037037
GO:1903052	positive regulation of proteolysis involved in cellular protein catabolic process	1/27	134/18800	0.175741	0.27313	0.203875	NUPR1	1	0.037037
GO:2001235	positive regulation of apoptotic signaling pathway	1/27	134/18800	0.175741	0.27313	0.203875	NUPR1	1	0.037037
GO:0030879	mammary gland development	1/27	135/18800	0.176933	0.274412	0.204831	OAS2	1	0.037037
GO:0007586	digestion	1/27	137/18800	0.179313	0.277525	0.207155	CHIT1	1	0.037037
GO:0006119	oxidative phosphorylation	1/27	139/18800	0.181685	0.280036	0.209029	NUPR1	1	0.037037
GO:0008203	cholesterol metabolic process	1/27	139/18800	0.181685	0.280036	0.209029	FDX1	1	0.037037
GO:0008584	male gonad development	1/27	140/18800	0.182869	0.280701	0.209526	NUPR1	1	0.037037
GO:0045089	positive regulation of innate immune response	1/27	140/18800	0.182869	0.280701	0.209526	PLSCR1	1	0.037037
GO:0002687	positive regulation of leukocyte migration	1/27	141/18800	0.184052	0.280783	0.209586	CCL8	1	0.037037
GO:0046546	development of primary male sexual characteristics	1/27	141/18800	0.184052	0.280783	0.209586	NUPR1	1	0.037037
GO:0070555	response to interleukin-1	1/27	141/18800	0.184052	0.280783	0.209586	CCL8	1	0.037037
GO:0015748	organophosphate ester transport	1/27	145/18800	0.188765	0.286799	0.214078	PLSCR1	1	0.037037
GO:0050729	positive regulation of inflammatory response	1/27	145/18800	0.188765	0.286799	0.214078	NUPR1	1	0.037037
GO:0106106	cold-induced thermogenesis	1/27	146/18800	0.189939	0.287413	0.214535	SCD	1	0.037037
GO:0120161	regulation of cold-induced thermogenesis	1/27	146/18800	0.189939	0.287413	0.214535	SCD	1	0.037037
GO:1904064	positive regulation of cation transmembrane transport	1/27	148/18800	0.192282	0.290369	0.216743	GAL	1	0.037037
GO:1902652	secondary alcohol metabolic process	1/27	149/18800	0.193451	0.291545	0.21762	FDX1	1	0.037037
GO:0010675	regulation of cellular carbohydrate metabolic process	1/27	150/18800	0.194619	0.292713	0.218492	NUPR1	1	0.037037
GO:2001236	regulation of extrinsic apoptotic signaling pathway	1/27	153/18800	0.198112	0.297367	0.221966	IFI6	1	0.037037
GO:0016125	sterol metabolic process	1/27	154/18800	0.199273	0.297911	0.222372	FDX1	1	0.037037
GO:0097530	granulocyte migration	1/27	154/18800	0.199273	0.297911	0.222372	CCL8	1	0.037037
GO:0007519	skeletal muscle tissue development	1/27	155/18800	0.200433	0.298449	0.222773	NUPR1	1	0.037037
GO:1905952	regulation of lipid localization	1/27	155/18800	0.200433	0.298449	0.222773	GAL	1	0.037037
GO:0007009	plasma membrane organization	1/27	156/18800	0.20159	0.298911	0.223118	PLSCR1	1	0.037037
GO:0051168	nuclear export	1/27	156/18800	0.20159	0.298911	0.223118	IFI27	1	0.037037
GO:1902107	positive regulation of leukocyte differentiation	1/27	157/18800	0.202747	0.298911	0.223118	DCSTAMP	1	0.037037
GO:1903364	positive regulation of cellular protein catabolic process	1/27	157/18800	0.202747	0.298911	0.223118	NUPR1	1	0.037037
GO:1903708	positive regulation of hemopoiesis	1/27	157/18800	0.202747	0.298911	0.223118	DCSTAMP	1	0.037037
GO:0007292	female gamete generation	1/27	158/18800	0.203901	0.29943	0.223506	NCAPH	1	0.037037
GO:0016241	regulation of macroautophagy	1/27	158/18800	0.203901	0.29943	0.223506	NUPR1	1	0.037037
GO:1990845	adaptive thermogenesis	1/27	159/18800	0.205054	0.300532	0.224328	SCD	1	0.037037
GO:0051250	negative regulation of lymphocyte activation	1/27	161/18800	0.207356	0.303308	0.226401	GAL	1	0.037037
GO:0006633	fatty acid biosynthetic process	1/27	162/18800	0.208504	0.304279	0.227125	SCD	1	0.037037
GO:0034767	positive regulation of ion transmembrane transport	1/27	163/18800	0.20965	0.304279	0.227125	GAL	1	0.037037
GO:0050680	negative regulation of epithelial cell proliferation	1/27	163/18800	0.20965	0.304279	0.227125	NUPR1	1	0.037037
GO:0061025	membrane fusion	1/27	163/18800	0.20965	0.304279	0.227125	DCSTAMP	1	0.037037
GO:0046661	male sex differentiation	1/27	164/18800	0.210795	0.305346	0.227922	NUPR1	1	0.037037
GO:0051100	negative regulation of binding	1/27	165/18800	0.211939	0.306408	0.228714	IFIT1	1	0.037037
GO:0002700	regulation of production of molecular mediator of immune response	1/27	167/18800	0.214221	0.307325	0.229398	SPON2	1	0.037037
GO:0003205	cardiac chamber development	1/27	167/18800	0.214221	0.307325	0.229398	LY6E	1	0.037037
GO:0022900	electron transport chain	1/27	167/18800	0.214221	0.307325	0.229398	FDX1	1	0.037037
GO:0060538	skeletal muscle organ development	1/27	167/18800	0.214221	0.307325	0.229398	NUPR1	1	0.037037
GO:1901136	carbohydrate derivative catabolic process	1/27	169/18800	0.216497	0.309993	0.23139	CHIT1	1	0.037037
GO:0006937	regulation of muscle contraction	1/27	170/18800	0.217632	0.310427	0.231714	MYL9	1	0.037037
GO:0072331	signal transduction by p53 class mediator	1/27	170/18800	0.217632	0.310427	0.231714	NUPR1	1	0.037037
GO:0000070	mitotic sister chromatid segregation	1/27	171/18800	0.218766	0.310856	0.232034	NCAPH	1	0.037037
GO:2001242	regulation of intrinsic apoptotic signaling pathway	1/27	171/18800	0.218766	0.310856	0.232034	NUPR1	1	0.037037
GO:0032635	interleukin-6 production	1/27	172/18800	0.219898	0.311279	0.23235	SPON2	1	0.037037
GO:0032675	regulation of interleukin-6 production	1/27	172/18800	0.219898	0.311279	0.23235	SPON2	1	0.037037
GO:0010469	regulation of signaling receptor activity	1/27	173/18800	0.221029	0.312287	0.233103	LY6E	1	0.037037
GO:0006694	steroid biosynthetic process	1/27	175/18800	0.223286	0.314285	0.234594	FDX1	1	0.037037
GO:0035265	organ growth	1/27	175/18800	0.223286	0.314285	0.234594	LY6E	1	0.037037
GO:2000241	regulation of reproductive process	1/27	176/18800	0.224411	0.315275	0.235333	NUPR1	1	0.037037
GO:0001659	temperature homeostasis	1/27	177/18800	0.225536	0.316259	0.236067	SCD	1	0.037037
GO:0030073	insulin secretion	1/27	179/18800	0.22778	0.318807	0.237969	GAL	1	0.037037
GO:0002833	positive regulation of response to biotic stimulus	1/27	180/18800	0.2289	0.319176	0.238245	PLSCR1	1	0.037037
GO:2001257	regulation of cation channel activity	1/27	180/18800	0.2289	0.319176	0.238245	GAL	1	0.037037
GO:0006109	regulation of carbohydrate metabolic process	1/27	183/18800	0.232249	0.322641	0.240831	NUPR1	1	0.037037
GO:0055001	muscle cell development	1/27	183/18800	0.232249	0.322641	0.240831	MYL9	1	0.037037
GO:0030308	negative regulation of cell growth	1/27	186/18800	0.235585	0.326666	0.243836	DCSTAMP	1	0.037037
GO:0009060	aerobic respiration	1/27	187/18800	0.236694	0.327595	0.244529	NUPR1	1	0.037037
GO:0007033	vacuole organization	1/27	188/18800	0.237801	0.327911	0.244765	NUPR1	1	0.037037
GO:0140013	meiotic nuclear division	1/27	188/18800	0.237801	0.327911	0.244765	NCAPH	1	0.037037
GO:0007369	gastrulation	1/27	190/18800	0.240011	0.328529	0.245226	COL6A1	1	0.037037
GO:0043433	negative regulation of DNA-binding transcription factor activity	1/27	190/18800	0.240011	0.328529	0.245226	NUPR1	1	0.037037
GO:0061136	regulation of proteasomal protein catabolic process	1/27	190/18800	0.240011	0.328529	0.245226	NUPR1	1	0.037037
GO:1901654	response to ketone	1/27	190/18800	0.240011	0.328529	0.245226	FDX1	1	0.037037
GO:0002695	negative regulation of leukocyte activation	1/27	193/18800	0.243314	0.33244	0.248146	GAL	1	0.037037
GO:0051216	cartilage development	1/27	195/18800	0.245509	0.334825	0.249926	CTSK	1	0.037037
GO:0043393	regulation of protein binding	1/27	196/18800	0.246604	0.335705	0.250583	IFIT1	1	0.037037
GO:0048167	regulation of synaptic plasticity	1/27	198/18800	0.248789	0.338063	0.252343	SYNGR1	1	0.037037
GO:0031032	actomyosin structure organization	1/27	199/18800	0.249879	0.338312	0.252529	MYL9	1	0.037037
GO:0071674	mononuclear cell migration	1/27	199/18800	0.249879	0.338312	0.252529	CCL8	1	0.037037
GO:0006006	glucose metabolic process	1/27	201/18800	0.252055	0.34064	0.254266	OAS1	1	0.037037
GO:1902115	regulation of organelle assembly	1/27	202/18800	0.253141	0.341489	0.2549	NUPR1	1	0.037037
GO:0043281	regulation of cysteine-type endopeptidase activity involved in apoptotic process	1/27	204/18800	0.255308	0.343791	0.256618	IFI6	1	0.037037
GO:0000819	sister chromatid segregation	1/27	205/18800	0.256389	0.344624	0.25724	NCAPH	1	0.037037
GO:0043523	regulation of neuron apoptotic process	1/27	207/18800	0.258547	0.346277	0.258474	NUPR1	1	0.037037
GO:1903046	meiotic cell cycle process	1/27	207/18800	0.258547	0.346277	0.258474	NCAPH	1	0.037037
GO:0045637	regulation of myeloid cell differentiation	1/27	208/18800	0.259624	0.347096	0.259085	DCSTAMP	1	0.037037
GO:0002573	myeloid leukocyte differentiation	1/27	210/18800	0.261773	0.349343	0.260763	DCSTAMP	1	0.037037
GO:0033044	regulation of chromosome organization	1/27	212/18800	0.263916	0.351574	0.262428	NCAPH	1	0.037037
GO:0034764	positive regulation of transmembrane transport	1/27	213/18800	0.264985	0.352369	0.263021	GAL	1	0.037037
GO:0046474	glycerophospholipid biosynthetic process	1/27	214/18800	0.266053	0.353159	0.263611	PLSCR1	1	0.037037
GO:0072330	monocarboxylic acid biosynthetic process	1/27	215/18800	0.267119	0.353945	0.264197	SCD	1	0.037037
GO:0006473	protein acetylation	1/27	216/18800	0.268184	0.354097	0.264312	NUPR1	1	0.037037
GO:0050866	negative regulation of cell activation	1/27	216/18800	0.268184	0.354097	0.264312	GAL	1	0.037037
GO:0002685	regulation of leukocyte migration	1/27	218/18800	0.270309	0.356273	0.265935	CCL8	1	0.037037
GO:0071805	potassium ion transmembrane transport	1/27	219/18800	0.271369	0.357039	0.266507	GAL	1	0.037037
GO:0030072	peptide hormone secretion	1/27	220/18800	0.272428	0.357172	0.266607	GAL	1	0.037037
GO:0070374	positive regulation of ERK1 and ERK2 cascade	1/27	220/18800	0.272428	0.357172	0.266607	CCL8	1	0.037037
GO:1903050	regulation of proteolysis involved in cellular protein catabolic process	1/27	223/18800	0.275595	0.360691	0.269233	NUPR1	1	0.037037
GO:0033157	regulation of intracellular protein transport	1/27	224/18800	0.276648	0.361435	0.269789	IFI27	1	0.037037
GO:0002790	peptide secretion	1/27	225/18800	0.277699	0.362174	0.27034	GAL	1	0.037037
GO:0008406	gonad development	1/27	226/18800	0.278749	0.362909	0.270889	NUPR1	1	0.037037
GO:0008037	cell recognition	1/27	228/18800	0.280845	0.363998	0.271702	SPON2	1	0.037037
GO:0097529	myeloid leukocyte migration	1/27	229/18800	0.28189	0.363998	0.271702	CCL8	1	0.037037
GO:2000116	regulation of cysteine-type endopeptidase activity	1/27	229/18800	0.28189	0.363998	0.271702	IFI6	1	0.037037
GO:0050670	regulation of lymphocyte proliferation	1/27	230/18800	0.282934	0.363998	0.271702	GAL	1	0.037037
GO:2001234	negative regulation of apoptotic signaling pathway	1/27	230/18800	0.282934	0.363998	0.271702	IFI6	1	0.037037
GO:0045137	development of primary sexual characteristics	1/27	231/18800	0.283977	0.363998	0.271702	NUPR1	1	0.037037
GO:0045333	cellular respiration	1/27	231/18800	0.283977	0.363998	0.271702	NUPR1	1	0.037037
GO:0046883	regulation of hormone secretion	1/27	231/18800	0.283977	0.363998	0.271702	GAL	1	0.037037
GO:0072593	reactive oxygen species metabolic process	1/27	231/18800	0.283977	0.363998	0.271702	IFI6	1	0.037037
GO:0032944	regulation of mononuclear cell proliferation	1/27	233/18800	0.286058	0.365409	0.272755	GAL	1	0.037037
GO:0045732	positive regulation of protein catabolic process	1/27	233/18800	0.286058	0.365409	0.272755	NUPR1	1	0.037037
GO:0045055	regulated exocytosis	1/27	234/18800	0.287096	0.365484	0.272811	SYNGR1	1	0.037037
GO:0048738	cardiac muscle tissue development	1/27	234/18800	0.287096	0.365484	0.272811	LY6E	1	0.037037
GO:0097305	response to alcohol	1/27	235/18800	0.288133	0.366179	0.273329	FDX1	1	0.037037
GO:0030595	leukocyte chemotaxis	1/27	236/18800	0.289168	0.36687	0.273845	CCL8	1	0.037037
GO:0001649	osteoblast differentiation	1/27	241/18800	0.294323	0.372144	0.277782	COL6A1	1	0.037037
GO:0051402	neuron apoptotic process	1/27	241/18800	0.294323	0.372144	0.277782	NUPR1	1	0.037037
GO:0019318	hexose metabolic process	1/27	242/18800	0.295349	0.37281	0.278279	OAS1	1	0.037037
GO:0006813	potassium ion transport	1/27	243/18800	0.296375	0.372873	0.278326	GAL	1	0.037037
GO:0000209	protein polyubiquitination	1/27	244/18800	0.297398	0.372873	0.278326	IFI27	1	0.037037
GO:0042593	glucose homeostasis	1/27	244/18800	0.297398	0.372873	0.278326	OAS1	1	0.037037
GO:0090305	nucleic acid phosphodiester bond hydrolysis	1/27	244/18800	0.297398	0.372873	0.278326	PLSCR1	1	0.037037
GO:0033500	carbohydrate homeostasis	1/27	245/18800	0.298421	0.372901	0.278347	OAS1	1	0.037037
GO:0045926	negative regulation of growth	1/27	245/18800	0.298421	0.372901	0.278347	DCSTAMP	1	0.037037
GO:0071695	anatomical structure maturation	1/27	246/18800	0.299442	0.373551	0.278832	GAL	1	0.037037
GO:0009636	response to toxic substance	1/27	247/18800	0.300461	0.373573	0.278849	NUPR1	1	0.037037
GO:0090068	positive regulation of cell cycle process	1/27	247/18800	0.300461	0.373573	0.278849	PLSCR1	1	0.037037
GO:0002699	positive regulation of immune effector process	1/27	248/18800	0.301479	0.373594	0.278864	SPON2	1	0.037037
GO:0014706	striated muscle tissue development	1/27	248/18800	0.301479	0.373594	0.278864	LY6E	1	0.037037
GO:0015833	peptide transport	1/27	249/18800	0.302496	0.374232	0.27934	GAL	1	0.037037
GO:0090257	regulation of muscle system process	1/27	250/18800	0.303511	0.374866	0.279814	MYL9	1	0.037037
GO:0010951	negative regulation of endopeptidase activity	1/27	251/18800	0.304525	0.375496	0.280284	IFI6	1	0.037037
GO:0045017	glycerolipid biosynthetic process	1/27	253/18800	0.306548	0.377367	0.281681	PLSCR1	1	0.037037
GO:0003007	heart morphogenesis	1/27	254/18800	0.307557	0.377986	0.282143	LY6E	1	0.037037
GO:0009165	nucleotide biosynthetic process	1/27	255/18800	0.308565	0.378602	0.282602	CMPK2	1	0.037037
GO:0034976	response to endoplasmic reticulum stress	1/27	257/18800	0.310577	0.379184	0.283037	NUPR1	1	0.037037
GO:1901293	nucleoside phosphate biosynthetic process	1/27	257/18800	0.310577	0.379184	0.283037	CMPK2	1	0.037037
GO:0008654	phospholipid biosynthetic process	1/27	258/18800	0.311581	0.379184	0.283037	PLSCR1	1	0.037037
GO:0043543	protein acylation	1/27	258/18800	0.311581	0.379184	0.283037	NUPR1	1	0.037037
GO:1903362	regulation of cellular protein catabolic process	1/27	258/18800	0.311581	0.379184	0.283037	NUPR1	1	0.037037
GO:0032868	response to insulin	1/27	259/18800	0.312584	0.379784	0.283485	GAL	1	0.037037
GO:0061448	connective tissue development	1/27	260/18800	0.313585	0.380381	0.28393	CTSK	1	0.037037
GO:0005996	monosaccharide metabolic process	1/27	261/18800	0.314584	0.380974	0.284373	OAS1	1	0.037037
GO:0010466	negative regulation of peptidase activity	1/27	262/18800	0.315583	0.381563	0.284813	IFI6	1	0.037037
GO:0032412	regulation of ion transmembrane transporter activity	1/27	263/18800	0.316579	0.382149	0.28525	GAL	1	0.037037
GO:0030522	intracellular receptor signaling pathway	1/27	264/18800	0.317575	0.382732	0.285685	OAS3	1	0.037037
GO:0031330	negative regulation of cellular catabolic process	1/27	265/18800	0.318569	0.38331	0.286117	NUPR1	1	0.037037
GO:0051321	meiotic cell cycle	1/27	266/18800	0.319562	0.383885	0.286546	NCAPH	1	0.037037
GO:0043547	positive regulation of GTPase activity	1/27	272/18800	0.325488	0.389676	0.290869	CCL8	1	0.037037
GO:0022898	regulation of transmembrane transporter activity	1/27	273/18800	0.326471	0.389676	0.290869	GAL	1	0.037037
GO:0043270	positive regulation of ion transport	1/27	273/18800	0.326471	0.389676	0.290869	GAL	1	0.037037
GO:0046034	ATP metabolic process	1/27	273/18800	0.326471	0.389676	0.290869	NUPR1	1	0.037037
GO:1903532	positive regulation of secretion by cell	1/27	274/18800	0.327453	0.390223	0.291277	GAL	1	0.037037
GO:0006401	RNA catabolic process	1/27	280/18800	0.333313	0.395836	0.295467	OAS2	1	0.037037
GO:0007548	sex differentiation	1/27	281/18800	0.334285	0.395836	0.295467	NUPR1	1	0.037037
GO:0046879	hormone secretion	1/27	281/18800	0.334285	0.395836	0.295467	GAL	1	0.037037
GO:0051146	striated muscle cell differentiation	1/27	281/18800	0.334285	0.395836	0.295467	MYL9	1	0.037037
GO:1902105	regulation of leukocyte differentiation	1/27	283/18800	0.336225	0.397502	0.29671	DCSTAMP	1	0.037037
GO:0042886	amide transport	1/27	287/18800	0.340088	0.400167	0.298699	GAL	1	0.037037
GO:0044262	cellular carbohydrate metabolic process	1/27	287/18800	0.340088	0.400167	0.298699	NUPR1	1	0.037037
GO:0098813	nuclear chromosome segregation	1/27	287/18800	0.340088	0.400167	0.298699	NCAPH	1	0.037037
GO:0009914	hormone transport	1/27	290/18800	0.342971	0.402924	0.300757	GAL	1	0.037037
GO:0140014	mitotic nuclear division	1/27	293/18800	0.345843	0.405658	0.302798	NCAPH	1	0.037037
GO:0021700	developmental maturation	1/27	296/18800	0.348702	0.407091	0.303868	GAL	1	0.037037
GO:0043588	skin development	1/27	296/18800	0.348702	0.407091	0.303868	GAL	1	0.037037
GO:0046651	lymphocyte proliferation	1/27	296/18800	0.348702	0.407091	0.303868	GAL	1	0.037037
GO:0002429	immune response-activating cell surface receptor signaling pathway	1/27	300/18800	0.352495	0.40896	0.305263	PLSCR1	1	0.037037
GO:0002757	immune response-activating signal transduction	1/27	300/18800	0.352495	0.40896	0.305263	PLSCR1	1	0.037037
GO:0032943	mononuclear cell proliferation	1/27	300/18800	0.352495	0.40896	0.305263	GAL	1	0.037037
GO:0051047	positive regulation of secretion	1/27	300/18800	0.352495	0.40896	0.305263	GAL	1	0.037037
GO:0019932	second-messenger-mediated signaling	1/27	303/18800	0.355326	0.411604	0.307237	GAL	1	0.037037
GO:0032409	regulation of transporter activity	1/27	305/18800	0.357207	0.413141	0.308384	GAL	1	0.037037
GO:0016236	macroautophagy	1/27	306/18800	0.358145	0.41319	0.30842	NUPR1	1	0.037037
GO:0030198	extracellular matrix organization	1/27	307/18800	0.359082	0.41319	0.30842	CTSK	1	0.037037
GO:0006913	nucleocytoplasmic transport	1/27	308/18800	0.360018	0.41319	0.30842	IFI27	1	0.037037
GO:0043062	extracellular structure organization	1/27	308/18800	0.360018	0.41319	0.30842	CTSK	1	0.037037
GO:0051169	nuclear transport	1/27	308/18800	0.360018	0.41319	0.30842	IFI27	1	0.037037
GO:0006650	glycerophospholipid metabolic process	1/27	309/18800	0.360952	0.413626	0.308746	PLSCR1	1	0.037037
GO:0045229	external encapsulating structure organization	1/27	310/18800	0.361886	0.414059	0.309069	CTSK	1	0.037037
GO:0070372	regulation of ERK1 and ERK2 cascade	1/27	311/18800	0.362817	0.41449	0.30939	CCL8	1	0.037037
GO:0002440	production of molecular mediator of immune response	1/27	312/18800	0.363748	0.414917	0.30971	SPON2	1	0.037037
GO:1901214	regulation of neuron death	1/27	313/18800	0.364677	0.415342	0.310027	NUPR1	1	0.037037
GO:0060326	cell chemotaxis	1/27	315/18800	0.366531	0.416818	0.311128	CCL8	1	0.037037
GO:0046394	carboxylic acid biosynthetic process	1/27	316/18800	0.367457	0.417014	0.311274	SCD	1	0.037037
GO:0006605	protein targeting	1/27	317/18800	0.368381	0.417014	0.311274	SYNGR1	1	0.037037
GO:0006959	humoral immune response	1/27	317/18800	0.368381	0.417014	0.311274	SPON2	1	0.037037
GO:0016053	organic acid biosynthetic process	1/27	318/18800	0.369303	0.417425	0.311581	SCD	1	0.037037
GO:0015980	energy derivation by oxidation of organic compounds	1/27	321/18800	0.372064	0.419908	0.313435	NUPR1	1	0.037037
GO:0009895	negative regulation of catabolic process	1/27	324/18800	0.374812	0.422371	0.315274	NUPR1	1	0.037037
GO:0002768	immune response-regulating cell surface receptor signaling pathway	1/27	328/18800	0.378459	0.425838	0.317861	PLSCR1	1	0.037037
GO:0032386	regulation of intracellular transport	1/27	332/18800	0.382085	0.429271	0.320423	IFI27	1	0.037037
GO:0070371	ERK1 and ERK2 cascade	1/27	335/18800	0.384792	0.431661	0.322208	CCL8	1	0.037037
GO:0010506	regulation of autophagy	1/27	336/18800	0.385691	0.43202	0.322476	NUPR1	1	0.037037
GO:0019216	regulation of lipid metabolic process	1/27	339/18800	0.388382	0.434383	0.324239	GAL	1	0.037037
GO:0062012	regulation of small molecule metabolic process	1/27	342/18800	0.391062	0.436725	0.325988	NUPR1	1	0.037037
GO:0006936	muscle contraction	1/27	349/18800	0.397271	0.442294	0.330144	MYL9	1	0.037037
GO:0009306	protein secretion	1/27	350/18800	0.398153	0.442294	0.330144	GAL	1	0.037037
GO:0045861	negative regulation of proteolysis	1/27	350/18800	0.398153	0.442294	0.330144	IFI6	1	0.037037
GO:0010038	response to metal ion	1/27	351/18800	0.399034	0.442294	0.330144	PLSCR1	1	0.037037
GO:0035592	establishment of protein localization to extracellular region	1/27	351/18800	0.399034	0.442294	0.330144	GAL	1	0.037037
GO:1904062	regulation of cation transmembrane transport	1/27	352/18800	0.399913	0.442294	0.330144	GAL	1	0.037037
GO:0002697	regulation of immune effector process	1/27	353/18800	0.400792	0.442294	0.330144	SPON2	1	0.037037
GO:0070997	neuron death	1/27	353/18800	0.400792	0.442294	0.330144	NUPR1	1	0.037037
GO:0008544	epidermis development	1/27	355/18800	0.402544	0.443572	0.331098	GAL	1	0.037037
GO:0010639	negative regulation of organelle organization	1/27	356/18800	0.403419	0.44388	0.331328	NUPR1	1	0.037037
GO:0071692	protein localization to extracellular region	1/27	359/18800	0.406035	0.446101	0.332986	GAL	1	0.037037
GO:0006066	alcohol metabolic process	1/27	361/18800	0.407773	0.447351	0.33392	FDX1	1	0.037037
GO:0043087	regulation of GTPase activity	1/27	364/18800	0.410371	0.44954	0.335554	CCL8	1	0.037037
GO:0009150	purine ribonucleotide metabolic process	1/27	366/18800	0.412097	0.450109	0.335978	NUPR1	1	0.037037
GO:0051098	regulation of binding	1/27	366/18800	0.412097	0.450109	0.335978	IFIT1	1	0.037037
GO:0045862	positive regulation of proteolysis	1/27	369/18800	0.414677	0.452264	0.337587	NUPR1	1	0.037037
GO:0051346	negative regulation of hydrolase activity	1/27	371/18800	0.41639	0.452809	0.337994	IFI6	1	0.037037
GO:1903706	regulation of hemopoiesis	1/27	371/18800	0.41639	0.452809	0.337994	DCSTAMP	1	0.037037
GO:0140694	non-membrane-bounded organelle assembly	1/27	379/18800	0.423197	0.459541	0.343019	MYL9	1	0.037037
GO:0042326	negative regulation of phosphorylation	1/27	382/18800	0.42573	0.46095	0.34407	NUPR1	1	0.037037
GO:0050678	regulation of epithelial cell proliferation	1/27	382/18800	0.42573	0.46095	0.34407	NUPR1	1	0.037037
GO:0009259	ribonucleotide metabolic process	1/27	384/18800	0.427412	0.461432	0.34443	NUPR1	1	0.037037
GO:0050900	leukocyte migration	1/27	384/18800	0.427412	0.461432	0.34443	CCL8	1	0.037037
GO:0002253	activation of immune response	1/27	386/18800	0.42909	0.462141	0.344959	PLSCR1	1	0.037037
GO:0042692	muscle cell differentiation	1/27	387/18800	0.429927	0.462141	0.344959	MYL9	1	0.037037
GO:0045786	negative regulation of cell cycle	1/27	387/18800	0.429927	0.462141	0.344959	NUPR1	1	0.037037
GO:0006644	phospholipid metabolic process	1/27	388/18800	0.430763	0.462373	0.345132	PLSCR1	1	0.037037
GO:0030099	myeloid cell differentiation	1/27	391/18800	0.433264	0.464389	0.346637	DCSTAMP	1	0.037037
GO:0006163	purine nucleotide metabolic process	1/27	394/18800	0.435754	0.464607	0.3468	NUPR1	1	0.037037
GO:0019693	ribose phosphate metabolic process	1/27	394/18800	0.435754	0.464607	0.3468	NUPR1	1	0.037037
GO:0050727	regulation of inflammatory response	1/27	394/18800	0.435754	0.464607	0.3468	NUPR1	1	0.037037
GO:0006631	fatty acid metabolic process	1/27	395/18800	0.436582	0.464607	0.3468	SCD	1	0.037037
GO:0042176	regulation of protein catabolic process	1/27	395/18800	0.436582	0.464607	0.3468	NUPR1	1	0.037037
GO:0046486	glycerolipid metabolic process	1/27	396/18800	0.437408	0.464824	0.346962	PLSCR1	1	0.037037
GO:0010959	regulation of metal ion transport	1/27	403/18800	0.443161	0.470268	0.351025	GAL	1	0.037037
GO:0043434	response to peptide hormone	1/27	404/18800	0.443978	0.470466	0.351173	GAL	1	0.037037
GO:0034655	nucleobase-containing compound catabolic process	1/27	405/18800	0.444794	0.470662	0.35132	OAS2	1	0.037037
GO:0022412	cellular process involved in reproduction in multicellular organism	1/27	406/18800	0.445609	0.470856	0.351465	NCAPH	1	0.037037
GO:0009410	response to xenobiotic stimulus	1/27	411/18800	0.449667	0.474472	0.354163	GAL	1	0.037037
GO:0043161	proteasome-mediated ubiquitin-dependent protein catabolic process	1/27	414/18800	0.452087	0.476352	0.355567	IFI27	1	0.037037
GO:0001558	regulation of cell growth	1/27	415/18800	0.452892	0.476527	0.355697	DCSTAMP	1	0.037037
GO:0072521	purine-containing compound metabolic process	1/27	416/18800	0.453696	0.4767	0.355826	NUPR1	1	0.037037
GO:0006816	calcium ion transport	1/27	424/18800	0.460083	0.482731	0.360328	CCL8	1	0.037037
GO:0042391	regulation of membrane potential	1/27	425/18800	0.460876	0.482884	0.360443	IFI6	1	0.037037
GO:0052548	regulation of endopeptidase activity	1/27	426/18800	0.461668	0.483036	0.360556	IFI6	1	0.037037
GO:0050804	modulation of chemical synaptic transmission	1/27	429/18800	0.464038	0.484835	0.361899	SYNGR1	1	0.037037
GO:0099177	regulation of trans-synaptic signaling	1/27	430/18800	0.464826	0.484979	0.362006	SYNGR1	1	0.037037
GO:0048608	reproductive structure development	1/27	433/18800	0.467182	0.486078	0.362827	NUPR1	1	0.037037
GO:1903131	mononuclear cell differentiation	1/27	433/18800	0.467182	0.486078	0.362827	DCSTAMP	1	0.037037
GO:0061458	reproductive system development	1/27	436/18800	0.469529	0.487839	0.364141	NUPR1	1	0.037037
GO:0008380	RNA splicing	1/27	438/18800	0.471087	0.488778	0.364842	CIR1	1	0.037037
GO:0045936	negative regulation of phosphate metabolic process	1/27	440/18800	0.472642	0.489709	0.365537	NUPR1	1	0.037037
GO:0010563	negative regulation of phosphorus metabolic process	1/27	441/18800	0.473417	0.489832	0.365629	NUPR1	1	0.037037
GO:0046700	heterocycle catabolic process	1/27	443/18800	0.474965	0.490074	0.36581	OAS2	1	0.037037
GO:0050673	epithelial cell proliferation	1/27	443/18800	0.474965	0.490074	0.36581	NUPR1	1	0.037037
GO:0000280	nuclear division	1/27	446/18800	0.477278	0.491781	0.367084	NCAPH	1	0.037037
GO:0003012	muscle system process	1/27	449/18800	0.479582	0.492116	0.367333	MYL9	1	0.037037
GO:0031331	positive regulation of cellular catabolic process	1/27	449/18800	0.479582	0.492116	0.367333	NUPR1	1	0.037037
GO:0044270	cellular nitrogen compound catabolic process	1/27	449/18800	0.479582	0.492116	0.367333	OAS2	1	0.037037
GO:0023061	signal release	1/27	451/18800	0.481112	0.493008	0.367999	GAL	1	0.037037
GO:0051090	regulation of DNA-binding transcription factor activity	1/27	452/18800	0.481876	0.493113	0.368078	NUPR1	1	0.037037
GO:0006874	cellular calcium ion homeostasis	1/27	456/18800	0.484919	0.49487	0.369389	CCL8	1	0.037037
GO:0052547	regulation of peptidase activity	1/27	456/18800	0.484919	0.49487	0.369389	IFI6	1	0.037037
GO:0002443	leukocyte mediated immunity	1/27	457/18800	0.485677	0.494966	0.369461	SPON2	1	0.037037
GO:0022411	cellular component disassembly	1/27	460/18800	0.487945	0.496599	0.37068	CTSK	1	0.037037
GO:0051051	negative regulation of transport	1/27	464/18800	0.490954	0.498981	0.372458	PLSCR1	1	0.037037
GO:0019439	aromatic compound catabolic process	1/27	466/18800	0.492452	0.499822	0.373086	OAS2	1	0.037037
GO:0055074	calcium ion homeostasis	1/27	468/18800	0.493946	0.500657	0.373709	CCL8	1	0.037037
GO:0034765	regulation of ion transmembrane transport	1/27	476/18800	0.499879	0.505984	0.377685	GAL	1	0.037037
GO:0016049	cell growth	1/27	484/18800	0.505745	0.511228	0.381599	DCSTAMP	1	0.037037
GO:0010638	positive regulation of organelle organization	1/27	487/18800	0.507928	0.512739	0.382728	NCAPH	1	0.037037
GO:0043410	positive regulation of MAPK cascade	1/27	491/18800	0.510824	0.514271	0.383871	CCL8	1	0.037037
GO:1901652	response to peptide	1/27	491/18800	0.510824	0.514271	0.383871	GAL	1	0.037037
GO:0048285	organelle fission	1/27	493/18800	0.512266	0.514364	0.38394	NCAPH	1	0.037037
GO:0072503	cellular divalent inorganic cation homeostasis	1/27	494/18800	0.512985	0.514364	0.38394	CCL8	1	0.037037
GO:1901361	organic cyclic compound catabolic process	1/27	494/18800	0.512985	0.514364	0.38394	OAS2	1	0.037037
GO:0051223	regulation of protein transport	1/27	495/18800	0.513703	0.514393	0.383962	IFI27	1	0.037037
GO:0006397	mRNA processing	1/27	500/18800	0.51728	0.51728	0.386117	CIR1	1	0.037037

## Sheet: 96h
ID	Description	GeneRatio	BgRatio	pvalue	p.adjust	qvalue	geneID	Count	gene_ratio
GO:0009615	response to virus	5/22	392/18800	7.55025e-05	0.0433384	0.0343338	CCL22/IFI6/IFITM3/MX1/SPON2	5	0.227273
GO:0051607	defense response to virus	4/22	290/18800	0.000325792	0.063155	0.050033	IFI6/IFITM3/MX1/SPON2	4	0.181818
GO:0140546	defense response to symbiont	4/22	291/18800	0.000330078	0.063155	0.050033	IFI6/IFITM3/MX1/SPON2	4	0.181818
GO:0002448	mast cell mediated immunity	2/22	52/18800	0.00167303	0.1749	0.13856	PTGDS/SPON2	2	0.0909091
GO:0045071	negative regulation of viral genome replication	2/22	57/18800	0.00200658	0.1749	0.13856	IFITM3/MX1	2	0.0909091
GO:0072593	reactive oxygen species metabolic process	3/22	231/18800	0.00237288	0.1749	0.13856	GPX3/IFI6/SLC5A3	3	0.136364
GO:0034340	response to type I interferon	2/22	64/18800	0.00252211	0.1749	0.13856	IFITM3/MX1	2	0.0909091
GO:0015850	organic hydroxy compound transport	3/22	248/18800	0.00290133	0.1749	0.13856	APOC1/GAL/SLC5A3	3	0.136364
GO:0045069	regulation of viral genome replication	2/22	87/18800	0.00460467	0.1749	0.13856	IFITM3/MX1	2	0.0909091
GO:0048525	negative regulation of viral process	2/22	91/18800	0.00502617	0.1749	0.13856	IFITM3/MX1	2	0.0909091
GO:0008202	steroid metabolic process	3/22	323/18800	0.00607361	0.1749	0.13856	APOC1/FDX1/GAL	3	0.136364
GO:0002444	myeloid leukocyte mediated immunity	2/22	104/18800	0.00651384	0.1749	0.13856	PTGDS/SPON2	2	0.0909091
GO:0019218	regulation of steroid metabolic process	2/22	104/18800	0.00651384	0.1749	0.13856	APOC1/GAL	2	0.0909091
GO:0032368	regulation of lipid transport	2/22	118/18800	0.00831274	0.1749	0.13856	APOC1/GAL	2	0.0909091
GO:0019079	viral genome replication	2/22	134/18800	0.0106104	0.1749	0.13856	IFITM3/MX1	2	0.0909091
GO:1903900	regulation of viral life cycle	2/22	139/18800	0.0113799	0.1749	0.13856	IFITM3/MX1	2	0.0909091
GO:0034341	response to interferon-gamma	2/22	140/18800	0.0115367	0.1749	0.13856	CCL22/IFITM3	2	0.0909091
GO:0015791	polyol transmembrane transport	1/22	10/18800	0.0116435	0.1749	0.13856	SLC5A3	1	0.0454545
GO:0031943	regulation of glucocorticoid metabolic process	1/22	10/18800	0.0116435	0.1749	0.13856	GAL	1	0.0454545
GO:0034379	very-low-density lipoprotein particle assembly	1/22	10/18800	0.0116435	0.1749	0.13856	APOC1	1	0.0454545
GO:0045657	positive regulation of monocyte differentiation	1/22	10/18800	0.0116435	0.1749	0.13856	DCSTAMP	1	0.0454545
GO:0150172	regulation of phosphatidylcholine metabolic process	1/22	10/18800	0.0116435	0.1749	0.13856	APOC1	1	0.0454545
GO:0006020	inositol metabolic process	1/22	11/18800	0.0128007	0.1749	0.13856	SLC5A3	1	0.0454545
GO:0035933	glucocorticoid secretion	1/22	11/18800	0.0128007	0.1749	0.13856	GAL	1	0.0454545
GO:0060623	regulation of chromosome condensation	1/22	11/18800	0.0128007	0.1749	0.13856	NCAPH	1	0.0454545
GO:0044848	biological phase	1/22	12/18800	0.0139566	0.1749	0.13856	GAL	1	0.0454545
GO:0051798	positive regulation of hair follicle development	1/22	12/18800	0.0139566	0.1749	0.13856	GAL	1	0.0454545
GO:0060907	positive regulation of macrophage cytokine production	1/22	12/18800	0.0139566	0.1749	0.13856	SPON2	1	0.0454545
GO:1904321	response to forskolin	1/22	12/18800	0.0139566	0.1749	0.13856	FDX1	1	0.0454545
GO:1904322	cellular response to forskolin	1/22	12/18800	0.0139566	0.1749	0.13856	FDX1	1	0.0454545
GO:1905952	regulation of lipid localization	2/22	155/18800	0.0140025	0.1749	0.13856	APOC1/GAL	2	0.0909091
GO:0050792	regulation of viral process	2/22	159/18800	0.0146955	0.1749	0.13856	IFITM3/MX1	2	0.0909091
GO:0032372	negative regulation of sterol transport	1/22	13/18800	0.0151112	0.1749	0.13856	APOC1	1	0.0454545
GO:0032375	negative regulation of cholesterol transport	1/22	13/18800	0.0151112	0.1749	0.13856	APOC1	1	0.0454545
GO:0033700	phospholipid efflux	1/22	13/18800	0.0151112	0.1749	0.13856	APOC1	1	0.0454545
GO:0036005	response to macrophage colony-stimulating factor	1/22	13/18800	0.0151112	0.1749	0.13856	DCSTAMP	1	0.0454545
GO:0036006	cellular response to macrophage colony-stimulating factor stimulus	1/22	13/18800	0.0151112	0.1749	0.13856	DCSTAMP	1	0.0454545
GO:0006633	fatty acid biosynthetic process	2/22	162/18800	0.0152248	0.1749	0.13856	APOC1/PTGDS	2	0.0909091
GO:0010872	regulation of cholesterol esterification	1/22	14/18800	0.0162645	0.1749	0.13856	APOC1	1	0.0454545
GO:0046348	amino sugar catabolic process	1/22	14/18800	0.0162645	0.1749	0.13856	CHIT1	1	0.0454545
GO:0032897	negative regulation of viral transcription	1/22	15/18800	0.0174166	0.1749	0.13856	IFITM3	1	0.0454545
GO:0045187	regulation of circadian sleep/wake cycle, sleep	1/22	15/18800	0.0174166	0.1749	0.13856	PTGDS	1	0.0454545
GO:0048172	regulation of short-term neuronal synaptic plasticity	1/22	15/18800	0.0174166	0.1749	0.13856	SYNGR1	1	0.0454545
GO:0048820	hair follicle maturation	1/22	15/18800	0.0174166	0.1749	0.13856	GAL	1	0.0454545
GO:2000846	regulation of corticosteroid hormone secretion	1/22	15/18800	0.0174166	0.1749	0.13856	GAL	1	0.0454545
GO:0019221	cytokine-mediated signaling pathway	3/22	486/18800	0.0183512	0.1749	0.13856	CCL22/IFITM3/MX1	3	0.136364
GO:0008228	opsonization	1/22	16/18800	0.0185673	0.1749	0.13856	SPON2	1	0.0454545
GO:0034375	high-density lipoprotein particle remodeling	1/22	16/18800	0.0185673	0.1749	0.13856	APOC1	1	0.0454545
GO:0034638	phosphatidylcholine catabolic process	1/22	16/18800	0.0185673	0.1749	0.13856	APOC1	1	0.0454545
GO:0045780	positive regulation of bone resorption	1/22	16/18800	0.0185673	0.1749	0.13856	DCSTAMP	1	0.0454545
GO:0010934	macrophage cytokine production	1/22	17/18800	0.0197168	0.1749	0.13856	SPON2	1	0.0454545
GO:0010935	regulation of macrophage cytokine production	1/22	17/18800	0.0197168	0.1749	0.13856	SPON2	1	0.0454545
GO:0033194	response to hydroperoxide	1/22	17/18800	0.0197168	0.1749	0.13856	GPX3	1	0.0454545
GO:0035930	corticosteroid hormone secretion	1/22	17/18800	0.0197168	0.1749	0.13856	GAL	1	0.0454545
GO:0050802	circadian sleep/wake cycle, sleep	1/22	17/18800	0.0197168	0.1749	0.13856	PTGDS	1	0.0454545
GO:0060192	negative regulation of lipase activity	1/22	17/18800	0.0197168	0.1749	0.13856	APOC1	1	0.0454545
GO:0140374	antiviral innate immune response	1/22	17/18800	0.0197168	0.1749	0.13856	MX1	1	0.0454545
GO:1901654	response to ketone	2/22	190/18800	0.020553	0.1749	0.13856	FDX1/TXNIP	2	0.0909091
GO:0034433	steroid esterification	1/22	18/18800	0.020865	0.1749	0.13856	APOC1	1	0.0454545
GO:0034434	sterol esterification	1/22	18/18800	0.020865	0.1749	0.13856	APOC1	1	0.0454545
GO:0034435	cholesterol esterification	1/22	18/18800	0.020865	0.1749	0.13856	APOC1	1	0.0454545
GO:0051782	negative regulation of cell division	1/22	18/18800	0.020865	0.1749	0.13856	TXNIP	1	0.0454545
GO:2000831	regulation of steroid hormone secretion	1/22	18/18800	0.020865	0.1749	0.13856	GAL	1	0.0454545
GO:0000272	polysaccharide catabolic process	1/22	19/18800	0.0220118	0.1749	0.13856	CHIT1	1	0.0454545
GO:0007076	mitotic chromosome condensation	1/22	19/18800	0.0220118	0.1749	0.13856	NCAPH	1	0.0454545
GO:0010985	negative regulation of lipoprotein particle clearance	1/22	19/18800	0.0220118	0.1749	0.13856	APOC1	1	0.0454545
GO:0042749	regulation of circadian sleep/wake cycle	1/22	19/18800	0.0220118	0.1749	0.13856	PTGDS	1	0.0454545
GO:0046782	regulation of viral transcription	1/22	19/18800	0.0220118	0.1749	0.13856	IFITM3	1	0.0454545
GO:0051797	regulation of hair follicle development	1/22	19/18800	0.0220118	0.1749	0.13856	GAL	1	0.0454545
GO:0051900	regulation of mitochondrial depolarization	1/22	19/18800	0.0220118	0.1749	0.13856	IFI6	1	0.0454545
GO:0022410	circadian sleep/wake cycle process	1/22	20/18800	0.0231575	0.1749	0.13856	PTGDS	1	0.0454545
GO:0035455	response to interferon-alpha	1/22	20/18800	0.0231575	0.1749	0.13856	IFITM3	1	0.0454545
GO:0035902	response to immobilization stress	1/22	20/18800	0.0231575	0.1749	0.13856	GAL	1	0.0454545
GO:0043011	myeloid dendritic cell differentiation	1/22	20/18800	0.0231575	0.1749	0.13856	DCSTAMP	1	0.0454545
GO:0045655	regulation of monocyte differentiation	1/22	20/18800	0.0231575	0.1749	0.13856	DCSTAMP	1	0.0454545
GO:0051004	regulation of lipoprotein lipase activity	1/22	20/18800	0.0231575	0.1749	0.13856	APOC1	1	0.0454545
GO:0043576	regulation of respiratory gaseous exchange	1/22	21/18800	0.0243018	0.175411	0.138965	SLC5A3	1	0.0454545
GO:0045717	negative regulation of fatty acid biosynthetic process	1/22	21/18800	0.0243018	0.175411	0.138965	APOC1	1	0.0454545
GO:0051882	mitochondrial depolarization	1/22	21/18800	0.0243018	0.175411	0.138965	IFI6	1	0.0454545
GO:0035929	steroid hormone secretion	1/22	22/18800	0.0254448	0.175411	0.138965	GAL	1	0.0454545
GO:0046597	negative regulation of viral entry into host cell	1/22	22/18800	0.0254448	0.175411	0.138965	IFITM3	1	0.0454545
GO:0061081	positive regulation of myeloid leukocyte cytokine production involved in immune response	1/22	22/18800	0.0254448	0.175411	0.138965	SPON2	1	0.0454545
GO:1903428	positive regulation of reactive oxygen species biosynthetic process	1/22	22/18800	0.0254448	0.175411	0.138965	SLC5A3	1	0.0454545
GO:0072330	monocarboxylic acid biosynthetic process	2/22	215/18800	0.0258755	0.175411	0.138965	APOC1/PTGDS	2	0.0909091
GO:0008211	glucocorticoid metabolic process	1/22	23/18800	0.0265866	0.175411	0.138965	GAL	1	0.0454545
GO:0042745	circadian sleep/wake cycle	1/22	23/18800	0.0265866	0.175411	0.138965	PTGDS	1	0.0454545
GO:0048169	regulation of long-term neuronal synaptic plasticity	1/22	23/18800	0.0265866	0.175411	0.138965	SYNGR1	1	0.0454545
GO:0060143	positive regulation of syncytium formation by plasma membrane fusion	1/22	24/18800	0.0277271	0.177217	0.140396	DCSTAMP	1	0.0454545
GO:0051307	meiotic chromosome separation	1/22	25/18800	0.0288663	0.177217	0.140396	NCAPH	1	0.0454545
GO:1901071	glucosamine-containing compound metabolic process	1/22	25/18800	0.0288663	0.177217	0.140396	CHIT1	1	0.0454545
GO:0071356	cellular response to tumor necrosis factor	2/22	229/18800	0.0290764	0.177217	0.140396	CCL22/DCSTAMP	2	0.0909091
GO:0042445	hormone metabolic process	2/22	230/18800	0.0293109	0.177217	0.140396	FDX1/GAL	2	0.0909091
GO:0002274	myeloid leukocyte activation	2/22	232/18800	0.0297822	0.177217	0.140396	DCSTAMP/PTGDS	2	0.0909091
GO:0034377	plasma lipoprotein particle assembly	1/22	26/18800	0.0300043	0.177217	0.140396	APOC1	1	0.0454545
GO:0048499	synaptic vesicle membrane organization	1/22	26/18800	0.0300043	0.177217	0.140396	SYNGR1	1	0.0454545
GO:0050995	negative regulation of lipid catabolic process	1/22	26/18800	0.0300043	0.177217	0.140396	APOC1	1	0.0454545
GO:1903901	negative regulation of viral life cycle	1/22	26/18800	0.0300043	0.177217	0.140396	IFITM3	1	0.0454545
GO:0045055	regulated exocytosis	2/22	234/18800	0.0302566	0.177217	0.140396	PTGDS/SYNGR1	2	0.0909091
GO:1901018	positive regulation of potassium ion transmembrane transporter activity	1/22	27/18800	0.031141	0.179953	0.142563	GAL	1	0.0454545
GO:0030431	sleep	1/22	28/18800	0.0322764	0.179953	0.142563	PTGDS	1	0.0454545
GO:0042634	regulation of hair cycle	1/22	28/18800	0.0322764	0.179953	0.142563	GAL	1	0.0454545
GO:0001773	myeloid dendritic cell activation	1/22	29/18800	0.0334105	0.179953	0.142563	DCSTAMP	1	0.0454545
GO:0032369	negative regulation of lipid transport	1/22	29/18800	0.0334105	0.179953	0.142563	APOC1	1	0.0454545
GO:0061082	myeloid leukocyte cytokine production	1/22	29/18800	0.0334105	0.179953	0.142563	SPON2	1	0.0454545
GO:0065005	protein-lipid complex assembly	1/22	29/18800	0.0334105	0.179953	0.142563	APOC1	1	0.0454545
GO:0034612	response to tumor necrosis factor	2/22	249/18800	0.0339105	0.179953	0.142563	CCL22/DCSTAMP	2	0.0909091
GO:0034368	protein-lipid complex remodeling	1/22	30/18800	0.0345433	0.179953	0.142563	APOC1	1	0.0454545
GO:0034369	plasma lipoprotein particle remodeling	1/22	30/18800	0.0345433	0.179953	0.142563	APOC1	1	0.0454545
GO:0042744	hydrogen peroxide catabolic process	1/22	30/18800	0.0345433	0.179953	0.142563	GPX3	1	0.0454545
GO:0060142	regulation of syncytium formation by plasma membrane fusion	1/22	30/18800	0.0345433	0.179953	0.142563	DCSTAMP	1	0.0454545
GO:0071216	cellular response to biotic stimulus	2/22	256/18800	0.0356726	0.179953	0.142563	SPON2/TXNIP	2	0.0909091
GO:0001516	prostaglandin biosynthetic process	1/22	32/18800	0.0368053	0.179953	0.142563	PTGDS	1	0.0454545
GO:0006026	aminoglycan catabolic process	1/22	32/18800	0.0368053	0.179953	0.142563	CHIT1	1	0.0454545
GO:0034367	protein-containing complex remodeling	1/22	32/18800	0.0368053	0.179953	0.142563	APOC1	1	0.0454545
GO:0035456	response to interferon-beta	1/22	32/18800	0.0368053	0.179953	0.142563	IFITM3	1	0.0454545
GO:0046457	prostanoid biosynthetic process	1/22	32/18800	0.0368053	0.179953	0.142563	PTGDS	1	0.0454545
GO:0071353	cellular response to interleukin-4	1/22	32/18800	0.0368053	0.179953	0.142563	DCSTAMP	1	0.0454545
GO:0007143	female meiotic nuclear division	1/22	33/18800	0.0379343	0.179953	0.142563	NCAPH	1	0.0454545
GO:0045940	positive regulation of steroid metabolic process	1/22	33/18800	0.0379343	0.179953	0.142563	APOC1	1	0.0454545
GO:1901099	negative regulation of signal transduction in absence of ligand	1/22	33/18800	0.0379343	0.179953	0.142563	IFI6	1	0.0454545
GO:2001240	negative regulation of extrinsic apoptotic signaling pathway in absence of ligand	1/22	33/18800	0.0379343	0.179953	0.142563	IFI6	1	0.0454545
GO:0010984	regulation of lipoprotein particle clearance	1/22	34/18800	0.0390621	0.18082	0.14325	APOC1	1	0.0454545
GO:0046475	glycerophospholipid catabolic process	1/22	34/18800	0.0390621	0.18082	0.14325	APOC1	1	0.0454545
GO:0070670	response to interleukin-4	1/22	34/18800	0.0390621	0.18082	0.14325	DCSTAMP	1	0.0454545
GO:0010737	protein kinase A signaling	1/22	35/18800	0.0401887	0.18164	0.1439	GAL	1	0.0454545
GO:0044060	regulation of endocrine process	1/22	35/18800	0.0401887	0.18164	0.1439	GAL	1	0.0454545
GO:0045922	negative regulation of fatty acid metabolic process	1/22	35/18800	0.0401887	0.18164	0.1439	APOC1	1	0.0454545
GO:0030224	monocyte differentiation	1/22	36/18800	0.041314	0.182417	0.144515	DCSTAMP	1	0.0454545
GO:0032350	regulation of hormone metabolic process	1/22	36/18800	0.041314	0.182417	0.144515	GAL	1	0.0454545
GO:0048261	negative regulation of receptor-mediated endocytosis	1/22	36/18800	0.041314	0.182417	0.144515	APOC1	1	0.0454545
GO:1903725	regulation of phospholipid metabolic process	1/22	37/18800	0.042438	0.18595	0.147314	APOC1	1	0.0454545
GO:0032371	regulation of sterol transport	1/22	38/18800	0.0435607	0.187999	0.148937	APOC1	1	0.0454545
GO:0032374	regulation of cholesterol transport	1/22	38/18800	0.0435607	0.187999	0.148937	APOC1	1	0.0454545
GO:0032570	response to progesterone	1/22	39/18800	0.0446822	0.1914	0.151632	TXNIP	1	0.0454545
GO:0043588	skin development	2/22	296/18800	0.0464001	0.196591	0.155744	GAL/TXNIP	2	0.0909091
GO:0006040	amino sugar metabolic process	1/22	41/18800	0.0469215	0.196591	0.155744	CHIT1	1	0.0454545
GO:0045124	regulation of bone resorption	1/22	41/18800	0.0469215	0.196591	0.155744	DCSTAMP	1	0.0454545
GO:0002347	response to tumor cell	1/22	42/18800	0.0480392	0.198069	0.156915	TXNIP	1	0.0454545
GO:0032409	regulation of transporter activity	2/22	305/18800	0.0489608	0.198069	0.156915	GAL/SLC5A3	2	0.0909091
GO:0046596	regulation of viral entry into host cell	1/22	43/18800	0.0491557	0.198069	0.156915	IFITM3	1	0.0454545
GO:0048512	circadian behavior	1/22	43/18800	0.0491557	0.198069	0.156915	PTGDS	1	0.0454545
GO:0140353	lipid export from cell	1/22	43/18800	0.0491557	0.198069	0.156915	GAL	1	0.0454545
GO:1901381	positive regulation of potassium ion transmembrane transport	1/22	44/18800	0.050271	0.198069	0.156915	GAL	1	0.0454545
GO:2001239	regulation of extrinsic apoptotic signaling pathway in absence of ligand	1/22	44/18800	0.050271	0.198069	0.156915	IFI6	1	0.0454545
GO:0007622	rhythmic behavior	1/22	45/18800	0.051385	0.198069	0.156915	PTGDS	1	0.0454545
GO:0071827	plasma lipoprotein particle organization	1/22	45/18800	0.051385	0.198069	0.156915	APOC1	1	0.0454545
GO:0046394	carboxylic acid biosynthetic process	2/22	316/18800	0.0521601	0.198069	0.156915	APOC1/PTGDS	2	0.0909091
GO:0019058	viral life cycle	2/22	317/18800	0.0524547	0.198069	0.156915	IFITM3/MX1	2	0.0909091
GO:0035987	endodermal cell differentiation	1/22	46/18800	0.0524977	0.198069	0.156915	COL6A1	1	0.0454545
GO:0016053	organic acid biosynthetic process	2/22	318/18800	0.0527499	0.198069	0.156915	APOC1/PTGDS	2	0.0909091
GO:0003254	regulation of membrane depolarization	1/22	47/18800	0.0536092	0.198069	0.156915	IFI6	1	0.0454545
GO:0097028	dendritic cell differentiation	1/22	47/18800	0.0536092	0.198069	0.156915	DCSTAMP	1	0.0454545
GO:1905953	negative regulation of lipid localization	1/22	47/18800	0.0536092	0.198069	0.156915	APOC1	1	0.0454545
GO:0071825	protein-lipid complex subunit organization	1/22	48/18800	0.0547195	0.198069	0.156915	APOC1	1	0.0454545
GO:1903426	regulation of reactive oxygen species biosynthetic process	1/22	48/18800	0.0547195	0.198069	0.156915	SLC5A3	1	0.0454545
GO:0030261	chromosome condensation	1/22	49/18800	0.0558285	0.198069	0.156915	NCAPH	1	0.0454545
GO:0042304	regulation of fatty acid biosynthetic process	1/22	49/18800	0.0558285	0.198069	0.156915	APOC1	1	0.0454545
GO:0046850	regulation of bone remodeling	1/22	49/18800	0.0558285	0.198069	0.156915	DCSTAMP	1	0.0454545
GO:0060986	endocrine hormone secretion	1/22	49/18800	0.0558285	0.198069	0.156915	GAL	1	0.0454545
GO:0006692	prostanoid metabolic process	1/22	50/18800	0.0569362	0.198069	0.156915	PTGDS	1	0.0454545
GO:0006693	prostaglandin metabolic process	1/22	50/18800	0.0569362	0.198069	0.156915	PTGDS	1	0.0454545
GO:0019933	cAMP-mediated signaling	1/22	50/18800	0.0569362	0.198069	0.156915	GAL	1	0.0454545
GO:0043303	mast cell degranulation	1/22	50/18800	0.0569362	0.198069	0.156915	PTGDS	1	0.0454545
GO:0048168	regulation of neuronal synaptic plasticity	1/22	50/18800	0.0569362	0.198069	0.156915	SYNGR1	1	0.0454545
GO:0052372	modulation by symbiont of entry into host	1/22	50/18800	0.0569362	0.198069	0.156915	IFITM3	1	0.0454545
GO:0019083	viral transcription	1/22	51/18800	0.0580428	0.198544	0.157291	IFITM3	1	0.0454545
GO:0043268	positive regulation of potassium ion transport	1/22	51/18800	0.0580428	0.198544	0.157291	GAL	1	0.0454545
GO:0019216	regulation of lipid metabolic process	2/22	339/18800	0.059087	0.198544	0.157291	APOC1/GAL	2	0.0909091
GO:0002279	mast cell activation involved in immune response	1/22	52/18800	0.059148	0.198544	0.157291	PTGDS	1	0.0454545
GO:0006636	unsaturated fatty acid biosynthetic process	1/22	52/18800	0.059148	0.198544	0.157291	PTGDS	1	0.0454545
GO:0009395	phospholipid catabolic process	1/22	52/18800	0.059148	0.198544	0.157291	APOC1	1	0.0454545
GO:0034381	plasma lipoprotein particle clearance	1/22	53/18800	0.0602521	0.199353	0.157932	APOC1	1	0.0454545
GO:0050832	defense response to fungus	1/22	53/18800	0.0602521	0.199353	0.157932	SPON2	1	0.0454545
GO:0006968	cellular defense response	1/22	54/18800	0.0613549	0.199353	0.157932	FCMR	1	0.0454545
GO:0071320	cellular response to cAMP	1/22	54/18800	0.0613549	0.199353	0.157932	FDX1	1	0.0454545
GO:0001706	endoderm formation	1/22	55/18800	0.0624565	0.199353	0.157932	COL6A1	1	0.0454545
GO:0002763	positive regulation of myeloid leukocyte differentiation	1/22	55/18800	0.0624565	0.199353	0.157932	DCSTAMP	1	0.0454545
GO:0042743	hydrogen peroxide metabolic process	1/22	55/18800	0.0624565	0.199353	0.157932	GPX3	1	0.0454545
GO:0048008	platelet-derived growth factor receptor signaling pathway	1/22	55/18800	0.0624565	0.199353	0.157932	TXNIP	1	0.0454545
GO:0001836	release of cytochrome c from mitochondria	1/22	56/18800	0.0635568	0.199353	0.157932	IFI6	1	0.0454545
GO:0043903	regulation of biological process involved in symbiotic interaction	1/22	56/18800	0.0635568	0.199353	0.157932	IFITM3	1	0.0454545
GO:0045806	negative regulation of endocytosis	1/22	56/18800	0.0635568	0.199353	0.157932	APOC1	1	0.0454545
GO:0060337	type I interferon signaling pathway	1/22	56/18800	0.0635568	0.199353	0.157932	IFITM3	1	0.0454545
GO:0008544	epidermis development	2/22	355/18800	0.0640867	0.199732	0.158233	GAL/TXNIP	2	0.0909091
GO:0046456	icosanoid biosynthetic process	1/22	57/18800	0.0646559	0.199732	0.158233	PTGDS	1	0.0454545
GO:0006887	exocytosis	2/22	357/18800	0.0647217	0.199732	0.158233	PTGDS/SYNGR1	2	0.0909091
GO:0019369	arachidonic acid metabolic process	1/22	58/18800	0.0657538	0.199855	0.15833	PTGDS	1	0.0454545
GO:0071357	cellular response to type I interferon	1/22	58/18800	0.0657538	0.199855	0.15833	IFITM3	1	0.0454545
GO:0006066	alcohol metabolic process	2/22	361/18800	0.0659982	0.199855	0.15833	FDX1/SLC5A3	2	0.0909091
GO:0000768	syncytium formation by plasma membrane fusion	1/22	59/18800	0.0668505	0.199855	0.15833	DCSTAMP	1	0.0454545
GO:0051353	positive regulation of oxidoreductase activity	1/22	59/18800	0.0668505	0.199855	0.15833	FDX1	1	0.0454545
GO:0140253	cell-cell fusion	1/22	59/18800	0.0668505	0.199855	0.15833	DCSTAMP	1	0.0454545
GO:0019731	antibacterial humoral response	1/22	60/18800	0.0679459	0.201708	0.159798	SPON2	1	0.0454545
GO:0050994	regulation of lipid catabolic process	1/22	61/18800	0.0690401	0.201708	0.159798	APOC1	1	0.0454545
GO:0051055	negative regulation of lipid biosynthetic process	1/22	61/18800	0.0690401	0.201708	0.159798	APOC1	1	0.0454545
GO:1903409	reactive oxygen species biosynthetic process	1/22	61/18800	0.0690401	0.201708	0.159798	SLC5A3	1	0.0454545
GO:0051346	negative regulation of hydrolase activity	2/22	371/18800	0.0692272	0.201708	0.159798	APOC1/IFI6	2	0.0909091
GO:0006949	syncytium formation	1/22	63/18800	0.0712248	0.205442	0.162756	DCSTAMP	1	0.0454545
GO:0045453	bone resorption	1/22	63/18800	0.0712248	0.205442	0.162756	DCSTAMP	1	0.0454545
GO:0009620	response to fungus	1/22	64/18800	0.0723153	0.20566	0.162929	SPON2	1	0.0454545
GO:0048247	lymphocyte chemotaxis	1/22	64/18800	0.0723153	0.20566	0.162929	CCL22	1	0.0454545
GO:0042446	hormone biosynthetic process	1/22	65/18800	0.0734046	0.20566	0.162929	FDX1	1	0.0454545
GO:0045576	mast cell activation	1/22	65/18800	0.0734046	0.20566	0.162929	PTGDS	1	0.0454545
GO:0030239	myofibril assembly	1/22	66/18800	0.0744927	0.20566	0.162929	MYL9	1	0.0454545
GO:0038034	signal transduction in absence of ligand	1/22	66/18800	0.0744927	0.20566	0.162929	IFI6	1	0.0454545
GO:0097192	extrinsic apoptotic signaling pathway in absence of ligand	1/22	66/18800	0.0744927	0.20566	0.162929	IFI6	1	0.0454545
GO:0055002	striated muscle cell development	1/22	67/18800	0.0755795	0.20566	0.162929	MYL9	1	0.0454545
GO:1901016	regulation of potassium ion transmembrane transporter activity	1/22	67/18800	0.0755795	0.20566	0.162929	GAL	1	0.0454545
GO:0006869	lipid transport	2/22	391/18800	0.0758411	0.20566	0.162929	APOC1/GAL	2	0.0909091
GO:0002720	positive regulation of cytokine production involved in immune response	1/22	68/18800	0.0766652	0.20566	0.162929	SPON2	1	0.0454545
GO:0043627	response to estrogen	1/22	68/18800	0.0766652	0.20566	0.162929	GAL	1	0.0454545
GO:0046503	glycerolipid catabolic process	1/22	68/18800	0.0766652	0.20566	0.162929	APOC1	1	0.0454545
GO:0006631	fatty acid metabolic process	2/22	395/18800	0.0771881	0.20566	0.162929	APOC1/PTGDS	2	0.0909091
GO:0032370	positive regulation of lipid transport	1/22	69/18800	0.0777496	0.20566	0.162929	GAL	1	0.0454545
GO:0033344	cholesterol efflux	1/22	69/18800	0.0777496	0.20566	0.162929	APOC1	1	0.0454545
GO:0050795	regulation of behavior	1/22	69/18800	0.0777496	0.20566	0.162929	PTGDS	1	0.0454545
GO:0070527	platelet aggregation	1/22	69/18800	0.0777496	0.20566	0.162929	MYL9	1	0.0454545
GO:0002548	monocyte chemotaxis	1/22	70/18800	0.0788328	0.206621	0.16369	CCL22	1	0.0454545
GO:0007585	respiratory gaseous exchange by respiratory system	1/22	70/18800	0.0788328	0.206621	0.16369	SLC5A3	1	0.0454545
GO:0051881	regulation of mitochondrial membrane potential	1/22	71/18800	0.0799148	0.206627	0.163695	IFI6	1	0.0454545
GO:2000379	positive regulation of reactive oxygen species metabolic process	1/22	71/18800	0.0799148	0.206627	0.163695	SLC5A3	1	0.0454545
GO:2001259	positive regulation of cation channel activity	1/22	71/18800	0.0799148	0.206627	0.163695	GAL	1	0.0454545
GO:0070192	chromosome organization involved in meiotic cell cycle	1/22	72/18800	0.0809956	0.208482	0.165164	NCAPH	1	0.0454545
GO:0042058	regulation of epidermal growth factor receptor signaling pathway	1/22	73/18800	0.0820751	0.210318	0.166619	IFI6	1	0.0454545
GO:0009410	response to xenobiotic stimulus	2/22	411/18800	0.0826531	0.210857	0.167046	GAL/TXNIP	2	0.0909091
GO:0046470	phosphatidylcholine metabolic process	1/22	74/18800	0.0831535	0.211195	0.167314	APOC1	1	0.0454545
GO:0071230	cellular response to amino acid stimulus	1/22	75/18800	0.0842306	0.212896	0.168661	COL6A1	1	0.0454545
GO:0016032	viral process	2/22	418/18800	0.0850819	0.212896	0.168661	IFITM3/MX1	2	0.0909091
GO:0001937	negative regulation of endothelial cell proliferation	1/22	76/18800	0.0853066	0.212896	0.168661	SPARC	1	0.0454545
GO:0043299	leukocyte degranulation	1/22	76/18800	0.0853066	0.212896	0.168661	PTGDS	1	0.0454545
GO:0043154	negative regulation of cysteine-type endopeptidase activity involved in apoptotic process	1/22	77/18800	0.0863813	0.214408	0.169859	IFI6	1	0.0454545
GO:0007422	peripheral nervous system development	1/22	78/18800	0.0874548	0.214408	0.169859	SLC5A3	1	0.0454545
GO:0007492	endoderm development	1/22	78/18800	0.0874548	0.214408	0.169859	COL6A1	1	0.0454545
GO:0030301	cholesterol transport	1/22	79/18800	0.0885272	0.214408	0.169859	APOC1	1	0.0454545
GO:0032418	lysosome localization	1/22	79/18800	0.0885272	0.214408	0.169859	PTGDS	1	0.0454545
GO:1901184	regulation of ERBB signaling pathway	1/22	79/18800	0.0885272	0.214408	0.169859	IFI6	1	0.0454545
GO:1990849	vacuolar localization	1/22	79/18800	0.0885272	0.214408	0.169859	PTGDS	1	0.0454545
GO:0006979	response to oxidative stress	2/22	433/18800	0.0903609	0.217929	0.172649	GPX3/TXNIP	2	0.0909091
GO:0019935	cyclic-nucleotide-mediated signaling	1/22	83/18800	0.0928044	0.219914	0.174222	GAL	1	0.0454545
GO:0050672	negative regulation of lymphocyte proliferation	1/22	84/18800	0.0938707	0.219914	0.174222	GAL	1	0.0454545
GO:0051899	membrane depolarization	1/22	84/18800	0.0938707	0.219914	0.174222	IFI6	1	0.0454545
GO:0097006	regulation of plasma lipoprotein particle levels	1/22	84/18800	0.0938707	0.219914	0.174222	APOC1	1	0.0454545
GO:0032945	negative regulation of mononuclear cell proliferation	1/22	85/18800	0.0949359	0.219914	0.174222	GAL	1	0.0454545
GO:0050886	endocrine process	1/22	85/18800	0.0949359	0.219914	0.174222	GAL	1	0.0454545
GO:0071229	cellular response to acid chemical	1/22	85/18800	0.0949359	0.219914	0.174222	COL6A1	1	0.0454545
GO:0098586	cellular response to virus	1/22	85/18800	0.0949359	0.219914	0.174222	IFI6	1	0.0454545
GO:2000117	negative regulation of cysteine-type endopeptidase activity	1/22	85/18800	0.0949359	0.219914	0.174222	IFI6	1	0.0454545
GO:0010876	lipid localization	2/22	446/18800	0.0950152	0.219914	0.174222	APOC1/GAL	2	0.0909091
GO:0034103	regulation of tissue remodeling	1/22	86/18800	0.0959998	0.221301	0.17532	DCSTAMP	1	0.0454545
GO:0010232	vascular transport	1/22	87/18800	0.0970625	0.221525	0.175497	SLC5A3	1	0.0454545
GO:0150104	transport across blood-brain barrier	1/22	87/18800	0.0970625	0.221525	0.175497	SLC5A3	1	0.0454545
GO:0046849	bone remodeling	1/22	88/18800	0.0981241	0.221525	0.175497	DCSTAMP	1	0.0454545
GO:0002443	leukocyte mediated immunity	2/22	457/18800	0.0990087	0.221525	0.175497	PTGDS/SPON2	2	0.0909091
GO:0001942	hair follicle development	1/22	89/18800	0.0991844	0.221525	0.175497	GAL	1	0.0454545
GO:0051591	response to cAMP	1/22	89/18800	0.0991844	0.221525	0.175497	FDX1	1	0.0454545
GO:0070098	chemokine-mediated signaling pathway	1/22	89/18800	0.0991844	0.221525	0.175497	CCL22	1	0.0454545
GO:2001252	positive regulation of chromosome organization	1/22	89/18800	0.0991844	0.221525	0.175497	NCAPH	1	0.0454545
GO:0060191	regulation of lipase activity	1/22	90/18800	0.100244	0.222918	0.176601	APOC1	1	0.0454545
GO:0070664	negative regulation of leukocyte proliferation	1/22	91/18800	0.101302	0.222918	0.176601	GAL	1	0.0454545
GO:0097306	cellular response to alcohol	1/22	91/18800	0.101302	0.222918	0.176601	FDX1	1	0.0454545
GO:0019217	regulation of fatty acid metabolic process	1/22	92/18800	0.102358	0.222918	0.176601	APOC1	1	0.0454545
GO:0022404	molting cycle process	1/22	92/18800	0.102358	0.222918	0.176601	GAL	1	0.0454545
GO:0022405	hair cycle process	1/22	92/18800	0.102358	0.222918	0.176601	GAL	1	0.0454545
GO:0002275	myeloid cell activation involved in immune response	1/22	93/18800	0.103414	0.222918	0.176601	PTGDS	1	0.0454545
GO:0034109	homotypic cell-cell adhesion	1/22	93/18800	0.103414	0.222918	0.176601	MYL9	1	0.0454545
GO:0098773	skin epidermis development	1/22	93/18800	0.103414	0.222918	0.176601	GAL	1	0.0454545
GO:0015918	sterol transport	1/22	94/18800	0.104468	0.222918	0.176601	APOC1	1	0.0454545
GO:1901655	cellular response to ketone	1/22	94/18800	0.104468	0.222918	0.176601	FDX1	1	0.0454545
GO:1905954	positive regulation of lipid localization	1/22	94/18800	0.104468	0.222918	0.176601	GAL	1	0.0454545
GO:1901379	regulation of potassium ion transmembrane transport	1/22	95/18800	0.105522	0.22302	0.176682	GAL	1	0.0454545
GO:0030316	osteoclast differentiation	1/22	96/18800	0.106574	0.22302	0.176682	DCSTAMP	1	0.0454545
GO:0045132	meiotic chromosome segregation	1/22	96/18800	0.106574	0.22302	0.176682	NCAPH	1	0.0454545
GO:0032755	positive regulation of interleukin-6 production	1/22	97/18800	0.107624	0.22302	0.176682	SPON2	1	0.0454545
GO:0051304	chromosome separation	1/22	97/18800	0.107624	0.22302	0.176682	NCAPH	1	0.0454545
GO:1990868	response to chemokine	1/22	97/18800	0.107624	0.22302	0.176682	CCL22	1	0.0454545
GO:1990869	cellular response to chemokine	1/22	97/18800	0.107624	0.22302	0.176682	CCL22	1	0.0454545
GO:2001237	negative regulation of extrinsic apoptotic signaling pathway	1/22	97/18800	0.107624	0.22302	0.176682	IFI6	1	0.0454545
GO:0002718	regulation of cytokine production involved in immune response	1/22	98/18800	0.108674	0.22388	0.177363	SPON2	1	0.0454545
GO:0045639	positive regulation of myeloid cell differentiation	1/22	99/18800	0.109723	0.22388	0.177363	DCSTAMP	1	0.0454545
GO:1990830	cellular response to leukemia inhibitory factor	1/22	99/18800	0.109723	0.22388	0.177363	SYNGR1	1	0.0454545
GO:0002367	cytokine production involved in immune response	1/22	100/18800	0.11077	0.22388	0.177363	SPON2	1	0.0454545
GO:0019080	viral gene expression	1/22	100/18800	0.11077	0.22388	0.177363	IFITM3	1	0.0454545
GO:0098869	cellular oxidant detoxification	1/22	100/18800	0.11077	0.22388	0.177363	GPX3	1	0.0454545
GO:1990823	response to leukemia inhibitory factor	1/22	100/18800	0.11077	0.22388	0.177363	SYNGR1	1	0.0454545
GO:0006910	phagocytosis, recognition	1/22	102/18800	0.112861	0.224678	0.177996	SPON2	1	0.0454545
GO:0015914	phospholipid transport	1/22	102/18800	0.112861	0.224678	0.177996	APOC1	1	0.0454545
GO:0062014	negative regulation of small molecule metabolic process	1/22	102/18800	0.112861	0.224678	0.177996	APOC1	1	0.0454545
GO:0010817	regulation of hormone levels	2/22	496/18800	0.113547	0.224678	0.177996	FDX1/GAL	2	0.0909091
GO:0006641	triglyceride metabolic process	1/22	103/18800	0.113905	0.224678	0.177996	APOC1	1	0.0454545
GO:0032760	positive regulation of tumor necrosis factor production	1/22	103/18800	0.113905	0.224678	0.177996	SPON2	1	0.0454545
GO:1905477	positive regulation of protein localization to membrane	1/22	103/18800	0.113905	0.224678	0.177996	SLC5A3	1	0.0454545
GO:0045833	negative regulation of lipid metabolic process	1/22	105/18800	0.115989	0.226942	0.179789	APOC1	1	0.0454545
GO:0007631	feeding behavior	1/22	106/18800	0.117029	0.226942	0.179789	GAL	1	0.0454545
GO:0030593	neutrophil chemotaxis	1/22	106/18800	0.117029	0.226942	0.179789	CCL22	1	0.0454545
GO:0032414	positive regulation of ion transmembrane transporter activity	1/22	106/18800	0.117029	0.226942	0.179789	GAL	1	0.0454545
GO:0051341	regulation of oxidoreductase activity	1/22	106/18800	0.117029	0.226942	0.179789	FDX1	1	0.0454545
GO:0008637	apoptotic mitochondrial changes	1/22	107/18800	0.118068	0.227133	0.17994	IFI6	1	0.0454545
GO:1903557	positive regulation of tumor necrosis factor superfamily cytokine production	1/22	107/18800	0.118068	0.227133	0.17994	SPON2	1	0.0454545
GO:0005976	polysaccharide metabolic process	1/22	108/18800	0.119106	0.227133	0.17994	CHIT1	1	0.0454545
GO:0007173	epidermal growth factor receptor signaling pathway	1/22	108/18800	0.119106	0.227133	0.17994	IFI6	1	0.0454545
GO:0007218	neuropeptide signaling pathway	1/22	108/18800	0.119106	0.227133	0.17994	GAL	1	0.0454545
GO:0043266	regulation of potassium ion transport	1/22	110/18800	0.121179	0.22925	0.181617	GAL	1	0.0454545
GO:0048259	regulation of receptor-mediated endocytosis	1/22	110/18800	0.121179	0.22925	0.181617	APOC1	1	0.0454545
GO:0001676	long-chain fatty acid metabolic process	1/22	111/18800	0.122213	0.22925	0.181617	PTGDS	1	0.0454545
GO:0006821	chloride transport	1/22	111/18800	0.122213	0.22925	0.181617	ANO10	1	0.0454545
GO:0071347	cellular response to interleukin-1	1/22	111/18800	0.122213	0.22925	0.181617	CCL22	1	0.0454545
GO:0010927	cellular component assembly involved in morphogenesis	1/22	112/18800	0.123247	0.230435	0.182556	MYL9	1	0.0454545
GO:1904659	glucose transmembrane transport	1/22	113/18800	0.124279	0.231279	0.183225	SLC5A3	1	0.0454545
GO:0042303	molting cycle	1/22	114/18800	0.12531	0.231279	0.183225	GAL	1	0.0454545
GO:0042633	hair cycle	1/22	114/18800	0.12531	0.231279	0.183225	GAL	1	0.0454545
GO:0043200	response to amino acid	1/22	114/18800	0.12531	0.231279	0.183225	COL6A1	1	0.0454545
GO:0033559	unsaturated fatty acid metabolic process	1/22	115/18800	0.12634	0.23169	0.18355	PTGDS	1	0.0454545
GO:1990748	cellular detoxification	1/22	115/18800	0.12634	0.23169	0.18355	GPX3	1	0.0454545
GO:0019751	polyol metabolic process	1/22	116/18800	0.127368	0.231758	0.183605	SLC5A3	1	0.0454545
GO:0002761	regulation of myeloid leukocyte differentiation	1/22	117/18800	0.128396	0.231758	0.183605	DCSTAMP	1	0.0454545
GO:0008645	hexose transmembrane transport	1/22	117/18800	0.128396	0.231758	0.183605	SLC5A3	1	0.0454545
GO:0032411	positive regulation of transporter activity	1/22	117/18800	0.128396	0.231758	0.183605	GAL	1	0.0454545
GO:0042752	regulation of circadian rhythm	1/22	117/18800	0.128396	0.231758	0.183605	PTGDS	1	0.0454545
GO:0071346	cellular response to interferon-gamma	1/22	118/18800	0.129422	0.232879	0.184492	CCL22	1	0.0454545
GO:0015749	monosaccharide transmembrane transport	1/22	119/18800	0.130447	0.233261	0.184795	SLC5A3	1	0.0454545
GO:0072676	lymphocyte migration	1/22	119/18800	0.130447	0.233261	0.184795	CCL22	1	0.0454545
GO:0002702	positive regulation of production of molecular mediator of immune response	1/22	120/18800	0.131471	0.234362	0.185667	SPON2	1	0.0454545
GO:0006690	icosanoid metabolic process	1/22	121/18800	0.132494	0.234723	0.185953	PTGDS	1	0.0454545
GO:0038127	ERBB signaling pathway	1/22	121/18800	0.132494	0.234723	0.185953	IFI6	1	0.0454545
GO:0019730	antimicrobial humoral response	1/22	122/18800	0.133516	0.234723	0.185953	SPON2	1	0.0454545
GO:0046887	positive regulation of hormone secretion	1/22	122/18800	0.133516	0.234723	0.185953	GAL	1	0.0454545
GO:0001704	formation of primary germ layer	1/22	123/18800	0.134536	0.234723	0.185953	COL6A1	1	0.0454545
GO:0032355	response to estradiol	1/22	123/18800	0.134536	0.234723	0.185953	TXNIP	1	0.0454545
GO:0097237	cellular response to toxic substance	1/22	123/18800	0.134536	0.234723	0.185953	GPX3	1	0.0454545
GO:0046683	response to organophosphorus	1/22	124/18800	0.135556	0.235785	0.186795	FDX1	1	0.0454545
GO:0042542	response to hydrogen peroxide	1/22	128/18800	0.139622	0.24067	0.190665	TXNIP	1	0.0454545
GO:0071621	granulocyte chemotaxis	1/22	128/18800	0.139622	0.24067	0.190665	CCL22	1	0.0454545
GO:1990266	neutrophil migration	1/22	128/18800	0.139622	0.24067	0.190665	CCL22	1	0.0454545
GO:0001101	response to acid chemical	1/22	129/18800	0.140636	0.241554	0.191365	COL6A1	1	0.0454545
GO:0030168	platelet activation	1/22	130/18800	0.141649	0.241554	0.191365	MYL9	1	0.0454545
GO:0006022	aminoglycan metabolic process	1/22	131/18800	0.14266	0.241554	0.191365	CHIT1	1	0.0454545
GO:0006639	acylglycerol metabolic process	1/22	131/18800	0.14266	0.241554	0.191365	APOC1	1	0.0454545
GO:0010595	positive regulation of endothelial cell migration	1/22	131/18800	0.14266	0.241554	0.191365	SPARC	1	0.0454545
GO:0034219	carbohydrate transmembrane transport	1/22	131/18800	0.14266	0.241554	0.191365	SLC5A3	1	0.0454545
GO:0006638	neutral lipid metabolic process	1/22	132/18800	0.14367	0.241838	0.19159	APOC1	1	0.0454545
GO:0010565	regulation of cellular ketone metabolic process	1/22	132/18800	0.14367	0.241838	0.19159	APOC1	1	0.0454545
GO:0014074	response to purine-containing compound	1/22	134/18800	0.145688	0.244517	0.193712	FDX1	1	0.0454545
GO:0007586	digestion	1/22	137/18800	0.148705	0.248853	0.197147	CHIT1	1	0.0454545
GO:0008203	cholesterol metabolic process	1/22	139/18800	0.150711	0.251477	0.199226	FDX1	1	0.0454545
GO:0042157	lipoprotein metabolic process	1/22	140/18800	0.151712	0.252414	0.199968	APOC1	1	0.0454545
GO:0070555	response to interleukin-1	1/22	141/18800	0.152712	0.253343	0.200705	CCL22	1	0.0454545
GO:0051592	response to calcium ion	1/22	144/18800	0.155706	0.257565	0.204049	TXNIP	1	0.0454545
GO:0015748	organophosphate ester transport	1/22	145/18800	0.156701	0.258467	0.204764	APOC1	1	0.0454545
GO:0046718	viral entry into host cell	1/22	146/18800	0.157696	0.259362	0.205473	IFITM3	1	0.0454545
GO:2000377	regulation of reactive oxygen species metabolic process	1/22	147/18800	0.158689	0.26025	0.206177	SLC5A3	1	0.0454545
GO:1904064	positive regulation of cation transmembrane transport	1/22	148/18800	0.159682	0.261132	0.206875	GAL	1	0.0454545
GO:0016525	negative regulation of angiogenesis	1/22	149/18800	0.160673	0.261264	0.20698	SPARC	1	0.0454545
GO:1902652	secondary alcohol metabolic process	1/22	149/18800	0.160673	0.261264	0.20698	FDX1	1	0.0454545
GO:0098754	detoxification	1/22	150/18800	0.161663	0.262131	0.207667	GPX3	1	0.0454545
GO:2000181	negative regulation of blood vessel morphogenesis	1/22	151/18800	0.162652	0.262487	0.207949	SPARC	1	0.0454545
GO:0016052	carbohydrate catabolic process	1/22	152/18800	0.163639	0.262487	0.207949	CHIT1	1	0.0454545
GO:1901343	negative regulation of vasculature development	1/22	152/18800	0.163639	0.262487	0.207949	SPARC	1	0.0454545
GO:0044409	entry into host	1/22	153/18800	0.164626	0.262487	0.207949	IFITM3	1	0.0454545
GO:0045834	positive regulation of lipid metabolic process	1/22	153/18800	0.164626	0.262487	0.207949	APOC1	1	0.0454545
GO:2001236	regulation of extrinsic apoptotic signaling pathway	1/22	153/18800	0.164626	0.262487	0.207949	IFI6	1	0.0454545
GO:0016125	sterol metabolic process	1/22	154/18800	0.165612	0.2626	0.208038	FDX1	1	0.0454545
GO:0097530	granulocyte migration	1/22	154/18800	0.165612	0.2626	0.208038	CCL22	1	0.0454545
GO:0008643	carbohydrate transport	1/22	156/18800	0.16758	0.263636	0.208859	SLC5A3	1	0.0454545
GO:0046434	organophosphate catabolic process	1/22	157/18800	0.168562	0.263636	0.208859	APOC1	1	0.0454545
GO:0120254	olefinic compound metabolic process	1/22	157/18800	0.168562	0.263636	0.208859	PTGDS	1	0.0454545
GO:1902107	positive regulation of leukocyte differentiation	1/22	157/18800	0.168562	0.263636	0.208859	DCSTAMP	1	0.0454545
GO:1903708	positive regulation of hemopoiesis	1/22	157/18800	0.168562	0.263636	0.208859	DCSTAMP	1	0.0454545
GO:0007292	female gamete generation	1/22	158/18800	0.169543	0.26445	0.209504	NCAPH	1	0.0454545
GO:0006606	protein import into nucleus	1/22	159/18800	0.170523	0.265258	0.210144	TXNIP	1	0.0454545
GO:0051250	negative regulation of lymphocyte activation	1/22	161/18800	0.17248	0.267577	0.211981	GAL	1	0.0454545
GO:0034767	positive regulation of ion transmembrane transport	1/22	163/18800	0.174432	0.267712	0.212088	GAL	1	0.0454545
GO:0050680	negative regulation of epithelial cell proliferation	1/22	163/18800	0.174432	0.267712	0.212088	SPARC	1	0.0454545
GO:0051170	import into nucleus	1/22	163/18800	0.174432	0.267712	0.212088	TXNIP	1	0.0454545
GO:0061025	membrane fusion	1/22	163/18800	0.174432	0.267712	0.212088	DCSTAMP	1	0.0454545
GO:0002700	regulation of production of molecular mediator of immune response	1/22	167/18800	0.178324	0.271506	0.215094	SPON2	1	0.0454545
GO:0022900	electron transport chain	1/22	167/18800	0.178324	0.271506	0.215094	FDX1	1	0.0454545
GO:0030216	keratinocyte differentiation	1/22	167/18800	0.178324	0.271506	0.215094	TXNIP	1	0.0454545
GO:1901136	carbohydrate derivative catabolic process	1/22	169/18800	0.180263	0.273733	0.216858	CHIT1	1	0.0454545
GO:0006937	regulation of muscle contraction	1/22	170/18800	0.181231	0.274476	0.217447	MYL9	1	0.0454545
GO:0000070	mitotic sister chromatid segregation	1/22	171/18800	0.182198	0.274506	0.217471	NCAPH	1	0.0454545
GO:0032635	interleukin-6 production	1/22	172/18800	0.183164	0.274506	0.217471	SPON2	1	0.0454545
GO:0032675	regulation of interleukin-6 production	1/22	172/18800	0.183164	0.274506	0.217471	SPON2	1	0.0454545
GO:1905475	regulation of protein localization to membrane	1/22	172/18800	0.183164	0.274506	0.217471	SLC5A3	1	0.0454545
GO:0010634	positive regulation of epithelial cell migration	1/22	174/18800	0.185092	0.275955	0.218619	SPARC	1	0.0454545
GO:0048771	tissue remodeling	1/22	174/18800	0.185092	0.275955	0.218619	DCSTAMP	1	0.0454545
GO:0006694	steroid biosynthetic process	1/22	175/18800	0.186054	0.275957	0.21862	FDX1	1	0.0454545
GO:0046890	regulation of lipid biosynthetic process	1/22	175/18800	0.186054	0.275957	0.21862	APOC1	1	0.0454545
GO:0052126	movement in host environment	1/22	177/18800	0.187976	0.278089	0.220309	IFITM3	1	0.0454545
GO:0001936	regulation of endothelial cell proliferation	1/22	178/18800	0.188936	0.278789	0.220864	SPARC	1	0.0454545
GO:0030073	insulin secretion	1/22	179/18800	0.189894	0.279485	0.221415	GAL	1	0.0454545
GO:2001257	regulation of cation channel activity	1/22	180/18800	0.190851	0.280175	0.221961	GAL	1	0.0454545
GO:0015698	inorganic anion transport	1/22	182/18800	0.192762	0.280826	0.222477	ANO10	1	0.0454545
GO:0032640	tumor necrosis factor production	1/22	182/18800	0.192762	0.280826	0.222477	SPON2	1	0.0454545
GO:0032680	regulation of tumor necrosis factor production	1/22	182/18800	0.192762	0.280826	0.222477	SPON2	1	0.0454545
GO:0055001	muscle cell development	1/22	183/18800	0.193716	0.281501	0.223012	MYL9	1	0.0454545
GO:0030308	negative regulation of cell growth	1/22	186/18800	0.196571	0.284093	0.225065	DCSTAMP	1	0.0454545
GO:0051302	regulation of cell division	1/22	186/18800	0.196571	0.284093	0.225065	TXNIP	1	0.0454545
GO:0071706	tumor necrosis factor superfamily cytokine production	1/22	187/18800	0.19752	0.284093	0.225065	SPON2	1	0.0454545
GO:1903555	regulation of tumor necrosis factor superfamily cytokine production	1/22	187/18800	0.19752	0.284093	0.225065	SPON2	1	0.0454545
GO:0098739	import across plasma membrane	1/22	188/18800	0.198469	0.284093	0.225065	SLC5A3	1	0.0454545
GO:0140013	meiotic nuclear division	1/22	188/18800	0.198469	0.284093	0.225065	NCAPH	1	0.0454545
GO:0009749	response to glucose	1/22	189/18800	0.199416	0.284739	0.225577	TXNIP	1	0.0454545
GO:0007369	gastrulation	1/22	190/18800	0.200363	0.28538	0.226085	COL6A1	1	0.0454545
GO:0051701	biological process involved in interaction with host	1/22	191/18800	0.201308	0.286017	0.22659	IFITM3	1	0.0454545
GO:0002695	negative regulation of leukocyte activation	1/22	193/18800	0.203195	0.287276	0.227587	GAL	1	0.0454545
GO:0009746	response to hexose	1/22	193/18800	0.203195	0.287276	0.227587	TXNIP	1	0.0454545
GO:0001935	endothelial cell proliferation	1/22	194/18800	0.204138	0.287899	0.228081	SPARC	1	0.0454545
GO:0048167	regulation of synaptic plasticity	1/22	198/18800	0.207895	0.292365	0.231619	SYNGR1	1	0.0454545
GO:0031032	actomyosin structure organization	1/22	199/18800	0.208832	0.292365	0.231619	MYL9	1	0.0454545
GO:0071674	mononuclear cell migration	1/22	199/18800	0.208832	0.292365	0.231619	CCL22	1	0.0454545
GO:0034284	response to monosaccharide	1/22	200/18800	0.209768	0.292961	0.23209	TXNIP	1	0.0454545
GO:0009612	response to mechanical stimulus	1/22	201/18800	0.210703	0.293552	0.232559	TXNIP	1	0.0454545
GO:0000302	response to reactive oxygen species	1/22	203/18800	0.212569	0.295435	0.234051	TXNIP	1	0.0454545
GO:0043281	regulation of cysteine-type endopeptidase activity involved in apoptotic process	1/22	204/18800	0.2135	0.295873	0.234398	IFI6	1	0.0454545
GO:0000819	sister chromatid segregation	1/22	205/18800	0.214431	0.295873	0.234398	NCAPH	1	0.0454545
GO:0007623	circadian rhythm	1/22	205/18800	0.214431	0.295873	0.234398	PTGDS	1	0.0454545
GO:1903046	meiotic cell cycle process	1/22	207/18800	0.216289	0.29757	0.235742	NCAPH	1	0.0454545
GO:0030100	regulation of endocytosis	1/22	208/18800	0.217216	0.29757	0.235742	APOC1	1	0.0454545
GO:0045637	regulation of myeloid cell differentiation	1/22	208/18800	0.217216	0.29757	0.235742	DCSTAMP	1	0.0454545
GO:0002573	myeloid leukocyte differentiation	1/22	210/18800	0.219067	0.298681	0.236622	DCSTAMP	1	0.0454545
GO:0017038	protein import	1/22	210/18800	0.219067	0.298681	0.236622	TXNIP	1	0.0454545
GO:0042180	cellular ketone metabolic process	1/22	211/18800	0.219992	0.29923	0.237058	APOC1	1	0.0454545
GO:0033044	regulation of chromosome organization	1/22	212/18800	0.220915	0.299775	0.237489	NCAPH	1	0.0454545
GO:0034764	positive regulation of transmembrane transport	1/22	213/18800	0.221837	0.300317	0.237918	GAL	1	0.0454545
GO:0030258	lipid modification	1/22	216/18800	0.224597	0.302626	0.239748	APOC1	1	0.0454545
GO:0050866	negative regulation of cell activation	1/22	216/18800	0.224597	0.302626	0.239748	GAL	1	0.0454545
GO:0071222	cellular response to lipopolysaccharide	1/22	217/18800	0.225515	0.303151	0.240164	SPON2	1	0.0454545
GO:0044242	cellular lipid catabolic process	1/22	219/18800	0.227348	0.303804	0.240681	APOC1	1	0.0454545
GO:0071805	potassium ion transmembrane transport	1/22	219/18800	0.227348	0.303804	0.240681	GAL	1	0.0454545
GO:0030072	peptide hormone secretion	1/22	220/18800	0.228262	0.303804	0.240681	GAL	1	0.0454545
GO:0070374	positive regulation of ERK1 and ERK2 cascade	1/22	220/18800	0.228262	0.303804	0.240681	CCL22	1	0.0454545
GO:0007596	blood coagulation	1/22	221/18800	0.229176	0.303804	0.240681	MYL9	1	0.0454545
GO:0097191	extrinsic apoptotic signaling pathway	1/22	221/18800	0.229176	0.303804	0.240681	IFI6	1	0.0454545
GO:0002790	peptide secretion	1/22	225/18800	0.232821	0.30616	0.242547	GAL	1	0.0454545
GO:0009743	response to carbohydrate	1/22	226/18800	0.23373	0.30616	0.242547	TXNIP	1	0.0454545
GO:0050817	coagulation	1/22	226/18800	0.23373	0.30616	0.242547	MYL9	1	0.0454545
GO:0007599	hemostasis	1/22	227/18800	0.234637	0.30616	0.242547	MYL9	1	0.0454545
GO:0008037	cell recognition	1/22	228/18800	0.235544	0.30616	0.242547	SPON2	1	0.0454545
GO:0071219	cellular response to molecule of bacterial origin	1/22	229/18800	0.236449	0.30616	0.242547	SPON2	1	0.0454545
GO:0097529	myeloid leukocyte migration	1/22	229/18800	0.236449	0.30616	0.242547	CCL22	1	0.0454545
GO:2000116	regulation of cysteine-type endopeptidase activity	1/22	229/18800	0.236449	0.30616	0.242547	IFI6	1	0.0454545
GO:0009913	epidermal cell differentiation	1/22	230/18800	0.237354	0.30616	0.242547	TXNIP	1	0.0454545
GO:0010594	regulation of endothelial cell migration	1/22	230/18800	0.237354	0.30616	0.242547	SPARC	1	0.0454545
GO:0050670	regulation of lymphocyte proliferation	1/22	230/18800	0.237354	0.30616	0.242547	GAL	1	0.0454545
GO:2001234	negative regulation of apoptotic signaling pathway	1/22	230/18800	0.237354	0.30616	0.242547	IFI6	1	0.0454545
GO:0046883	regulation of hormone secretion	1/22	231/18800	0.238257	0.306636	0.242925	GAL	1	0.0454545
GO:0032944	regulation of mononuclear cell proliferation	1/22	233/18800	0.240061	0.308267	0.244216	GAL	1	0.0454545
GO:0097305	response to alcohol	1/22	235/18800	0.241861	0.309885	0.245498	FDX1	1	0.0454545
GO:0030595	leukocyte chemotaxis	1/22	236/18800	0.24276	0.310343	0.245861	CCL22	1	0.0454545
GO:0098657	import into cell	1/22	238/18800	0.244553	0.311942	0.247128	SLC5A3	1	0.0454545
GO:0001649	osteoblast differentiation	1/22	241/18800	0.247237	0.314665	0.249285	COL6A1	1	0.0454545
GO:0006813	potassium ion transport	1/22	243/18800	0.24902	0.316234	0.250528	GAL	1	0.0454545
GO:0045926	negative regulation of growth	1/22	245/18800	0.2508	0.317514	0.251543	DCSTAMP	1	0.0454545
GO:0006898	receptor-mediated endocytosis	1/22	246/18800	0.251688	0.317514	0.251543	APOC1	1	0.0454545
GO:0071695	anatomical structure maturation	1/22	246/18800	0.251688	0.317514	0.251543	GAL	1	0.0454545
GO:0009636	response to toxic substance	1/22	247/18800	0.252575	0.317935	0.251876	GPX3	1	0.0454545
GO:0002699	positive regulation of immune effector process	1/22	248/18800	0.253462	0.318072	0.251985	SPON2	1	0.0454545
GO:0006814	sodium ion transport	1/22	249/18800	0.254347	0.318072	0.251985	SLC5A3	1	0.0454545
GO:0015833	peptide transport	1/22	249/18800	0.254347	0.318072	0.251985	GAL	1	0.0454545
GO:0090257	regulation of muscle system process	1/22	250/18800	0.255231	0.318484	0.252311	MYL9	1	0.0454545
GO:0010951	negative regulation of endopeptidase activity	1/22	251/18800	0.256115	0.318893	0.252635	IFI6	1	0.0454545
GO:0070663	regulation of leukocyte proliferation	1/22	254/18800	0.258758	0.321488	0.25469	GAL	1	0.0454545
GO:0032868	response to insulin	1/22	259/18800	0.263145	0.326231	0.258449	GAL	1	0.0454545
GO:0010466	negative regulation of peptidase activity	1/22	262/18800	0.265765	0.328432	0.260192	IFI6	1	0.0454545
GO:0003018	vascular process in circulatory system	1/22	263/18800	0.266636	0.328432	0.260192	SLC5A3	1	0.0454545
GO:0032412	regulation of ion transmembrane transporter activity	1/22	263/18800	0.266636	0.328432	0.260192	GAL	1	0.0454545
GO:0031330	negative regulation of cellular catabolic process	1/22	265/18800	0.268376	0.329867	0.261329	APOC1	1	0.0454545
GO:0051321	meiotic cell cycle	1/22	266/18800	0.269244	0.330227	0.261614	NCAPH	1	0.0454545
GO:0001894	tissue homeostasis	1/22	272/18800	0.274434	0.334788	0.265227	DCSTAMP	1	0.0454545
GO:0043547	positive regulation of GTPase activity	1/22	272/18800	0.274434	0.334788	0.265227	CCL22	1	0.0454545
GO:0022898	regulation of transmembrane transporter activity	1/22	273/18800	0.275296	0.334788	0.265227	GAL	1	0.0454545
GO:0043270	positive regulation of ion transport	1/22	273/18800	0.275296	0.334788	0.265227	GAL	1	0.0454545
GO:1903532	positive regulation of secretion by cell	1/22	274/18800	0.276156	0.335124	0.265493	GAL	1	0.0454545
GO:0043542	endothelial cell migration	1/22	279/18800	0.280444	0.33961	0.269047	SPARC	1	0.0454545
GO:0046879	hormone secretion	1/22	281/18800	0.282153	0.340243	0.269549	GAL	1	0.0454545
GO:0051146	striated muscle cell differentiation	1/22	281/18800	0.282153	0.340243	0.269549	MYL9	1	0.0454545
GO:1902105	regulation of leukocyte differentiation	1/22	283/18800	0.283857	0.341581	0.270609	DCSTAMP	1	0.0454545
GO:0002366	leukocyte activation involved in immune response	1/22	285/18800	0.285558	0.342084	0.271007	PTGDS	1	0.0454545
GO:0044403	biological process involved in symbiotic interaction	1/22	286/18800	0.286407	0.342084	0.271007	IFITM3	1	0.0454545
GO:0042886	amide transport	1/22	287/18800	0.287255	0.342084	0.271007	GAL	1	0.0454545
GO:0044262	cellular carbohydrate metabolic process	1/22	287/18800	0.287255	0.342084	0.271007	SLC5A3	1	0.0454545
GO:0098813	nuclear chromosome segregation	1/22	287/18800	0.287255	0.342084	0.271007	NCAPH	1	0.0454545
GO:0002263	cell activation involved in immune response	1/22	289/18800	0.288948	0.342972	0.271711	PTGDS	1	0.0454545
GO:0009914	hormone transport	1/22	290/18800	0.289793	0.342972	0.271711	GAL	1	0.0454545
GO:0010632	regulation of epithelial cell migration	1/22	290/18800	0.289793	0.342972	0.271711	SPARC	1	0.0454545
GO:0140014	mitotic nuclear division	1/22	293/18800	0.292323	0.345253	0.273518	NCAPH	1	0.0454545
GO:0034504	protein localization to nucleus	1/22	294/18800	0.293164	0.345388	0.273625	TXNIP	1	0.0454545
GO:0097193	intrinsic apoptotic signaling pathway	1/22	295/18800	0.294004	0.345388	0.273625	IFI6	1	0.0454545
GO:0021700	developmental maturation	1/22	296/18800	0.294843	0.345388	0.273625	GAL	1	0.0454545
GO:0046651	lymphocyte proliferation	1/22	296/18800	0.294843	0.345388	0.273625	GAL	1	0.0454545
GO:0048511	rhythmic process	1/22	297/18800	0.295682	0.345665	0.273844	PTGDS	1	0.0454545
GO:0032943	mononuclear cell proliferation	1/22	300/18800	0.298191	0.347184	0.275048	GAL	1	0.0454545
GO:0051047	positive regulation of secretion	1/22	300/18800	0.298191	0.347184	0.275048	GAL	1	0.0454545
GO:0019932	second-messenger-mediated signaling	1/22	303/18800	0.300692	0.349387	0.276793	GAL	1	0.0454545
GO:0022604	regulation of cell morphogenesis	1/22	305/18800	0.302355	0.350609	0.277761	SPARC	1	0.0454545
GO:0006913	nucleocytoplasmic transport	1/22	308/18800	0.304842	0.35207	0.278919	TXNIP	1	0.0454545
GO:0051169	nuclear transport	1/22	308/18800	0.304842	0.35207	0.278919	TXNIP	1	0.0454545
GO:0006650	glycerophospholipid metabolic process	1/22	309/18800	0.305669	0.352317	0.279114	APOC1	1	0.0454545
GO:0006909	phagocytosis	1/22	310/18800	0.306495	0.352561	0.279307	SPON2	1	0.0454545
GO:0070372	regulation of ERK1 and ERK2 cascade	1/22	311/18800	0.30732	0.352803	0.279499	CCL22	1	0.0454545
GO:0002440	production of molecular mediator of immune response	1/22	312/18800	0.308144	0.353043	0.279689	SPON2	1	0.0454545
GO:0060326	cell chemotaxis	1/22	315/18800	0.310611	0.355161	0.281367	CCL22	1	0.0454545
GO:0006605	protein targeting	1/22	317/18800	0.312251	0.355619	0.28173	SYNGR1	1	0.0454545
GO:0006959	humoral immune response	1/22	317/18800	0.312251	0.355619	0.28173	SPON2	1	0.0454545
GO:0060249	anatomical structure homeostasis	1/22	319/18800	0.313887	0.356775	0.282646	DCSTAMP	1	0.0454545
GO:0009895	negative regulation of catabolic process	1/22	324/18800	0.317962	0.360692	0.285749	APOC1	1	0.0454545
GO:0016042	lipid catabolic process	1/22	327/18800	0.320395	0.362736	0.287368	APOC1	1	0.0454545
GO:0048545	response to steroid hormone	1/22	330/18800	0.322821	0.364045	0.288406	TXNIP	1	0.0454545
GO:0070661	leukocyte proliferation	1/22	330/18800	0.322821	0.364045	0.288406	GAL	1	0.0454545
GO:0032496	response to lipopolysaccharide	1/22	333/18800	0.325238	0.366052	0.289995	SPON2	1	0.0454545
GO:0070371	ERK1 and ERK2 cascade	1/22	335/18800	0.326845	0.367141	0.290858	CCL22	1	0.0454545
GO:0062012	regulation of small molecule metabolic process	1/22	342/18800	0.33244	0.372696	0.295259	APOC1	1	0.0454545
GO:0045765	regulation of angiogenesis	1/22	345/18800	0.334824	0.374637	0.296797	SPARC	1	0.0454545
GO:0007059	chromosome segregation	1/22	348/18800	0.3372	0.374831	0.29695	NCAPH	1	0.0454545
GO:0006936	muscle contraction	1/22	349/18800	0.33799	0.374831	0.29695	MYL9	1	0.0454545
GO:0009306	protein secretion	1/22	350/18800	0.33878	0.374831	0.29695	GAL	1	0.0454545
GO:0045861	negative regulation of proteolysis	1/22	350/18800	0.33878	0.374831	0.29695	IFI6	1	0.0454545
GO:0010038	response to metal ion	1/22	351/18800	0.339568	0.374831	0.29695	TXNIP	1	0.0454545
GO:0035592	establishment of protein localization to extracellular region	1/22	351/18800	0.339568	0.374831	0.29695	GAL	1	0.0454545
GO:1901342	regulation of vasculature development	1/22	351/18800	0.339568	0.374831	0.29695	SPARC	1	0.0454545
GO:1904062	regulation of cation transmembrane transport	1/22	352/18800	0.340356	0.374979	0.297068	GAL	1	0.0454545
GO:0002697	regulation of immune effector process	1/22	353/18800	0.341142	0.375126	0.297184	SPON2	1	0.0454545
GO:0002237	response to molecule of bacterial origin	1/22	354/18800	0.341928	0.375271	0.297299	SPON2	1	0.0454545
GO:0010631	epithelial cell migration	1/22	358/18800	0.345062	0.377988	0.299451	SPARC	1	0.0454545
GO:0071692	protein localization to extracellular region	1/22	359/18800	0.345844	0.378122	0.299558	GAL	1	0.0454545
GO:0090132	epithelium migration	1/22	361/18800	0.347403	0.379106	0.300337	SPARC	1	0.0454545
GO:0042742	defense response to bacterium	1/22	364/18800	0.349737	0.380206	0.301209	SPON2	1	0.0454545
GO:0043087	regulation of GTPase activity	1/22	364/18800	0.349737	0.380206	0.301209	CCL22	1	0.0454545
GO:0090130	tissue migration	1/22	366/18800	0.351288	0.38117	0.301973	SPARC	1	0.0454545
GO:2001233	regulation of apoptotic signaling pathway	1/22	370/18800	0.354379	0.383799	0.304055	IFI6	1	0.0454545
GO:1903706	regulation of hemopoiesis	1/22	371/18800	0.35515	0.38391	0.304143	DCSTAMP	1	0.0454545
GO:0140694	non-membrane-bounded organelle assembly	1/22	379/18800	0.361284	0.389806	0.308814	MYL9	1	0.0454545
GO:0050678	regulation of epithelial cell proliferation	1/22	382/18800	0.36357	0.390803	0.309604	SPARC	1	0.0454545
GO:0050878	regulation of body fluid levels	1/22	382/18800	0.36357	0.390803	0.309604	MYL9	1	0.0454545
GO:0050900	leukocyte migration	1/22	384/18800	0.365089	0.391703	0.310317	CCL22	1	0.0454545
GO:0001701	in utero embryonic development	1/22	387/18800	0.367362	0.392674	0.311086	CIR1	1	0.0454545
GO:0042692	muscle cell differentiation	1/22	387/18800	0.367362	0.392674	0.311086	MYL9	1	0.0454545
GO:0006644	phospholipid metabolic process	1/22	388/18800	0.368118	0.39275	0.311146	APOC1	1	0.0454545
GO:0030099	myeloid cell differentiation	1/22	391/18800	0.37038	0.394431	0.312478	DCSTAMP	1	0.0454545
GO:0046486	glycerolipid metabolic process	1/22	396/18800	0.374134	0.397691	0.31506	APOC1	1	0.0454545
GO:0010959	regulation of metal ion transport	1/22	403/18800	0.379353	0.401795	0.318312	GAL	1	0.0454545
GO:0043434	response to peptide hormone	1/22	404/18800	0.380095	0.401795	0.318312	GAL	1	0.0454545
GO:0051656	establishment of organelle localization	1/22	404/18800	0.380095	0.401795	0.318312	PTGDS	1	0.0454545
GO:0022412	cellular process involved in reproduction in multicellular organism	1/22	406/18800	0.381577	0.40262	0.318966	NCAPH	1	0.0454545
GO:0001558	regulation of cell growth	1/22	415/18800	0.388204	0.408861	0.323909	DCSTAMP	1	0.0454545
GO:0001503	ossification	1/22	420/18800	0.391856	0.411951	0.326358	COL6A1	1	0.0454545
GO:0002683	negative regulation of immune system process	1/22	425/18800	0.395487	0.414251	0.32818	GAL	1	0.0454545
GO:0042391	regulation of membrane potential	1/22	425/18800	0.395487	0.414251	0.32818	IFI6	1	0.0454545
GO:0052548	regulation of endopeptidase activity	1/22	426/18800	0.396211	0.414253	0.328182	IFI6	1	0.0454545
GO:0042060	wound healing	1/22	429/18800	0.398377	0.415	0.328774	MYL9	1	0.0454545
GO:0050804	modulation of chemical synaptic transmission	1/22	429/18800	0.398377	0.415	0.328774	SYNGR1	1	0.0454545
GO:0099177	regulation of trans-synaptic signaling	1/22	430/18800	0.399098	0.415	0.328774	SYNGR1	1	0.0454545
GO:0072594	establishment of protein localization to organelle	1/22	431/18800	0.399818	0.415	0.328774	TXNIP	1	0.0454545
GO:1903131	mononuclear cell differentiation	1/22	433/18800	0.401254	0.41574	0.329359	DCSTAMP	1	0.0454545
GO:0008380	RNA splicing	1/22	438/18800	0.404832	0.418691	0.331697	CIR1	1	0.0454545
GO:0045936	negative regulation of phosphate metabolic process	1/22	440/18800	0.406257	0.41939	0.332251	APOC1	1	0.0454545
GO:0010563	negative regulation of phosphorus metabolic process	1/22	441/18800	0.406969	0.41939	0.332251	APOC1	1	0.0454545
GO:0050673	epithelial cell proliferation	1/22	443/18800	0.408389	0.420099	0.332813	SPARC	1	0.0454545
GO:0000280	nuclear division	1/22	446/18800	0.410514	0.420777	0.33335	NCAPH	1	0.0454545
GO:1903829	positive regulation of protein localization	1/22	446/18800	0.410514	0.420777	0.33335	SLC5A3	1	0.0454545
GO:0003012	muscle system process	1/22	449/18800	0.412631	0.422193	0.334472	MYL9	1	0.0454545
GO:0023061	signal release	1/22	451/18800	0.414039	0.422879	0.335015	GAL	1	0.0454545
GO:0052547	regulation of peptidase activity	1/22	456/18800	0.417544	0.425702	0.337251	IFI6	1	0.0454545
GO:0051051	negative regulation of transport	1/22	464/18800	0.42311	0.430611	0.341141	APOC1	1	0.0454545
GO:0001819	positive regulation of cytokine production	1/22	475/18800	0.43068	0.43746	0.346567	SPON2	1	0.0454545
GO:0034765	regulation of ion transmembrane transport	1/22	476/18800	0.431363	0.43746	0.346567	GAL	1	0.0454545
GO:0001667	ameboidal-type cell migration	1/22	480/18800	0.43409	0.439449	0.348142	SPARC	1	0.0454545
GO:0016049	cell growth	1/22	484/18800	0.436803	0.441417	0.349702	DCSTAMP	1	0.0454545
GO:0010638	positive regulation of organelle organization	1/22	487/18800	0.43883	0.442686	0.350707	NCAPH	1	0.0454545
GO:0043410	positive regulation of MAPK cascade	1/22	491/18800	0.441522	0.443842	0.351623	CCL22	1	0.0454545
GO:1901652	response to peptide	1/22	491/18800	0.441522	0.443842	0.351623	GAL	1	0.0454545
GO:0048285	organelle fission	1/22	493/18800	0.442864	0.444307	0.351991	NCAPH	1	0.0454545
GO:0006091	generation of precursor metabolites and energy	1/22	494/18800	0.443533	0.444307	0.351991	FDX1	1	0.0454545
GO:0006397	mRNA processing	1/22	500/18800	0.447534	0.447534	0.354548	CIR1	1	0.0454545
