# Supplementary material for: Re-adenylation by TENT5A enhances efficacy of SARS-CoV-2 mRNA vaccines
Source: Nature. 2025 Apr 16;641(8064):984–92. doi: 10.1038/s41586-025-08842-1 (PMC12095053; doi:10.1038/s41586-025-08842-1)
Supplement: Supplementary file 7 — List of antibodies used in this work [file 41586_2025_8842_MOESM7_ESM.xlsx]

## Sheet: Western Blot antibodies
antibody	catalog number	manufacturer	notes	dilution used
Anti-SARS-CoV-2 Spike Glycoprotein S1	ab275759	Abcam	used only for Figure 1d (detects full length Spike protein)	1:2500
Anti-SARS-CoV-2 Spike Glycoprotein (C terminal)	ab272504	Abcam	used for all other figures (detects full length and processed Spike protein)	1:2500
Anti-Gapdh	NB300-327	Novus Biologicals		1:5000
Anti-Tubulin (DM1A)	CP06	Millipore		1:5000
Anti-Actin (13E5)	4970	Cell Signaling		1:5000
Anti-Actinin	3134	Cell Signaling		1:5000
Anti-PDI (C81H6)	3501	Cell Signaling		1:2500
Anti-CD80 (E3Q9V)	15416	Cell Signaling		1:2500
Anti-GRP94 (H-212)	sc-11402	Santa Cruz	discontinued polyclonal antibody	1:2500
Anti-eIF2(alpha)	9722	Cell Signaling		1:5000
Anti-Calreticulin (D3E6)	12238	Cell Signaling		1:2500
Anti-PERK (C33E10)	3192	Cell Signaling		1:2500
Anti-HA (12CA5)	11583816001	Roche		1:2500
Anti-SSR1	ab240562	Abcam		1:2500
Goat Anti-Mouse IgG, H&L Chain Specific Peroxidase Conjugate	401215	Millipore		1:5000
Goat Anti-Rabbit IgG, H&L Chain Antibody, Peroxidase Conjugated	401393	Millipore		1:5000

## Sheet: cytometry antibodies
Target	Target organism	Host and isotype	Fluorochrome	Clone	Cat. No.	Producer	dilution used
CD45	Mouse	Rat IgG2b, κ	PerCp-Cy™5.5	30-F11	550994	BD Biosciences	1:50
CD11b	Mouse	Rat IgG2b, κ	BV786	M1/70	740861	BD Biosciences	1:50
F4/80	Mouse	Rat IgG2a, κ	PE-Cy7	BM8	25-4801-82	eBioscience	1:50
I-A/I-E	Mouse	Rat IgG2b, κ	BV605	M5/114.15.2	563413	BD Biosciences	1:50
CD11c	Mouse	Armenian hamster IgG	PE	N418	12-0114-82	eBioscience	1:50
CD64	Mouse	Mouse IgG1, κ	APC-Fire™	X54-5/7.1	139333	BioLegend	1:50
CD1c	Human	Mouse IgG1, κ	PerCp-Cy5.5	L161	331512	BioLegend	1:300
CD11c	Human	Mouse IgG1, κ	PE-Cy7	Bu15	337216	BioLegend	1:300
CD83	Human	Mouse IgG1, κ	PE	HB15e	305308	BioLegend	1:300
CD86	Human	Mouse IgG2b, κ	APC	IT2.2	305412	BioLegend	1:300
HLA-DR	Human	Mouse IgG2a, κ	APC-Cy7	L243	307618	BioLegend	1:300
CD14	Human	Mouse IgG2a, κ	AlexaFluor 700	M5E2	301822	BioLegend	1:300
CD83	Human	Mouse IgG1, κ	FITC	HB15e	305306	BioLegend	1:300
CD163	Human	Mouse IgG1, κ	PerCp-Cy5.5	GHI/61	563887	BD Biosciences	1:300
