# Supplementary material for: Re-adenylation by TENT5A enhances efficacy of SARS-CoV-2 mRNA vaccines
Source: Nature. 2025 Apr 16;641(8064):984–92. doi: 10.1038/s41586-025-08842-1 (PMC12095053; doi:10.1038/s41586-025-08842-1)
Supplement: Supplementary file 8 — Source Data Figs. 1 and 2 and Source Data Extended Data Figs. 1, 2, 6 and 10. [file 41586_2025_8842_MOESM8_ESM.xlsx]

## Sheet: Fig1d
no	vaccine	time	experiment	lane	Spike (pixel intensity)	α-tubulin (pixel intensity)	normalised value (spike/α-tubulin)
1	mRNA-1273	12h	1	1	118.58	92.53	1.28153
2	mRNA-1273	24h	1	2	133.88	93.55	1.43111
3	mRNA-1273	48h	1	3	104.33	87.43	1.1933
4	mRNA-1273	72h	1	4	80.12	93.97	0.852613
5	mRNA-1273	96h	1	5	44.25	81.42	0.543478
6	BNT162b2	12h	1	6	98.26	101.41	0.968938
7	BNT162b2	24h	1	7	91.79	97.14	0.944925
8	BNT162b2	48h	1	8	106.92	97.37	1.09808
9	BNT162b2	72h	1	9	79.87	96.38	0.828699
10	BNT162b2	96h	1	10	83.94	111.83	0.750604
11	mRNA-1273	12h	2	1	110.73	96.22	1.1508
12	mRNA-1273	24h	2	2	109.22	93.77	1.16476
13	mRNA-1273	48h	2	3	74.21	95.67	0.775687
14	mRNA-1273	72h	2	4	61.01	90.98	0.670587
15	mRNA-1273	96h	2	5	33.12	84.98	0.389739
16	BNT162b2	12h	2	6	102.44	94.23	1.08713
17	BNT162b2	24h	2	7	103.12	98.08	1.05139
18	BNT162b2	48h	2	8	105.4	103.94	1.01405
19	BNT162b2	72h	2	9	104.59	114.88	0.910428
20	BNT162b2	96h	2	10	99.08	110.03	0.900482
21	mRNA-1273	12h	3	1	89.01	108.27	0.822111
22	mRNA-1273	24h	3	2	106.39	105.55	1.00796
23	mRNA-1273	48h	3	3	70.19	99.86	0.702884
24	mRNA-1273	72h	3	4	57.59	96.01	0.599833
25	mRNA-1273	96h	3	5	37.22	87.33	0.426199
26	BNT162b2	12h	3	6	80.11	88.06	0.909721
27	BNT162b2	24h	3	7	80.43	93.05	0.864374
28	BNT162b2	48h	3	8	86.16	96.36	0.894147
29	BNT162b2	72h	3	9	81.8	116.27	0.703535
30	BNT162b2	96h	3	10	69.87	109.39	0.638724
31	mRNA-1273	12h	4	1	120.43	75.89	1.5869
32	mRNA-1273	24h	4	2	136.75	81.66	1.67463
33	mRNA-1273	48h	4	3	101.2	76.44	1.32391
34	mRNA-1273	72h	4	4	55.53	74.32	0.747174
35	mRNA-1273	96h	4	5	45.61	65.37	0.697721
36	mRNA-1273	12h	5	1	134.36	97.69	1.37537
37	mRNA-1273	24h	5	2	158.73	91.18	1.74084
38	mRNA-1273	48h	5	3	113.11	85.3	1.32603
39	mRNA-1273	72h	5	4	84.59	75.57	1.11936
40	mRNA-1273	96h	5	5	56.8	71.99	0.788998
41	BNT162b2	12h	6	6	62.28	94.44	0.659466
42	BNT162b2	24h	6	7	115.32	89.84	1.28362
43	BNT162b2	48h	6	8	140.09	95.49	1.46706
44	BNT162b2	72h	6	9	133.24	99.78	1.33534
45	BNT162b2	96h	6	10	122.5	106.6	1.14916
46	BNT162b2	12h	7	6	127.71	114.83	1.11217
47	BNT162b2	24h	7	7	161.6	121.28	1.33245
48	BNT162b2	48h	7	8	140.28	126.27	1.11095
49	BNT162b2	72h	7	9	124.76	136.05	0.917016
50	BNT162b2	96h	7	10	113.5	122.71	0.924945

## Sheet: Fig2e
no	replicate	vaccine	time	amount	spike protein amount [pg/mL]
1	1	BNT162b2	3h	3ug	192.187
2	1	mRNA-1273	3h	3ug	414.724
3	2	BNT162b2	3h	3ug	245.419
4	2	mRNA-1273	3h	3ug	407.81
5	3	BNT162b2	3h	3ug	190.622
6	3	mRNA-1273	3h	3ug	384.551
7	4	BNT162b2	3h	3ug	169.101
8	4	mRNA-1273	3h	3ug	385.603

## Sheet: EDFig1k
no	vaccine	time	experiment	lane	Spike (pixel intensity)	α-tubulin (pixel intensity)	normalised value (spike/α-tubulin)
1	mRNA-1273	4h	1	1	9.6	56.14	0.171001
2	mRNA-1273	8h	1	2	58.42	57.78	1.01108
3	mRNA-1273	12h	1	3	64.27	57.14	1.12478
4	mRNA-1273	24h	1	4	79.52	61.46	1.29385
5	mRNA-1273	48h	1	5	27.76	62.19	0.446374
6	mRNA-1273	72h	1	6	12.71	50.82	0.250098
7	BNT162b2	4h	1	7	6.66	67.4	0.0988131
8	BNT162b2	8h	1	8	15.26	73.39	0.20793
9	BNT162b2	12h	1	9	17.39	73.83	0.235541
10	BNT162b2	24h	1	10	14.52	71.04	0.204392
11	BNT162b2	48h	1	11	7.21	69.34	0.10398
12	BNT162b2	72h	1	12	5.72	56.84	0.100633
13	mRNA-1273	4h	2	1	17.38	81.22	0.213987
14	mRNA-1273	8h	2	2	60.97	89.41	0.681915
15	mRNA-1273	12h	2	3	68.62	107.56	0.63797
16	mRNA-1273	24h	2	4	68.86	97.39	0.707054
17	mRNA-1273	48h	2	5	28.56	87.17	0.327636
18	mRNA-1273	72h	2	6	18.75	77.93	0.240601
19	BNT162b2	4h	2	7	9.32	78.79	0.118289
20	BNT162b2	8h	2	8	19.92	86.54	0.230183
21	BNT162b2	12h	2	9	23.59	93.15	0.253247
22	BNT162b2	24h	2	10	19.65	108.44	0.181206
23	BNT162b2	48h	2	11	11.03	111.63	0.0988086
24	BNT162b2	72h	2	12	9.5	104.07	0.0912847

## Sheet: EDFig2j
no	vaccine	time	experiment	lane	Spike (pixel intensity)	β-actin (pixel intensity)	normalised value (spike/β-actin)
1	mRNA-1273	4h	1	1	18.94	72.73	0.260415
2	mRNA-1273	12h	1	2	63.78	84.23	0.757212
3	mRNA-1273	24h	1	3	109.22	64.15	1.70257
4	mRNA-1273	48h	1	4	60.98	66.15	0.921844
5	mRNA-1273	72h	1	5	44.13	57.81	0.763363
6	BNT162b2	4h	1	6	20.7	63.27	0.327169
7	BNT162b2	12h	1	7	39.77	99.37	0.400221
8	BNT162b2	24h	1	8	50.55	65.6	0.770579
9	BNT162b2	48h	1	9	30.94	64.7	0.478207
10	BNT162b2	72h	1	10	36.9	66.37	0.555974
11	mRNA-1273	4h	2	1	14.14	82.46	0.171477
12	mRNA-1273	12h	2	2	38.06	51.1	0.744814
13	mRNA-1273	24h	2	3	75.4	42.35	1.7804
14	mRNA-1273	48h	2	4	44.89	49.01	0.915936
15	mRNA-1273	72h	2	5	26.62	20.12	1.32306
16	mRNA-1273	4h	3	1	14.32	47.55	0.301157
17	mRNA-1273	12h	3	2	36.94	56.28	0.656361
18	mRNA-1273	24h	3	3	100.49	65.08	1.5441
19	mRNA-1273	48h	3	4	40.92	32.41	1.26257
20	mRNA-1273	72h	3	5	26.52	10.27	2.58228
21	mRNA-1273	4h	4	1	21.43	84.95	0.252266
22	mRNA-1273	12h	4	2	58.07	88.76	0.654236
23	mRNA-1273	24h	4	3	109.02	88.55	1.23117
24	mRNA-1273	48h	4	4	55.29	64.77	0.853636
25	mRNA-1273	72h	4	5	45.58	45	1.01289
26	BNT162b2	4h	4	6	20.39	79.49	0.25651
27	BNT162b2	12h	4	7	34.59	90.11	0.383864
28	BNT162b2	24h	4	8	52.53	86.11	0.610034
29	BNT162b2	48h	4	9	34.51	70.08	0.492437
30	BNT162b2	72h	4	10	52.14	38.4	1.35781
31	BNT162b2	4h	5	6	20.15	46.4931	0.433397
32	BNT162b2	12h	5	7	35.35	64.2734	0.549995
33	BNT162b2	24h	5	8	47.51	77.8791	0.610048
34	BNT162b2	48h	5	9	40.56	57.1044	0.710278
35	BNT162b2	72h	5	10	35.11	21.611	1.62464
36	BNT162b2	4h	6	6	19.92	74.4972	0.267393
37	BNT162b2	12h	6	7	36.85	64.288	0.573202
38	BNT162b2	24h	6	8	59.56	63.2865	0.941117
39	BNT162b2	48h	6	9	48.5	32.6707	1.48451
40	BNT162b2	72h	6	10	53.06	23.4732	2.26045

## Sheet: EDFig2k
no	experiment	vaccine	amount of RNA [µg]	time	spike protein amount [pg/mL]
1	1	mRNA-1273	0.1	24h	438.007
2	2	mRNA-1273	0.1	24h	428.24
3	1	BNT162b2	0.1	24h	0
4	2	BNT162b2	0.1	24h	0
5	1	mRNA-1273	0.2	24h	846.869
6	2	mRNA-1273	0.2	24h	658.476
7	1	BNT162b2	0.2	24h	84.9046
8	2	BNT162b2	0.2	24h	104.453
9	1	mRNA-1273	0.5	24h	926.453
10	2	mRNA-1273	0.5	24h	823.451
11	1	BNT162b2	0.5	24h	162.133
12	2	BNT162b2	0.5	24h	143.986
13	1	mRNA-1273	1	24h	849.003
14	2	mRNA-1273	1	24h	735.044
15	1	BNT162b2	1	24h	184.046
16	2	BNT162b2	1	24h	219.038
17	1	mRNA-1273	2	24h	1087.21
18	2	mRNA-1273	2	24h	1044.88
19	1	BNT162b2	2	24h	436.052
20	2	BNT162b2	2	24h	489.154
21	1	mRNA-1273	5	24h	1353.2
22	2	mRNA-1273	5	24h	1341.46
23	1	BNT162b2	5	24h	483.222
24	2	BNT162b2	5	24h	536.896
25	1	mRNA-1273	7.5	24h	1111.87
26	2	mRNA-1273	7.5	24h	1197.96
27	1	BNT162b2	7.5	24h	410.714
28	2	BNT162b2	7.5	24h	467.442
29	1	mRNA-1273	10	24h	1248.44
30	2	mRNA-1273	10	24h	1202.53
31	1	BNT162b2	10	24h	438.007
32	2	BNT162b2	10	24h	497.076
33	1	mRNA-1273	0.1	48h	755.949
34	2	mRNA-1273	0.1	48h	644.127
35	1	BNT162b2	0.1	48h	84.9046
36	2	BNT162b2	0.1	48h	74.3092
37	1	mRNA-1273	0.2	48h	1248.44
38	2	mRNA-1273	0.2	48h	1093.92
39	1	BNT162b2	0.2	48h	173.071
40	2	BNT162b2	0.2	48h	187.713
41	1	mRNA-1273	0.5	48h	1620.45
42	2	mRNA-1273	0.5	48h	1414.66
43	1	BNT162b2	0.5	48h	278.756
44	2	BNT162b2	0.5	48h	337.511
45	1	mRNA-1273	1	48h	1527.51
46	2	mRNA-1273	1	48h	1445.64
47	1	BNT162b2	1	48h	385.526
48	2	BNT162b2	1	48h	439.964
49	1	mRNA-1273	2	48h	1841.67
50	2	mRNA-1273	2	48h	1672.47
51	1	BNT162b2	2	48h	808.605
52	2	BNT162b2	2	48h	935.133
53	1	mRNA-1273	5	48h	2335.73
54	2	mRNA-1273	5	48h	1976.46
55	1	BNT162b2	5	48h	1024.96
56	2	BNT162b2	5	48h	1118.62
57	1	mRNA-1273	7.5	48h	1916.46
58	2	mRNA-1273	7.5	48h	1963.37
59	1	BNT162b2	7.5	48h	891.884
60	2	BNT162b2	7.5	48h	932.961
61	1	mRNA-1273	10	48h	2330.17
62	2	mRNA-1273	10	48h	2092.97
63	1	BNT162b2	10	48h	952.536
64	2	BNT162b2	10	48h	1033.8

## Sheet: EDFig6g
sample	vaccine	time	experiment	lane	Spike (pixel intensity)	TRAP1 (pixel intensity)	normalised value (spike/TRAP1)
1	mRNA-1273	6h	1	2	74.2	137.99	0.53772
2	BNT162b2	6h	1	4	52.17	135.27	0.385673
3	mRNA-1273	12h	1	6	90.51	122.18	0.740792
4	BNT162b2	12h	1	8	65.58	106.42	0.616238
5	mRNA-1273	18h	1	10	67.07	115.13	0.582559
6	BNT162b2	18h	1	12	82.8	127.53	0.649259
7	mRNA-1273	24h	1	14	150.5	95.81	1.57082
8	BNT162b2	24h	1	16	92.45	84.55	1.09344
9	mRNA-1273	48h	1	18	92.31	65.16	1.41667
10	BNT162b2	48h	1	20	64.8	68.4	0.947368
11	mRNA-1273	6h	2	2	54.55	55.53	0.982352
12	BNT162b2	6h	2	4	49.55	54.01	0.917423
13	mRNA-1273	12h	2	6	82.5	72.45	1.13872
14	BNT162b2	12h	2	8	67.64	61.93	1.0922
15	mRNA-1273	18h	2	10	79.1	95.3	0.83001
16	BNT162b2	18h	2	12	75.23	100.29	0.750125
17	mRNA-1273	24h	2	14	79.76	102.81	0.7758
18	BNT162b2	24h	2	16	74.62	90.96	0.820361
19	mRNA-1273	48h	2	18	35.3	91.35	0.386426
20	BNT162b2	48h	2	20	30.32	90.77	0.334031
21	mRNA-1273	6h	3	2	55.89	115.88	0.482309
22	BNT162b2	6h	3	4	33.29	117.37	0.283633
23	mRNA-1273	12h	3	6	95.44	107.76	0.885672
24	BNT162b2	12h	3	8	74.73	119.36	0.626089
25	mRNA-1273	18h	3	10	86.06	108.93	0.790049
26	BNT162b2	18h	3	12	92.21	134.68	0.68466
27	mRNA-1273	24h	3	14	60.11	123.9	0.485149
28	BNT162b2	24h	3	16	31.82	110.46	0.288068
29	mRNA-1273	48h	3	18	40.96	96.13	0.42609
30	BNT162b2	48h	3	20	35.73	89.86	0.397619
31	mRNA-1273	6h	4	2	72.63	107.33	0.676698
32	BNT162b2	6h	4	4	38.95	100.62	0.3871
33	mRNA-1273	12h	4	6	134.94	73.62	1.83293
34	BNT162b2	12h	4	8	70.31	62.2	1.13039
35	mRNA-1273	18h	4	10	129.03	90.67	1.42307
36	BNT162b2	18h	4	12	121.29	117.92	1.02858
37	mRNA-1273	24h	4	14	67.81	89.12	0.760884
38	BNT162b2	24h	4	16	36.12	95.39	0.378656
39	mRNA-1273	48h	4	18	42.43	80.42	0.527605
40	BNT162b2	48h	4	20	46.11	84.59	0.5451

## Sheet: EDFig6h
no	experiment	group	vaccine	time	spike protein amount [pg/mL]
1	1	WT	BNT162b2	3h	0
2	2	WT	BNT162b2	3h	0
3	3	WT	BNT162b2	3h	0
4	4	WT	BNT162b2	3h	0
5	1	Tent5aflox/flox Tent5c-/-	BNT162b2	3h	0
6	2	Tent5aflox/flox Tent5c-/-	BNT162b2	3h	0
7	3	Tent5aflox/flox Tent5c-/-	BNT162b2	3h	0
8	4	Tent5aflox/flox Tent5c-/-	BNT162b2	3h	0
9	1	WT	BNT162b2	6h	38.2497
10	2	WT	BNT162b2	6h	44.9479
11	3	WT	BNT162b2	6h	39.596
12	4	WT	BNT162b2	6h	48.9307
13	1	Tent5aflox/flox Tent5c-/-	BNT162b2	6h	0
14	2	Tent5aflox/flox Tent5c-/-	BNT162b2	6h	0
15	3	Tent5aflox/flox Tent5c-/-	BNT162b2	6h	0
16	4	Tent5aflox/flox Tent5c-/-	BNT162b2	6h	0
17	1	WT	BNT162b2	9h	153.077
18	2	WT	BNT162b2	9h	129.392
19	3	WT	BNT162b2	9h	143.121
20	4	WT	BNT162b2	9h	154.32
21	1	Tent5aflox/flox Tent5c-/-	BNT162b2	9h	86.5121
22	2	Tent5aflox/flox Tent5c-/-	BNT162b2	9h	72.413
23	3	Tent5aflox/flox Tent5c-/-	BNT162b2	9h	74.988
24	4	Tent5aflox/flox Tent5c-/-	BNT162b2	9h	86.5121
25	1	WT	BNT162b2	12h	317.811
26	2	WT	BNT162b2	12h	253.325
27	3	WT	BNT162b2	12h	301.651
28	4	WT	BNT162b2	12h	236.014
29	1	Tent5aflox/flox Tent5c-/-	BNT162b2	12h	184.083
30	2	Tent5aflox/flox Tent5c-/-	BNT162b2	12h	170.456
31	3	Tent5aflox/flox Tent5c-/-	BNT162b2	12h	154.32
32	4	Tent5aflox/flox Tent5c-/-	BNT162b2	12h	189.034
33	1	WT	BNT162b2	18h	499.756
34	2	WT	BNT162b2	18h	604.03
35	3	WT	BNT162b2	18h	537.249
36	4	WT	BNT162b2	18h	475.368
37	1	Tent5aflox/flox Tent5c-/-	BNT162b2	18h	260.749
38	2	Tent5aflox/flox Tent5c-/-	BNT162b2	18h	302.893
39	3	Tent5aflox/flox Tent5c-/-	BNT162b2	18h	238.487
40	4	Tent5aflox/flox Tent5c-/-	BNT162b2	18h	307.863
41	1	WT	BNT162b2	24h	960.581
42	2	WT	BNT162b2	24h	937.266
43	3	WT	BNT162b2	24h	803.473
44	4	WT	BNT162b2	24h	700.339
45	1	Tent5aflox/flox Tent5c-/-	BNT162b2	24h	310.349
46	2	Tent5aflox/flox Tent5c-/-	BNT162b2	24h	391.618
47	3	Tent5aflox/flox Tent5c-/-	BNT162b2	24h	411.793
48	4	Tent5aflox/flox Tent5c-/-	BNT162b2	24h	392.877
49	1	WT	BNT162b2	36h	998.824
50	2	WT	BNT162b2	36h	937.266
51	3	WT	BNT162b2	36h	886.826
52	4	WT	BNT162b2	36h	1162.66
53	1	Tent5aflox/flox Tent5c-/-	BNT162b2	36h	520.401
54	2	Tent5aflox/flox Tent5c-/-	BNT162b2	36h	532.057
55	3	Tent5aflox/flox Tent5c-/-	BNT162b2	36h	503.62
56	4	Tent5aflox/flox Tent5c-/-	BNT162b2	36h	692.216
57	1	WT	BNT162b2	48h	1246.2
58	2	WT	BNT162b2	48h	1454.01
59	3	WT	BNT162b2	48h	1410.01
60	4	WT	BNT162b2	48h	1087.3
61	1	Tent5aflox/flox Tent5c-/-	BNT162b2	48h	872.553
62	2	Tent5aflox/flox Tent5c-/-	BNT162b2	48h	847.013
63	3	Tent5aflox/flox Tent5c-/-	BNT162b2	48h	655.887
64	4	Tent5aflox/flox Tent5c-/-	BNT162b2	48h	972.301
65	1	WT	BNT162b2	72h	1268.63
66	2	WT	BNT162b2	72h	1591.53
67	3	WT	BNT162b2	72h	1770.73
68	4	WT	BNT162b2	72h	1705.58
69	1	Tent5aflox/flox Tent5c-/-	BNT162b2	72h	881.11
70	2	Tent5aflox/flox Tent5c-/-	BNT162b2	72h	799.288
71	3	Tent5aflox/flox Tent5c-/-	BNT162b2	72h	1025.56
72	4	Tent5aflox/flox Tent5c-/-	BNT162b2	72h	908.35

## Sheet: EDFig10ae
no	mouse sex	group	vaccine	anti-spike antibody 14 days post immunization [ng/ml]	total IgG content 14 days post immunization [mg/ml]	comment
1	M	TENT5A_KO	mRNA-1273	489.135	724.8
2	M	TENT5A_KO	mRNA-1273	22.4847	1619.9
3	N/A	TENT5A_KO	mRNA-1273	118.831	1587.7
4	N/A	TENT5A_KO	mRNA-1273	1160.6	1662
5	N/A	TENT5A_KO	mRNA-1273	2135.35	2654.9
6	N/A	TENT5A_KO	mRNA-1273	2.02752	1921
7	F	TENT5A_KO	mRNA-1273	554.193	3232.4
8	M	TENT5A_WT	mRNA-1273	7837.01	3843.19
9	M	TENT5A_WT	mRNA-1273	397.936	690.5
10	M	TENT5A_WT	mRNA-1273	4615.53	566.126
11	M	TENT5A_WT	mRNA-1273	6004.43	1392.98
12	N/A	TENT5A_WT	mRNA-1273	741.785	806.462
13	N/A	TENT5A_WT	mRNA-1273	1649.84	741.494
14	M	TENT5A_WT	mRNA-1273	1732.25	855.878
15	F	TENT5A_KO	mRNA-1273	7254.24	3579.48
16	F	TENT5A_KO	mRNA-1273	1939.49	3212.19
17	F	TENT5A_KO	mRNA-1273	0	4115.49	excluded
18	F	TENT5A_KO	mRNA-1273	2628.9	3184.65
19	M	TENT5A_KO	mRNA-1273	0	3941.55	excluded
20	F	TENT5A_KO	mRNA-1273	3284.69	1653.45
21	F	TENT5A_WT	mRNA-1273	9763.37	1934.78
22	F	TENT5A_WT	mRNA-1273	12233.3	3566.83
23	F	TENT5A_WT	mRNA-1273	16793.5	2755.18
24	F	TENT5A_WT	mRNA-1273	2530.68	3742.31
25	F	TENT5A_WT	mRNA-1273	19706.7	2820.7
26	F	TENT5A_WT	mRNA-1273	3614.51	2203.52
27	F	TENT5A_WT	mRNA-1273	2612.53	2890.76
28	F	TENT5A_WT	mRNA-1273	13337.5	5457.7
29	F	TENT5A_WT	mRNA-1273	15887.5	3404.97
29	F	TENT5A_WT	mRNA-1273	15745	2931.75

## Sheet: EDFig10bf
no	mouse sex	group	vaccine	anti-spike antibody 14 days post immunization [ng/ml]	total IgG content 14 days post immunization [mg/ml]	comment
1	M	TENT5A_KO	BNT162b2	289767	5158.29
2	M	TENT5A_KO	BNT162b2	152258	6709.83
3	M	TENT5A_KO	BNT162b2	78352.6	3802.59
4	M	TENT5A_KO	BNT162b2	721680	5239.42	excluded (outlier)
5	M	TENT5A_KO	BNT162b2	146737	3755.6
6	M	TENT5A_KO	BNT162b2	78582.2	6637.49
7	M	TENT5A_KO	BNT162b2	86148.7	5299.03
8	M	TENT5A_KO	BNT162b2	143870	4899.48
9	M	TENT5A_WT	BNT162b2	149993	3743.91
10	M	TENT5A_WT	BNT162b2	251441	4117.65
11	M	TENT5A_WT	BNT162b2	174359	3509.47
12	M	TENT5A_WT	BNT162b2	441288	3215.17
13	M	TENT5A_WT	BNT162b2	193313	5683.78
14	M	TENT5A_WT	BNT162b2	89811	5246.84
15	M	TENT5A_WT	BNT162b2	255000	4404.38
16	M	TENT5A_WT	BNT162b2	309895	6838.07

## Sheet: EDFig10cdg
no	mouse sex	group	vaccine	anti-spike antibody 14 days post immunization [ng/ml]	anti-spike antibody 21 days post immunization [ng/ml]	total IgG content 14 days post immunization [mg/ml]	comment
1	F	TENT5A_KO	Nuvaxovid	421.399	4313.92	3506.88
2	F	TENT5A_KO	Nuvaxovid	0	0	5473.3	excluded for IgG calculation
3	F	TENT5A_KO	Nuvaxovid	1207.93	4235.85	4790.8
4	F	TENT5A_KO	Nuvaxovid	425.175	3396.11	4346.9
5	F	TENT5A_KO	Nuvaxovid	830.404	5611.61	3634.21
6	F	TENT5A_KO	Nuvaxovid	448.405	7606.17	5118.49
7	F	TENT5A_KO	Nuvaxovid	363.528	1075.46	3675.15
8	F	TENT5A_WT	Nuvaxovid	563.002	1410.94	5301
9	F	TENT5A_WT	Nuvaxovid	705.663	1602.03	4096
10	F	TENT5A_WT	Nuvaxovid	506.698	1018.48	2825
11	F	TENT5A_WT	Nuvaxovid	237.966	438.9	3582
12	F	TENT5A_WT	Nuvaxovid	363.528	1055.45	3640
13	F	TENT5A_WT	Nuvaxovid	993.461	2247.06	2643
14	F	TENT5A_WT	Nuvaxovid	478.886	1349.87	3214
15	F	TENT5A_WT	Nuvaxovid	619.741	1097.92	2628
16	F	TENT5A_WT	Nuvaxovid	292.96	995.802	4208

[truncated: 2 more sheets: EDFig10hjk, EDFig10i]
